# Supplementary material for: Oxidative stress activates a specific p53 transcriptional response that regulates cellular senescence and aging
Source: Aging Cell. 2013 Mar 27;12(3):435–45. doi: 10.1111/acel.12060 (PMC3709138; doi:10.1111/acel.12060)
Supplement: Supplementary file 12 [file acel0012-0435-SD12.xls]

## Sheet: DATASET1a PS
DATASET1a PS
Probeset Id	Notes d=duplicate	Gene Symbol	categories	WT+H2O2 (Reg)	WT+ H2O2 (Fc)	WT H2O2 (p-value)	p53-/-+H2O2 (Reg)	p53-/-+H2O2 (Fc)	p53-/-+H2O2 (p-value)	p66-/-+ H2O2 (Reg)	p66-/-+ H2O2 (Fc)	p66-/- (p-value)
1441142_PM_at		2700081L22RIK	p66-only dep	UP	1.66303	0.0105799	UP	2.24429	0.000216301	NC	1.38728	0.0852692
1455170_PM_at		2810001G20RIK	p66-only dep	UP	1.56227	0.000347904	UP	1.52499	0.000603961	NC	1.39647	0.00440777
1452312_PM_at		2810002D19RIK	p53-p66 dep	UP	1.67235	0.00233134	NC	1.42345	0.0270264	NC	1.24268	0.158322
1429766_PM_at	d	2810013P06RIK	p53-p66 indep	UP	3.88735	2.41246e-08	UP	3.15984	3.39441e-07	UP	2.13965	8.91345e-05
1429767_PM_at	d	2810013P06RIK	p53-p66 indep	UP	4.02099	1.69855e-08	UP	3.50808	9.18837e-08	UP	1.90305	0.000545005
1428529_PM_at		2810026P18RIK	p66-only dep	UP	2.01438	0.000547245	UP	2.05569	0.000412687	NC	1.36806	0.0827027
1441191_PM_at		2810454H06RIK	p66-only dep	UP	1.67553	0.00289255	UP	2.70188	1.97512e-06	NC	1.30788	0.0942423
1429096_PM_at		2810455D13RIK	p66-only dep	D	-1.5859	0.00936064	D	-1.98984	0.000342094	NC	-1.03055	0.853684
1445606_PM_a_at		2900009J06RIK	p53-p66 indep	UP	3.68468	5.59218e-08	UP	4.41828	6.37211e-09	UP	1.77091	0.00172076
1429089_PM_s_at		2900026A02RIK	p53-p66 indep	D	-2.01596	0.0030455	D	-1.62278	0.0309996	D	-1.67032	0.0231349
1440917_PM_at		2900093K20RIK	p66-only dep	UP	2.14707	2.07812e-06	UP	1.85804	3.3792e-05	NC	1.3502	0.0189973
1429165_PM_at		3110001I22RIK	p66-only dep	UP	1.517	0.000185084	UP	1.50921	0.000211489	NC	1.16931	0.104179
1430407_PM_at		3110035C09RIK	p53-p66 dep	D	-1.50562	0.00212991	NC	-1.34525	0.0191747	NC	-1.33974	0.0206898
1453863_PM_at		3300002P09RIK	p53-p66 indep	UP	2.9638	9.05873e-08	UP	3.13689	3.97477e-08	UP	1.7033	0.000828501
1431820_PM_at		4632404H12RIK	p53-p66 dep	UP	1.52392	1.74604e-05	NC	1.49658	3.03495e-05	NC	1.21369	0.019018
1429031_PM_at		4833408D11RIK	p66-only dep	D	-2.08703	0.000209344	D	-2.29793	5.21373e-05	NC	-1.08028	0.643523
1436524_PM_at		4833438C02RIK	p66-only dep	UP	1.79066	4.37737e-05	UP	1.57282	0.000664799	NC	1.19699	0.128046
1443790_PM_x_at		4930414L22RIK	p66-only dep	UP	1.79319	0.000401455	UP	1.521	0.00656128	NC	1.07879	0.591068
1456518_PM_at		4930422I07RIK	p66-only dep	UP	1.66571	0.0121907	UP	1.95778	0.0016389	NC	1.25843	0.230232
1439484_PM_at		4930431H11RIK	p66-only dep	D	-1.59693	0.00296556	D	-2.16295	1.70551e-05	NC	-1.06718	0.645531
1434625_PM_at		4930432O21RIK	p66-only dep	D	-1.54542	0.016507	D	-2.02473	0.00038132	NC	1.09159	0.605355
1430557_PM_at		4930434J08RIK	p66-only dep	UP	1.84381	2.74076e-07	UP	1.91034	1.13455e-07	NC	1.34579	0.00169359
1432968_PM_at		4930456A14RIK	p66-only dep	UP	1.7804	0.00121284	UP	2.77097	1.53615e-06	NC	1.31144	0.0934881
1437900_PM_at		4930523C07RIK	p53-p66 indep	D	-2.07465	1.0103e-05	D	-1.81921	0.000114534	D	-1.52343	0.0032147
1431228_PM_s_at		4930526I15RIK	p53-p66 indep	UP	2.68772	3.11733e-09	UP	2.60719	5.34559e-09	UP	1.62349	0.000103522
1441039_PM_at		4930532J02RIK	p66-only dep	UP	1.60268	7.17048e-05	UP	1.65739	3.14305e-05	NC	1.1647	0.126403
1429586_PM_at		4930558N01RIK	p66-only dep	UP	1.88188	5.64087e-05	UP	1.99518	1.90122e-05	NC	1.34855	0.0270435
1429551_PM_at		4930579G22RIK	p53-p66 dep	UP	1.55148	0.00285244	NC	1.42071	0.0134283	NC	1.18199	0.212686
1442611_PM_at		4930592C13RIK	p66-only dep	UP	1.90233	8.01203e-06	UP	1.99644	2.96884e-06	NC	1.45685	0.00250035
1431911_PM_at		4931423N10RIK	p66-only dep	UP	1.57618	0.00140122	UP	1.88819	4.33837e-05	NC	1.26021	0.0756023
1428375_PM_at		4932415G12RIK	p66-only dep	UP	1.61368	0.00677567	UP	1.77056	0.00174346	NC	1.29916	0.115386
1427124_PM_at		4932416H05RIK	p66-only dep	UP	1.71565	0.000251039	UP	1.79127	0.000108603	NC	1.33462	0.028529
1453828_PM_at		4932422M17RIK	p66-only dep	UP	1.68142	2.95633e-07	UP	1.52279	6.34405e-06	NC	1.18947	0.0225243
1430232_PM_at		4933407E14RIK	p53-p66 dep	UP	1.82504	1.50539e-05	NC	1.15883	0.185145	NC	1.17324	0.152437
1430863_PM_at		4933411B09RIK	p53-p66 dep	UP	2.5251	4.54526e-05	NC	1.29331	0.170008	NC	1.37234	0.0949547
1429867_PM_at		4933424C08RIK	p66-only dep	UP	1.51595	0.000172135	UP	1.76982	3.35905e-06	NC	1.19059	0.0698531
1453204_PM_at		4933431K14RIK	p66-only dep	UP	2.41721	2.84126e-05	UP	2.17235	0.000129768	NC	1.44525	0.0376446
1453789_PM_at		4933440N22RIK	p66-only dep	UP	1.62604	0.00334138	UP	1.81183	0.000583411	NC	1.42581	0.0249743
1432059_PM_x_at	d	5031425E22RIK	p53-p66 indep	UP	4.70557	4.78246e-06	UP	3.92858	2.43649e-05	UP	2.69649	0.000819113
1454102_PM_at	d	5031425E22RIK	p53-p66 indep	UP	2.65884	0.000323333	UP	2.10296	0.0037217	UP	1.74038	0.0240545
1430204_PM_at		5033425G24RIK	p53-p66 dep	UP	1.96478	2.07859e-06	NC	1.22345	0.0670706	NC	1.4214	0.00291352
1437265_PM_at		5330438D12RIK	p66-only dep	UP	1.77983	0.000164814	UP	1.61099	0.00108967	NC	1.34788	0.0275311
1440463_PM_at		5430414B19RIK	p66-only dep	D	-1.56728	0.000116147	D	-1.62749	4.54968e-05	NC	-1.41939	0.00139424
1439071_PM_at		5430416N02RIK	p53-p66 indep	UP	4.08143	3.06327e-10	UP	4.23566	1.91062e-10	UP	2.126	6.64468e-06
1433007_PM_at		5430430B14RIK	p66-only dep	UP	1.56469	0.000860005	UP	1.5609	0.000904308	NC	1.34307	0.0183234
1431347_PM_at		5730407M17RIK	p53-p66 dep	UP	1.55767	7.02222e-06	NC	1.47462	3.81725e-05	NC	1.07845	0.32424
1430362_PM_at		5730409N24RIK	p66-only dep	D	-1.75904	0.0139911	D	-2.29244	0.00075338	NC	-1.23283	0.331755
1454460_PM_at		5730433N10RIK	p53-p66 dep	UP	1.5703	0.00116998	NC	-1.22533	0.105791	NC	1.23849	0.089717
1453087_PM_at		6330403L08RIK	p53-p66 indep	UP	2.95646	1.51055e-07	UP	2.33558	5.57623e-06	UP	1.58314	0.00371299
1453783_PM_at		6330411E07RIK	p66-only dep	D	-1.50506	0.00451811	D	-2.09635	1.03127e-05	NC	-1.31202	0.0468717
1429479_PM_at		6430590I03RIK	p53-p66 indep	UP	2.81834	6.8579e-08	UP	2.03959	1.59559e-05	UP	1.71284	0.00040028
1423071_PM_x_at	d	6720475J19RIK	p66-only dep	D	-2.19227	0.00178504	D	-2.3025	0.00105022	NC	-1.04422	0.845669
1423072_PM_at	d	6720475J19RIK	p66-only dep	D	-2.24282	0.00742801	D	-3.53985	0.000141975	NC	1.07377	0.796578
1433184_PM_at		6720477C19RIK	p66-only dep	D	-1.93126	0.0136542	D	-2.31619	0.00248385	NC	1.04688	0.853173
1453589_PM_a_at		6820431F20RIK	p53-p66 indep	UP	2.39393	0.000728844	UP	2.40713	0.000686776	UP	1.54384	0.0626577
1457673_PM_at		6820431F20RIK	p53-p66 indep	UP	3.18905	0.00118154	UP	2.48713	0.00772378	UP	2.07249	0.0282712
1442062_PM_at		7120426M23RIK	p66-only dep	D	-1.51071	0.000255624	D	-1.60301	5.70148e-05	NC	-1.212	0.053494
1435042_PM_at		9130004C02RIK	p53-p66 indep	UP	3.29824	7.54388e-07	UP	2.74554	7.98959e-06	UP	2.12297	0.000266073
1453245_PM_at		9130024F11RIK	p53-p66 dep	UP	1.53221	0.000402382	NC	1.31221	0.014184	NC	1.41034	0.00279772
1437980_PM_at		9130230N09RIK	p66-only dep	UP	1.78507	6.9842e-05	UP	1.81513	4.99223e-05	NC	1.34391	0.0200059
1438299_PM_at		9230108I15RIK	p53-p66 indep	UP	1.71201	0.00113084	UP	1.5832	0.00411291	UP	1.63572	0.00240907
1442088_PM_at		9230111E07RIK	p53-p66 dep	UP	1.59248	6.49394e-07	NC	1.27411	0.00150987	NC	1.39429	5.95782e-05
1456643_PM_at		9230114K14RIK	p53-only dep	UP	1.72029	0.000304557	NC	-1.40579	0.0131071	UP	1.56668	0.00179655
1456643_PM_at		9230114K14RIK	p53-only dep	UP	1.72029	0.000304557	NC	-1.40579	0.0131071	UP	1.56668	0.00179655
1456798_PM_at		9330118A15RIK	p66-only dep	D	-1.98641	2.15808e-05	D	-2.1169	6.77661e-06	NC	-1.33332	0.0332699
1453309_PM_at		9330179D12RIK	p66-only dep	UP	1.99838	0.00133629	UP	2.46303	9.31277e-05	NC	1.32677	0.145945
1434574_PM_at		9430008C03RIK	p66-only dep	UP	1.81837	0.000103469	UP	2.26772	1.80632e-06	NC	1.15402	0.266044
1442806_PM_at		9430030N17RIK	p66-only dep	UP	1.76102	0.000384716	UP	2.02834	3.15603e-05	NC	1.23277	0.133659
1438752_PM_at		A230058F20RIK	p53-only dep	UP	2.00268	0.0263177	NC	-1.19938	0.538316	UP	2.27632	0.0100209
1437124_PM_at		A630052C17RIK	p66-only dep	UP	1.75846	0.000181678	UP	1.78507	0.000136277	NC	1.41477	0.0110571
1427081_PM_at		A630072M18RIK	p66-only dep	UP	1.88891	0.000174349	UP	1.73467	0.000748176	NC	1.35902	0.0395634
1439547_PM_at	d	A930007A09RIK	p53-p66 dep	UP	1.797	1.7465e-05	NC	-1.07244	0.516736	NC	1.16999	0.153597
1456670_PM_at	d	A930007A09RIK	p53-p66 dep	UP	1.89178	9.66979e-07	NC	-1.02146	0.822598	NC	1.234	0.0354038
1439110_PM_at		A930012O16RIK	p66-only dep	UP	1.82644	0.000713166	UP	1.84251	0.000621477	NC	1.23676	0.176915
1437441_PM_at		AA388235	p66-only dep	UP	1.5577	0.000116442	UP	1.73155	8.37682e-06	NC	1.13829	0.182305
1460600_PM_at		AA414768	p66-only dep	D	-1.6651	0.00255795	D	-1.71656	0.00157914	NC	-1.1327	0.412319
1434935_PM_at		AAK1	p53-p66 dep	D	-1.51994	0.000848562	NC	-1.46907	0.00179876	NC	-1.0972	0.398709
1435006_PM_s_at		ABCB7	p53-p66 dep	D	-1.70488	0.00220798	NC	-1.4724	0.019577	NC	-1.08007	0.620078
1435684_PM_at	d	ABCC5	p53-p66 dep	UP	1.68577	0.000144619	NC	1.33358	0.0185813	NC	1.1715	0.175235
1435685_PM_x_at	d	ABCC5	p53-p66 dep	UP	1.59848	0.000297545	NC	1.29543	0.0264353	NC	1.0803	0.484014
1416315_PM_at	d	ABHd4	p66-only dep	UP	1.96612	3.79201e-05	UP	1.5028	0.00506379	NC	1.40651	0.0159666
1439259_PM_x_at	d	ABHd4	p66-only dep	UP	1.83207	3.50836e-06	UP	1.56752	0.000145398	NC	1.3683	0.00403733
1417566_PM_at		ABHD5	p53-p66 dep	UP	1.62547	9.5844e-07	NC	1.41531	8.0064e-05	NC	1.19013	0.0234246
1423999_PM_at		ABL1	p53-p66 dep	D	-1.51227	8.05507e-07	NC	-1.26941	0.000679848	NC	-1.28468	0.000422034
1434185_PM_at		ACACA	p66-only dep	D	-1.94916	1.29032e-05	D	-1.63908	0.000413288	NC	-1.32269	0.0273856
1424183_PM_at	d	ACAT1	p66-only dep	D	-1.87264	2.51171e-06	D	-1.63294	6.159e-05	NC	-1.45488	0.00101284
1451271_PM_a_at	d	ACAT1	p66-only dep	D	-1.89173	5.30581e-07	D	-1.62887	2.17743e-05	NC	-1.45644	0.000416316
1449065_PM_at		ACOT1 (includes EG:26897)	p53-p66 dep	UP	1.79744	0.00175649	NC	1.24095	0.201442	NC	1.23005	0.219773
1422996_PM_at	d	ACOT2	p53-p66 dep	UP	1.73688	0.000656118	NC	1.47272	0.0106861	NC	1.20836	0.185215
1422997_PM_s_at	d	ACOT2	p53-p66 dep	UP	1.66018	0.000260641	NC	1.46106	0.0035928	NC	1.21899	0.101672
1456658_PM_at		ACTG2 (includes EG:72)	p66-only dep	D	-3.49372	4.98202e-06	D	-3.09493	1.91631e-05	NC	-1.47561	0.0726922
1423385_PM_at		ACTR8	p66-only dep	D	-1.80681	1.66615e-07	D	-1.88068	5.86005e-08	NC	-1.19786	0.0295209
1448460_PM_at		ACVR1	p53-p66 dep	UP	1.53612	3.2477e-05	NC	1.33498	0.00193713	NC	1.17975	0.055678
1433725_PM_at		ACVR1B	p66-only dep	D	-1.54058	6.20103e-06	D	-1.55879	4.29643e-06	NC	-1.19584	0.0219587
1450716_PM_at		ADAMTS1	p66-only dep	D	-3.36975	1.74628e-05	D	-2.37668	0.00075227	NC	-1.15098	0.529258
1434268_PM_at		ADAR	p66-only dep	UP	1.528	3.51764e-05	UP	1.63564	5.09526e-06	NC	1.16489	0.0738382
1439649_PM_at		ADC	p53-p66 indep	UP	2.26109	5.76694e-05	UP	1.51254	0.0188785	UP	1.67956	0.00442234
1422651_PM_at		ADIPOQ	p66-only dep	UP	2.09925	0.00031016	UP	2.89409	3.98336e-06	NC	1.44917	0.0428528
1416077_PM_at	d	AdM	p53-p66 indep	D	-8.24518	1.75303e-08	D	-9.96601	4.06485e-09	d	-2.21762	0.0032583
1447839_PM_x_at	d	AdM	p53-p66 indep	D	-9.3218	1.63793e-08	D	-10.4153	7.21985e-09	d	-2.35081	0.00282504
1434430_PM_s_at	d	AdORA2B	p66-only dep	D	-2.06575	0.00117649	D	-2.4547	0.000139834	NC	-1.45654	0.0653687
1450214_PM_at	d	AdORA2B	p66-only dep	D	-2.98578	2.1345e-05	D	-3.79902	1.42686e-06	NC	-1.50426	0.0551308
1437302_PM_at		ADRB2	p53-p66 dep	UP	2.02046	0.000200532	NC	1.02144	0.893539	NC	1.41692	0.0371272
1449383_PM_at		ADSSL1	p53-p66 indep	UP	3.89599	8.92404e-08	UP	2.58592	1.61454e-05	UP	1.89821	0.00117552
1437743_PM_at		AEBP2	p66-only dep	D	-1.86441	0.00303927	D	-2.30761	0.000198605	NC	-1.26532	0.219656
1437373_PM_at		AEN	p53-p66 dep	UP	2.84653	4.04234e-05	NC	1.16393	0.461662	NC	1.45671	0.0772222
1426861_PM_at	d	AFTPH	p66-only dep	UP	1.64587	0.00239506	UP	1.65528	0.00218242	NC	1.44048	0.0195742
1426862_PM_at	d	AFTPH	p66-only dep	UP	1.53793	0.00969754	UP	1.83435	0.000634394	NC	1.458	0.0211296
1441958_PM_s_at		AGER	p53-p66 indep	UP	2.29356	9.07954e-06	UP	3.32275	3.68764e-08	UP	2.02906	6.68985e-05
1425354_PM_a_at		AGGF1	p66-only dep	D	-1.58231	6.7458e-05	D	-2.21399	2.66737e-08	NC	-1.14221	0.166226
1454799_PM_at		AGPAT9	p66-only dep	UP	1.6531	0.000167122	UP	1.92568	6.54248e-06	NC	1.29562	0.0284064
1435691_PM_at		AGPHD1	p66-only dep	D	-1.80752	0.000524672	D	-1.62175	0.00310395	NC	1.03551	0.811826
1438816_PM_at	d	AHCTF1	p66-only dep	D	-1.56507	0.0149688	D	-2.25202	9.54918e-05	NC	1.05282	0.763727
1451459_PM_at	d	AHCTF1	p66-only dep	D	-1.75641	0.000836394	D	-2.21892	1.81564e-05	NC	-1.31748	0.0704026
1428057_PM_a_at		AHNAK	p53-p66 dep	UP	1.5809	0.00221675	NC	1.24379	0.111905	NC	1.34277	0.0359057
1436520_PM_at		AHNAK2	p53-only dep	UP	1.71403	0.00156633	NC	1.31154	0.081917	UP	1.54163	0.00825464
1436520_PM_at		AHNAK2	p53-only dep	UP	1.71403	0.00156633	NC	1.31154	0.081917	UP	1.54163	0.00825464
1436233_PM_at		AI117581	p66-only dep	UP	2.33113	1.28177e-05	UP	2.76358	1.0062e-06	NC	1.48133	0.0157116
1447436_PM_at		AI451250	p66-only dep	UP	1.59444	0.0129669	UP	2.30943	8.12625e-05	NC	1.43775	0.0467318
1447361_PM_at		AI464196	p53-p66 dep	UP	1.64128	0.00135498	NC	1.44877	0.0116809	NC	1.41908	0.0164344
1422184_PM_a_at	d	AK1	p53-p66 dep	UP	1.53992	0.00261175	NC	1.09936	0.462118	NC	1.25735	0.0845004
1423988_PM_at	d	AK1	p53-p66 dep	UP	1.8996	1.13641e-06	NC	1.09416	0.355074	NC	1.36128	0.00390989
1450983_PM_at		AKAP8	p53-p66 dep	D	-1.72658	1.24561e-05	NC	-1.422	0.00146982	NC	-1.20929	0.0616728
1435260_PM_at		AKT3	p66-only dep	D	-1.66537	0.000255727	D	-1.59637	0.000610975	NC	-1.09752	0.432158
1417783_PM_at		ALS2	p66-only dep	D	-1.62274	2.26508e-05	D	-1.54639	8.03734e-05	NC	-1.18404	0.0727034
1416835_PM_s_at	d	AMd1	p66-only dep	D	-2.23983	1.41788e-05	D	-1.71974	0.00110684	NC	-1.22644	0.169765
1448484_PM_at	d	AMd1	p66-only dep	D	-2.1737	4.19849e-06	D	-1.88237	5.83263e-05	NC	-1.44486	0.00826414
1438967_PM_x_at	d	AMHR2	p53-p66 indep	UP	4.24906	4.72846e-09	UP	4.89274	9.29871e-10	UP	2.00906	0.000162112
1457021_PM_x_at	d	AMHR2	p53-p66 indep	UP	3.34707	3.04031e-09	UP	3.53755	1.38875e-09	UP	1.60768	0.000975071
1453358_PM_s_at	d	AMN1	p66-only dep	UP	1.74969	9.88277e-05	UP	1.50258	0.00220649	NC	1.27393	0.0507229
1454766_PM_at	d	AMN1	p66-only dep	UP	1.91119	7.7911e-06	UP	1.67172	0.000133169	NC	1.49368	0.00152609
1452387_PM_a_at		AMOTL2	p66-only dep	D	-1.56049	0.000165235	D	-1.51101	0.000364474	NC	-1.16922	0.123092
1434722_PM_at		AMPD1	p66-only dep	UP	2.23821	2.54106e-05	UP	2.47106	5.5885e-06	NC	1.29798	0.0970476
1417765_PM_a_at		AMY2A	p53-p66 indep	UP	2.57469	0.00278031	UP	2.06064	0.0171035	UP	1.70372	0.070115
1429375_PM_at	d	ANAPC10	p53-p66 dep	D	-1.53103	2.18349e-05	NC	-1.37832	0.000522698	NC	-1.06636	0.421853
1429376_PM_s_at	d	ANAPC10	p53-p66 dep	D	-1.60937	2.80198e-05	NC	-1.4893	0.000170823	NC	-1.13386	0.174492
1419994_PM_s_at		ANAPC16	p53-p66 dep	UP	1.52599	7.15232e-06	NC	1.49749	1.30831e-05	NC	1.26635	0.00336739
1441935_PM_at		ANKRA2	p66-only dep	UP	1.96812	3.30676e-07	UP	1.66226	1.87987e-05	NC	1.36829	0.00275741
1420991_PM_at	d	ANKRd1	p66-only dep	D	-2.89327	0.0152565	D	-3.74567	0.00354243	NC	-1.44238	0.372748
1420992_PM_at	d	ANKRd1	p66-only dep	D	-2.76084	0.0189839	D	-3.7961	0.00311515	NC	-1.48597	0.332836
1436071_PM_at		ANKRD26	p66-only dep	D	-1.73446	0.0015504	D	-2.34041	1.43361e-05	NC	-1.20056	0.241062
1436538_PM_at		ANKRD37	p66-only dep	D	-1.99549	1.28992e-08	D	-1.9464	2.38195e-08	NC	-1.36456	0.000606396
1435880_PM_at		ANKRD50	p66-only dep	D	-1.79393	0.00591087	D	-2.46851	0.000112233	NC	-1.45098	0.064566
1433543_PM_at		ANLN	p53-p66 dep	D	-1.51138	0.00126205	NC	-1.35334	0.0126481	NC	-1.13806	0.256968
1429247_PM_at		ANXA6	p66-only dep	D	-2.49746	1.23339e-06	D	-3.13154	4.01396e-08	NC	-1.06558	0.646469
1432007_PM_s_at		AP2A2	p66-only dep	D	-1.54609	0.00534092	D	-1.65647	0.00169049	NC	-1.0049	0.972502
1448309_PM_at		AP3M1	p66-only dep	D	-1.53723	0.00242719	D	-1.75694	0.000189532	NC	-1.02745	0.830346
1420382_PM_at		APOB48R	p53-p66 indep	UP	3.68395	5.91731e-06	UP	3.55278	8.64686e-06	UP	2.30525	0.000945897
1451755_PM_a_at		APOBEC1	p53-p66 indep	UP	2.81791	0.000547095	UP	2.29871	0.0036442	UP	1.73562	0.0418708
1434040_PM_at		APPBP2	p53-p66 dep	D	-1.53479	0.000735977	NC	-1.49529	0.00130443	NC	-1.08689	0.45112
1452291_PM_at		ARAP2	p53-only dep	UP	2.79862	7.38088e-05	NC	1.13132	0.562202	UP	1.71648	0.0175128
1434312_PM_at		ARF6	p66-only dep	D	-1.62849	0.0103276	D	-1.77556	0.00328108	NC	-1.27152	0.179795
1427245_PM_at		ARFGAP1	p53-p66 indep	D	-2.2147	5.36738e-05	D	-1.62443	0.00568629	D	-1.60799	0.00659405
1439460_PM_a_at		ARFGAP2	p53-p66 dep	D	-1.59432	0.000103311	NC	-1.27273	0.0223444	NC	-1.27677	0.0208362
1433597_PM_at		ARGLU1	p66-only dep	D	-2.10195	2.06433e-07	D	-2.02719	4.4529e-07	NC	-1.19499	0.0846208
1424842_PM_a_at		ARHGAP24	p53-only dep	UP	1.97701	8.35466e-05	NC	-1.1282	0.399483	UP	1.52531	0.00666446
1455164_PM_at		ARHGAP31	p66-only dep	D	-1.7513	0.00163712	D	-1.93467	0.000354266	NC	-1.20533	0.242095
1450896_PM_at		ARHGAP5	p66-only dep	D	-2.6812	0.00244149	D	-2.53227	0.0038939	NC	-1.11385	0.71044
1453853_PM_a_at		ARHGEF12	p66-only dep	UP	1.58339	9.62633e-05	UP	1.53105	0.000222169	NC	1.36512	0.0038245
1433682_PM_at		ARHGEF17	p66-only dep	D	-1.81437	1.68982e-06	D	-1.76396	3.36e-06	NC	-1.29587	0.00949006
1418553_PM_at		ARHGEF18	p53-p66 dep	D	-1.79468	0.000274869	NC	-1.38903	0.0231561	NC	-1.09539	0.504407
1449119_PM_at		ARIH2	p53-p66 dep	UP	1.59476	0.000234992	NC	1.31381	0.0171661	NC	1.06527	0.555273
1437021_PM_at		ARL13B	p53-p66 dep	UP	1.64973	0.000274303	NC	1.13437	0.284531	NC	1.30676	0.0298291
1434951_PM_at		ARMC8	p66-only dep	D	-1.89775	0.000217473	D	-1.89375	0.000225239	NC	-1.41518	0.0248728
1427167_PM_at		ARMCX4	p66-only dep	D	-2.57477	0.00260983	D	-2.62172	0.00223847	NC	-1.30768	0.343865
1448129_PM_at		ARPC5	p66-only dep	D	-1.54512	0.0025727	D	-1.62605	0.000994507	NC	-1.1144	0.404106
1454617_PM_at		ARRDC3	p53-p66 indep	UP	2.83773	0.000819708	UP	2.6324	0.00159946	UP	1.79314	0.0403604
1426818_PM_at		ARRDC4	p66-only dep	UP	1.60632	0.00111906	UP	1.86481	6.59414e-05	NC	1.40209	0.0137167
1435010_PM_at		ASB7	p53-p66 dep	UP	1.62655	9.00534e-05	NC	1.43273	0.00181274	NC	1.38574	0.00394188
1421944_PM_a_at		ASGR1	p66-only dep	UP	1.82221	1.45809e-05	UP	1.77745	2.49893e-05	NC	1.35983	0.00914457
1422814_PM_at		ASPM	p66-only dep	D	-2.21064	0.00023184	D	-2.44533	6.07069e-05	NC	-1.0134	0.941416
1434561_PM_at		ASXL1	p66-only dep	D	-2.19607	1.02132e-06	D	-2.31629	3.82374e-07	NC	-1.37192	0.012538
1460597_PM_at		ASXL2	p66-only dep	D	-3.08677	1.2909e-05	D	-3.44106	3.73881e-06	NC	-1.19242	0.38701
1449363_PM_at		ATF3	p53-p66 indep	UP	7.22389	1.02616e-09	UP	7.46565	7.65365e-10	UP	2.18628	0.000510309
1451747_PM_a_at		ATG12	p53-p66 indep	UP	2.03311	1.07235e-07	UP	1.86192	8.21083e-07	UP	1.53032	0.000116838
1447272_PM_s_at	d	ATP10A	p53-p66 indep	D	-1.62142	0.00199089	D	-1.65822	0.00135045	d	-1.86357	0.0001764
1447851_PM_x_at	d	ATP10A	p53-p66 indep	D	-1.60437	0.00994721	D	-1.64891	0.00685532	d	-1.80159	0.00199265
1452013_PM_at	d	ATP10A	p53-p66 indep	D	-1.68455	0.00870022	D	-1.76264	0.00489401	d	-1.79366	0.00391025
1434386_PM_at		ATP2C1	p66-only dep	D	-1.89358	0.00263083	D	-2.13069	0.000589089	NC	-1.16551	0.422431
1417970_PM_at		ATP5S	p66-only dep	UP	1.57595	0.000255366	UP	1.53607	0.000461455	NC	1.19476	0.100569
1419883_PM_s_at		ATP6V1B2	p53-p66 dep	UP	1.58127	0.000973226	NC	1.45473	0.00502096	NC	1.05476	0.660396
1455396_PM_at		ATP8B1	p53-p66 indep	D	-1.69426	0.00934515	D	-1.84367	0.00325352	D	-1.72001	0.00776303
1438750_PM_at		ATRX	p66-only dep	D	-1.71534	0.0118777	D	-2.40713	0.000204207	NC	-1.27206	0.232894
1451246_PM_s_at		AURKB	p53-p66 dep	D	-1.69587	0.0163342	NC	-1.16808	0.368712	NC	-1.11678	0.515515
1419148_PM_at		AVIL	p53-p66 dep	UP	1.88662	4.98006e-05	NC	1.49021	0.00438894	NC	1.29239	0.0528413
1441664_PM_at		AW049021	p53-p66 dep	UP	1.85264	1.42493e-05	NC	1.20966	0.0977008	NC	1.29533	0.0282417
1457442_PM_at		AW125324	p53-p66 indep	UP	2.51358	2.0871e-08	UP	2.93418	1.46163e-09	UP	1.7484	3.14544e-05
1422702_PM_at		AZIN1	p66-only dep	UP	1.50584	0.00265585	UP	1.50424	0.00271172	NC	1.16532	0.216838
1455492_PM_at		B330016D10RIK	p66-only dep	UP	2.25172	2.2712e-09	UP	1.71264	1.66336e-06	NC	1.22817	0.0203717
1436430_PM_at		B430105G09RIK	p53-p66 dep	UP	1.60956	6.20926e-06	NC	1.42835	0.000207189	NC	1.07347	0.383273
1433617_PM_s_at		B4GALT5	p66-only dep	D	-1.85381	2.63626e-06	D	-1.86203	2.38288e-06	NC	-1.4712	0.000684598
1418707_PM_at	d	BAG4	p66-only dep	D	-1.53552	9.99723e-05	NC	-1.33106	0.00440413	NC	-1.20604	0.0489858
1449186_PM_at	d	BAG4	p66-only dep	D	-2.0584	0.000184824	D	-1.8122	0.00124468	NC	-1.46921	0.0251031
1423753_PM_at		BAMBI	p53-p66 indep	D	-6.0136	9.64807e-09	D	-4.8703	7.608e-08	D	-1.81506	0.00640998
1433599_PM_at	d	BAZ1A	p66-only dep	D	-1.69746	0.0100088	D	-1.87422	0.00295682	NC	-1.10517	0.598253
1447930_PM_at	d	BAZ1A	p66-only dep	D	-1.85397	0.00821453	D	-2.12394	0.0018458	NC	1.00737	0.972623
1423315_PM_at		BBC3	p53-p66 indep	UP	4.56265	1.41131e-08	UP	2.79088	5.61312e-06	UP	1.91563	0.00101129
1425909_PM_at		BC005705	p53-p66 dep	UP	1.52106	0.00028294	NC	1.41885	0.00158099	NC	1.28163	0.0177635
1445653_PM_at		BC031361	p66-only dep	UP	2.95253	2.42075e-07	UP	1.78728	0.000638479	NC	1.38144	0.0368018
1434296_PM_at		BC049349	p66-only dep	D	-1.50261	0.00228208	D	-1.79959	5.87208e-05	NC	-1.09006	0.470407
1436433_PM_at		BC049762	p66-only dep	UP	1.53648	0.000106515	UP	1.62272	2.56147e-05	NC	1.07841	0.412463
1435794_PM_at		BC050254	p53-p66 dep	UP	1.59992	2.18469e-05	NC	1.40141	0.000825478	NC	1.30651	0.00555637
1453820_PM_at		BC065403	p53-p66 dep	UP	1.61579	6.81375e-05	NC	1.27628	0.0201377	NC	1.12943	0.223423
1439388_PM_s_at	d	BCAR1	p66-only dep	D	-2.04348	9.97806e-05	D	-2.41947	7.15865e-06	NC	-1.26811	0.126712
1450622_PM_at	d	BCAR1	p66-only dep	D	-1.72083	0.000730509	D	-2.01232	4.8486e-05	NC	-1.19921	0.200303
1415936_PM_at		BCAR3	p66-only dep	D	-2.11633	0.00185229	D	-2.13177	0.00170703	NC	-1.30944	0.214466
1435448_PM_at	d	BCL2L11	p53-only dep	UP	2.15675	0.0008077	UP	1.86199	0.00470534	UP	1.76616	0.00870609
1435449_PM_at	d	BCL2L11	p53-only dep	UP	1.61553	0.00967533	NC	1.54238	0.0413394	UP	1.51422	0.0225622
1456005_PM_a_at	d	BCL2L11	p53-only dep	UP	1.96462	0.00181472	UP	1.90339	0.00269164	UP	1.85105	0.0037988
1456005_PM_a_at	d	BCL2L11	p53-only dep	UP	1.96462	0.00181472	UP	1.90339	0.00269164	UP	1.85105	0.0037988
1421818_PM_at		BCL6	p66-only dep	UP	2.18641	1.87683e-06	UP	2.29381	7.87331e-07	NC	1.42898	0.00726747
1428207_PM_at		BCL7A	p66-only dep	D	-1.6705	6.34803e-06	D	-1.7126	3.30848e-06	NC	1.00376	0.965592
1452368_PM_at		BCR	p66-only dep	D	-1.79896	1.81435e-06	D	-1.68391	9.44155e-06	NC	-1.27696	0.0128753
1422169_PM_a_at		BDNF	p66-only dep	D	-1.89016	0.00239745	D	-2.02005	0.00102129	NC	-1.35012	0.118682
1434570_PM_at		BEND3	p66-only dep	D	-1.78634	7.7732e-05	D	-1.8471	3.99789e-05	NC	-1.4744	0.00363633
1426372_PM_a_at	d	BET1L	p53-p66 dep	UP	1.9232	5.02527e-05	NC	1.40764	0.0148733	NC	1.31878	0.0436131
1430549_PM_at	d	BET1L	p53-p66 dep	UP	1.93475	8.90066e-05	NC	1.39404	0.0240128	NC	1.22829	0.147031
1453570_PM_x_at	d	BET1L	p53-p66 dep	UP	1.83141	0.000196374	NC	1.41963	0.0164909	NC	1.2648	0.0952104
1422746_PM_s_at	d	BICd2	p66-only dep	D	-1.88527	0.000262585	D	-1.77528	0.000708449	NC	-1.2458	0.143979
1437875_PM_at	d	BICd2	p66-only dep	D	-2.20418	4.21809e-05	D	-2.51396	5.83236e-06	NC	-1.32616	0.0800843
1450732_PM_a_at	d	BICd2	p66-only dep	D	-1.99954	0.00133724	D	-2.35352	0.000167655	NC	-1.07505	0.703279
1450733_PM_at	d	BICd2	p66-only dep	D	-1.9874	0.00187643	D	-2.32476	0.000271122	NC	-1.06385	0.751933
1419562_PM_at		BIRC6	p66-only dep	D	-1.68799	0.00180228	D	-1.66544	0.00223809	NC	-1.11594	0.462597
1420631_PM_a_at		BLCAP	p53-p66 dep	UP	2.5004	1.24202e-08	NC	1.46206	0.00126644	NC	1.46476	0.00121325
1429048_PM_at		BLOC1S2	p53-p66 dep	UP	1.93261	1.83416e-06	NC	1.20887	0.0742961	NC	1.36544	0.00562331
1454880_PM_s_at		BMF	p53-p66 indep	UP	1.56283	0.0124925	UP	3.70511	8.0162e-08	UP	1.59652	0.00932441
1419616_PM_at		BMPR2	p53-p66 dep	UP	1.51273	0.00087992	NC	1.10725	0.351312	NC	1.22988	0.0664305
1433636_PM_at		BMS1	p53-p66 dep	D	-1.50247	0.000615357	NC	-1.34193	0.00844608	NC	-1.12588	0.254506
1444646_PM_at		BNC2	p66-only dep	D	-1.92127	1.52663e-05	D	-2.06618	3.70736e-06	NC	-1.47896	0.0030533
1436960_PM_at		BRD3	p53-p66 dep	D	-1.5367	2.59789e-05	NC	-1.44665	0.000153659	NC	-1.08668	0.311835
1427322_PM_at		BRWD1	p66-only dep	D	-1.5243	0.0237404	D	-2.26598	0.000113356	NC	1.20007	0.303496
1433868_PM_at		BTBD3	p66-only dep	D	-1.75712	0.000284596	D	-1.62967	0.0011385	NC	-1.07646	0.576079
1416250_PM_at	d	BTG2	p53-p66 dep	UP	2.18268	0.000115792	NC	-1.27582	0.155405	NC	1.26282	0.172683
1448272_PM_at	d	BTG2	p53-p66 dep	UP	2.29293	0.00012715	NC	-1.15831	0.416235	NC	1.09496	0.614055
1416961_PM_at	d	BUB1B	p53-p66 dep	D	-1.53992	0.00134859	NC	-1.21628	0.108747	NC	-1.14688	0.254131
1447363_PM_s_at	d	BUB1B	p53-p66 dep	D	-1.82071	0.000559461	NC	-1.29356	0.0955874	NC	-1.53702	0.164024
1459104_PM_at		BUB3	p53-p66 dep	D	-1.54542	0.0149725	NC	-1.24314	0.0157196	NC	1.08229	0.350495
1460355_PM_at		BUD13	p66-only dep	D	-1.81044	4.52327e-05	D	-1.69661	0.00017066	NC	-1.31945	0.0262499
1453044_PM_at		C030014I23RIK	p66-only dep	UP	1.49775	0.0132404	UP	2.28338	1.73359e-05	NC	1.47014	0.0174212
1429264_PM_at		C030044B11RIK	p66-only dep	UP	1.82531	8.78104e-06	UP	1.50684	0.000698612	NC	1.19635	0.0972762
1451391_PM_at		C10ORF137	p66-only dep	D	-2.22736	1.80135e-07	D	-1.97089	2.15376e-06	NC	-1.09279	0.408334
1434162_PM_at		C10ORF46	p53-p66 dep	D	-1.50723	0.00145299	NC	-1.34274	0.0156283	NC	-1.07154	0.544017
1417211_PM_a_at		C11ORF1	p66-only dep	UP	1.61951	0.00581443	UP	1.79306	0.00127294	NC	1.38005	0.0529584
1425921_PM_a_at		C11ORF24	p53-p66 dep	D	-1.51392	2.04441e-05	NC	-1.41602	0.000162795	NC	-1.2885	0.003129
1459902_PM_at		C11ORF46	p53-p66 indep	UP	1.79936	0.000252716	UP	2.00067	3.84708e-05	UP	1.93996	6.62256e-05
1449357_PM_at		C11ORF52	p66-only dep	D	-2.1962	0.000785131	D	-2.05137	0.00176203	NC	-1.23877	0.298052
1423889_PM_at		C11ORF71	p66-only dep	UP	1.9055	5.85142e-06	UP	1.72042	5.29094e-05	NC	1.25677	0.0453033
1419403_PM_at		C11ORF75	p53-p66 indep	D	-1.80671	3.24107e-05	D	-1.86299	1.71711e-05	D	-1.60729	0.000382902
1429734_PM_at	d	C11ORF82	p53-only dep	UP	2.59183	0.000379418	NC	-1.36429	0.18269	UP	2.4415	0.000715038
1434240_PM_at	d	C11ORF82	p53-only dep	UP	2.86447	0.000149222	D	-1.94342	0.00829353	UP	2.45291	0.000758174
1430762_PM_at		C11ORF88	p53-only dep	UP	5.13752	2.15638e-06	NC	1.10032	0.710097	UP	2.98011	0.000314031
1455076_PM_a_at		C12ORF11	p53-p66 dep	UP	1.515	0.00101118	NC	1.24571	0.0566091	NC	1.28664	0.0308582
1427334_PM_s_at	d	C12ORF35	p53-only dep	UP	1.97673	0.0307108	NC	1.39841	0.267121	UP	2.33271	0.00896975
1429588_PM_at	d	C12ORF35	p53-only dep	UP	2.06122	0.00854298	NC	1.37115	0.219358	UP	2.10215	0.00714068
1452397_PM_at	d	C12ORF35	p53-only dep	UP	1.71102	0.00207158	NC	1.1489	0.374322	UP	1.63024	0.00434387
1441161_PM_at		C12ORF39	p53-p66 indep	UP	1.70092	0.00375881	UP	1.81716	0.00144755	UP	1.59789	0.0090644
1431358_PM_at	d	C12ORF48	p66-only dep	D	-1.80555	5.6907e-06	D	-1.72579	1.63044e-05	NC	-1.34576	0.00645838
1435773_PM_at	d	C12ORF48	p66-only dep	D	-1.9344	6.77544e-06	D	-1.97163	4.59633e-06	NC	-1.19254	0.127862
1427202_PM_at		C12ORF72	p53-p66 indep	UP	3.43377	2.87093e-08	UP	2.59409	1.56917e-06	UP	2.11646	3.85675e-05
1418003_PM_at		C13ORF15	p66-only dep	UP	3.20344	0.000672029	UP	2.58169	0.00385716	NC	1.69464	0.0852964
1438511_PM_a_at		C13ORF15	p66-only dep	UP	3.98286	0.000439105	UP	4.38772	0.00021863	NC	1.64442	0.148861
1429478_PM_at	d	C13ORF34	p66-only dep	D	-2.10337	0.000220161	D	-1.77998	0.00238245	NC	-1.34226	0.0924978
1433807_PM_at	d	C13ORF34	p66-only dep	D	-2.09231	0.000476989	D	-1.62485	0.0129697	NC	-1.29476	0.163248
1454161_PM_s_at		C14ORF1	p53-p66 dep	D	-1.52734	6.15569e-05	NC	-1.28087	0.00826416	NC	-1.27838	0.00870556
1453183_PM_at	d	C14ORF104	p66-only dep	D	-2.11266	4.45386e-05	D	-1.76808	0.000813748	NC	-1.47635	0.0143329
1454968_PM_at	d	C14ORF104	p66-only dep	D	-1.69106	6.65782e-05	D	-1.79538	1.77439e-05	NC	-1.34277	0.0112181
1426991_PM_at	d	C14ORF135	p66-only dep	UP	1.72712	0.00219103	UP	1.63559	0.00493495	NC	1.49015	0.0187919
1453020_PM_at	d	C14ORF135	p66-only dep	D	-2.31536	2.731e-05	D	-2.2263	4.89906e-05	NC	-1.47295	0.0226106
1433468_PM_at		C14ORF4	p53-p66 dep	UP	1.65969	0.000914339	NC	1.23749	0.119683	NC	1.28918	0.0667486
1435007_PM_s_at		C14ORF68	p53-p66 dep	UP	1.601	0.000571861	NC	1.32247	0.0253547	NC	1.29047	0.0394391
1424940_PM_s_at		C14ORF79	p66-only dep	UP	2.46539	2.43641e-07	UP	1.90629	2.70031e-05	NC	1.45036	0.00571457
1453790_PM_at		C16ORF5	p53-p66 dep	UP	1.94999	4.44009e-05	NC	1.4357	0.0113065	NC	1.26993	0.0807648
1424014_PM_at	d	C16ORF53	p66-only dep	D	-2.51209	8.3522e-07	D	-1.58237	0.0025112	NC	-1.2531	0.106489
1449618_PM_s_at	d	C16ORF53	p66-only dep	D	-2.48183	9.74791e-05	D	-2.21482	0.000408346	NC	-1.35319	0.125565
1434613_PM_at	d	C16ORF72	p66-only dep	D	-1.8307	0.0111288	D	-2.04478	0.00346772	NC	-1.1467	0.535387
1456875_PM_at	d	C16ORF72	p66-only dep	D	-1.90499	0.000442084	D	-2.10059	9.80621e-05	NC	-1.13447	0.424444
1420548_PM_a_at		C16ORF88	p66-only dep	D	-1.77134	7.47959e-05	D	-1.80948	4.85709e-05	NC	-1.18565	0.158718
1452805_PM_at		C17ORF80	p53-p66 dep	UP	1.53962	1.21948e-05	NC	1.46177	6.00221e-05	NC	1.10436	0.205285
1441878_PM_s_at		C17ORF90	p66-only dep	UP	2.02675	0.000420824	UP	1.64836	0.0075008	NC	1.49097	0.0277718
1436219_PM_at		C18ORF19	p66-only dep	D	-1.75055	0.000736507	D	-1.59176	0.00359665	NC	-1.15924	0.309371
1452099_PM_at		C1ORF107	p66-only dep	D	-1.76082	0.000156705	D	-1.8021	0.000100135	NC	-1.26479	0.0701815
1437186_PM_at		C1ORF112	p53-p66 dep	D	-1.5549	0.00310912	NC	-1.08876	0.526946	NC	-1.20393	0.174903
1429137_PM_at		C1ORF156	p66-only dep	D	-1.69999	1.32932e-05	D	-1.67323	1.96401e-05	NC	-1.19543	0.0713774
1455241_PM_at		C1ORF161	p53-only dep	UP	3.52649	2.77151e-05	NC	-1.19291	0.464059	UP	1.6193	0.0543612
1455241_PM_at		C1ORF161	p53-only dep	UP	3.52649	2.77151e-05	NC	-1.19291	0.464059	UP	1.6193	0.0543612
1424520_PM_at		C1ORF163	p66-only dep	D	-2.24449	1.31562e-06	D	-2.25516	1.20806e-06	NC	-1.42681	0.00791136
1429961_PM_at		C1ORF182	p53-p66 indep	UP	2.42579	3.54251e-07	UP	2.97897	1.23443e-08	UP	1.6183	0.000715839
1457260_PM_at		C1ORF216	p53-p66 dep	D	-1.51255	0.00136669	NC	-1.235	0.0738858	NC	-1.0592	0.613615
1429061_PM_at	d	C1ORF31	p66-only dep	D	-1.8916	7.48978e-07	D	-2.06381	1.03938e-07	NC	-1.41244	0.00115802
1435864_PM_a_at	d	C1ORF31	p66-only dep	D	-1.74106	6.56203e-06	D	-1.67945	1.59218e-05	NC	-1.13052	0.201946
1459267_PM_at		C1ORF35	p53-p66 indep	UP	3.8747	3.22625e-06	UP	2.73395	0.000135806	UP	1.92685	0.00628456
1443955_PM_at		C1ORF43	p66-only dep	UP	1.50776	0.000109286	UP	1.52394	8.15486e-05	NC	1.16506	0.0919435
1438226_PM_at		C1ORF50	p66-only dep	D	-1.71381	0.000392636	D	-1.58043	0.0017761	NC	-1.35929	0.025792
1435188_PM_at		C1ORF51	p66-only dep	UP	1.83965	1.97707e-05	UP	2.5936	2.74964e-08	NC	1.4952	0.00163642
1436511_PM_at		C1ORF55	p66-only dep	UP	1.94174	1.45634e-06	UP	2.14047	1.84509e-07	NC	1.20697	0.0741576
1435357_PM_at		C1ORF63	p66-only dep	UP	1.57088	0.00959772	UP	1.84357	0.000908563	NC	1.25623	0.164817
1424796_PM_at	d	C1ORF96	p53-p66 dep	D	-1.54498	5.8777e-05	NC	-1.28818	0.00827057	NC	-1.15996	0.102307
1456634_PM_at		C20ORF117	p53-p66 indep	D	-2.74466	1.88117e-06	D	-3.12397	3.13241e-07	D	-1.94578	0.000321876
1452952_PM_at		C20ORF177	p66-only dep	D	-1.86623	1.29937e-07	D	-1.75415	6.50016e-07	NC	-1.08586	0.316406
1426017_PM_a_at		C20ORF4	p66-only dep	D	-1.70258	0.000320075	D	-1.6691	0.000469641	NC	-1.35302	0.0235994
1437835_PM_a_at		C20ORF4	p53-p66 indep	D	-1.75738	0.00086738	D	-2.2761	1.28972e-05	D	-1.54964	0.00661494
1434048_PM_at		C2ORF18	p66-only dep	UP	1.5845	0.000109915	UP	1.56534	0.000148124	NC	1.12428	0.24071
1428023_PM_at		C2ORF76	p53-p66 dep	UP	1.58589	0.00191654	NC	1.49646	0.00543612	NC	1.06115	0.652872
1449718_PM_s_at		C3ORF38	p66-only dep	D	-1.74515	0.000215344	D	-1.97708	2.03194e-05	NC	-1.16384	0.237574
1439994_PM_at		C4ORF52	p66-only dep	UP	1.49701	0.00412217	UP	1.51119	0.00345965	NC	1.20675	0.14871
1436234_PM_at	d	C5ORF25	p66-only dep	D	-1.62999	0.00091371	D	-2.06391	1.11793e-05	NC	-1.17175	0.224582
1436235_PM_x_at	d	C5ORF25	p66-only dep	D	-1.68636	0.000200575	D	-1.92221	1.41906e-05	NC	-1.19298	0.144264
1417471_PM_s_at	d	C5ORF30	p66-only dep	D	-1.83124	0.000689788	D	-1.91489	0.000341965	NC	-1.34562	0.0646035
1448721_PM_at	d	C5ORF30	p66-only dep	D	-2.03956	0.00048222	D	-2.25201	0.000122601	NC	-1.47791	0.0345257
1435169_PM_at	d	C5ORF41	p53-p66 indep	UP	2.17266	0.000111811	UP	2.61563	7.94775e-06	UP	1.54489	0.0148054
1437114_PM_at	d	C5ORF41	p53-p66 indep	UP	1.98198	0.000371775	UP	2.04397	0.00023571	UP	1.68481	0.00403054
1454967_PM_at	d	C5ORF41	p53-p66 indep	UP	2.48256	0.000952127	UP	2.57163	0.000667437	UP	1.84966	0.016822
1430221_PM_at		C6ORF141	p66-only dep	D	-1.88101	0.00170238	D	-2.13205	0.000310953	NC	-1.32385	0.125332
1424728_PM_at		C6ORF153	p53-p66 dep	UP	1.53749	3.41744e-06	NC	1.0059	0.932791	NC	1.23511	0.00587964
1455755_PM_at		C6ORF154	p66-only dep	UP	1.71092	0.000183324	UP	1.56466	0.00110945	NC	1.20686	0.127738
1427147_PM_at		C6ORF167	p53-p66 dep	D	-1.62159	0.000815529	NC	-1.37244	0.0183498	NC	-1.02855	0.822341
1454879_PM_s_at		C6ORF211	p53-p66 dep	D	-1.5261	6.29448e-05	NC	-1.46155	0.000211127	NC	-1.12993	0.164926
1456585_PM_x_at		C7ORF26	p53-p66 dep	D	-1.51769	3.12797e-05	NC	-1.1919	0.037535	NC	-1.17314	0.0563612
1433900_PM_at		C7ORF42	p53-p66 dep	D	-1.51093	2.91541e-06	NC	-1.38701	5.91776e-05	NC	-1.23946	0.00353477
1435595_PM_at	d	C8ORF4	p53-p66 indep	UP	14.819	6.75113e-06	UP	8.25364	0.000136988	UP	3.24574	0.0169117
1451415_PM_at	d	C8ORF4	p53-p66 indep	UP	8.33073	0.000188076	UP	5.87249	0.0011157	UP	2.47713	0.0667742
1433801_PM_at		C8ORF58	p66-only dep	D	-1.98934	0.000132458	D	-2.37283	8.098e-06	NC	-1.05959	0.698531
1435704_PM_at		C920006O11RIK	p53-p66 indep	UP	2.61909	4.16982e-08	UP	2.50159	9.18292e-08	UP	1.59549	0.000578742
1428705_PM_at		C9ORF116	p53-only dep	UP	5.66451	1.40995e-06	NC	1.18537	0.521795	UP	2.90456	0.000530135
1429404_PM_at		C9ORF140	p66-only dep	D	-1.96939	2.88066e-05	D	-1.88258	6.61025e-05	NC	-1.34996	0.0285118
1428384_PM_at		C9ORF150	p66-only dep	D	-4.28991	2.618e-06	D	-2.98084	0.000102774	NC	-1.34475	0.209628
1424829_PM_at		C9ORF167	p66-only dep	D	-1.76688	0.00037971	D	-1.8708	0.000137885	NC	-1.39553	0.0219993
1430701_PM_a_at		C9ORF30	p66-only dep	D	-1.74157	0.000335601	D	-2.10564	1.07025e-05	NC	-1.17303	0.232249
1455134_PM_at		C9ORF5	p66-only dep	D	-1.62997	0.00499209	D	-1.77111	0.00142986	NC	1.11125	0.505749
1435018_PM_at		C9ORF7	p53-p66 dep	D	-1.50922	3.9892e-05	NC	-1.47558	7.78219e-05	NC	-1.21432	0.0236173
1428468_PM_at		C9ORF72	p66-only dep	UP	1.51882	8.10111e-05	UP	1.55702	4.08966e-05	NC	1.25867	0.0139479
1417218_PM_at		CALHM2	p66-only dep	D	-1.74076	0.00140566	D	-2.76867	1.11099e-06	NC	-1.35896	0.0547689
1424474_PM_a_at	d	CAMKK2	p53-p66 indep	D	-2.1841	0.000526016	D	-1.79467	0.00593751	d	-1.57286	0.0274323
1424475_PM_at	d	CAMKK2	p53-p66 indep	D	-1.9168	0.00154818	D	-1.60657	0.0150123	d	-1.58187	0.0181497
1435781_PM_at		CAND1	p53-p66 indep	D	-2.48326	3.43923e-07	D	-2.29153	1.3683e-06	D	-1.87827	5.18928e-05
1433901_PM_at		CAPRIN1	p66-only dep	D	-2.51717	1.90521e-06	D	-2.49522	2.1832e-06	NC	-1.1521	0.329648
1415975_PM_at		CARHSP1	p53-p66 dep	UP	1.5938	0.000191943	NC	1.2131	0.0756151	NC	1.34472	0.0092525
1455082_PM_at		CBLB	p66-only dep	D	-1.66618	0.00443746	D	-1.70385	0.00320645	NC	-1.27896	0.139512
1426422_PM_at		CC2D1A	p53-p66 dep	D	-1.57365	0.00269839	NC	-1.21979	0.151128	NC	-1.19332	0.199297
1432391_PM_at		CCDC21	p66-only dep	UP	1.51231	0.0269425	UP	1.80697	0.00268333	NC	1.01828	0.918004
1427951_PM_s_at	d	CCdC28A	p66-only dep	UP	1.71221	1.81833e-05	UP	2.44558	8.7683e-09	NC	1.44087	0.001202
1440825_PM_s_at	d	CCdC28A	p66-only dep	UP	2.23937	8.37712e-08	UP	2.17591	1.49135e-07	NC	1.36247	0.00586513
1435182_PM_at		CCDC61	p53-p66 dep	D	-1.53492	0.00280374	NC	-1.16555	0.239826	NC	-1.12704	0.355705
1442982_PM_at		CCDC66	p66-only dep	D	-1.53773	0.0150099	D	-1.72032	0.00310715	NC	1.06311	0.710124
1417955_PM_at		CCDC71	p53-p66 dep	D	-1.76852	0.00199826	NC	-1.3758	0.0616948	NC	-1.19275	0.287828
1435589_PM_at		CCDC85B	p66-only dep	D	-2.28978	3.11596e-05	D	-1.73681	0.0020472	NC	-1.47847	0.0211768
1441578_PM_at		CCDC86	p53-p66 dep	UP	1.5114	0.00286389	NC	1.14519	0.280555	NC	-1.03308	0.792907
1436025_PM_at		CCDC88A	p66-only dep	D	-1.79235	0.00164134	D	-2.02429	0.000272286	NC	-1.07609	0.654633
1424971_PM_at		CCDC99	p66-only dep	D	-2.28759	2.697e-06	D	-2.40131	1.18969e-06	NC	-1.1199	0.394698
1418777_PM_at		CCL25	p66-only dep	UP	1.7776	0.00562678	UP	1.89105	0.00260073	NC	1.47562	0.049377
1417911_PM_at		CCNA2	p53-p66 dep	D	-1.7195	0.000827192	NC	-1.45293	0.0137967	NC	-1.28137	0.0889909
1416076_PM_at	d	CCNB1	p53-p66 dep	D	-1.86965	0.000703756	NC	-1.2326	0.013218	NC	-1.19077	0.280902
1419943_PM_s_at	d	CCNB1	p53-p66 dep	D	-1.75306	0.000280668	NC	-1.4662	0.00737143	NC	-1.23378	0.118376
1448205_PM_at	d	CCNB1	p53-p66 dep	D	-1.57117	0.00302511	NC	-1.36779	0.030306	NC	-1.17215	0.251937
1422513_PM_at	d	CCNF	p53-p66 dep	D	-1.82326	0.00100655	NC	1.10546	1.05494e-06	NC	-1.35273	0.0685711
1443807_PM_x_at	d	CCNF	p53-p66 dep	D	-1.72494	0.00112115	NC	1.47023	2.50212e-08	NC	-1.39584	0.0110845
1450016_PM_at	d	CCNG1	p53-p66 dep	UP	1.78884	0.000198774	NC	1.03969	0.766451	NC	1.42037	0.0130418
1450017_PM_at	d	CCNG1	p53-p66 dep	UP	1.6474	0.0105806	NC	-1.10255	0.588935	NC	1.27027	0.00888579
1416488_PM_at	d	CCNG2	p53-p66 indep	UP	2.25014	4.66469e-07	UP	2.35448	2.0215e-07	UP	2.35099	2.07686e-07
1448364_PM_at	d	CCNG2	p53-p66 indep	UP	1.81158	0.000142945	UP	1.95183	3.61232e-05	UP	1.86364	8.45439e-05
1454149_PM_a_at		CCNL2	p66-only dep	D	-1.56719	0.0276176	D	-1.82803	0.0045276	NC	1.02872	0.882819
1436362_PM_x_at		CCRN4L	p53-only dep	UP	1.78291	0.00257667	NC	1.4378	0.0435932	UP	1.78611	0.00251327
1420907_PM_at		CD2AP	p66-only dep	D	-1.75219	0.0140574	D	-2.04023	0.00266296	NC	1.0441	0.838691
1425956_PM_a_at	d	CdAdC1	p53-p66 dep	UP	1.57653	0.000518843	NC	1.19441	0.12505	NC	1.4089	0.00563869
1455073_PM_at	d	CdAdC1	p53-p66 dep	UP	1.89054	2.70185e-05	NC	1.37497	0.0143408	NC	1.45673	0.00478819
1416664_PM_at	d	CdC20	p53-p66 dep	D	-1.77541	6.09035e-05	NC	1.32356	0.0596532	NC	-1.32086	0.0246392
1439377_PM_x_at	d	CdC20	p53-p66 dep	D	-1.77649	0.000193478	NC	1.15315	0.371857	NC	-1.35833	0.0256461
1439394_PM_x_at	d	CdC20	p53-p66 dep	D	-1.72461	9.49384e-06	NC	1.34901	0.0168035	NC	-1.36762	0.00320107
1433430_PM_s_at		CDC23 (includes EG:8697)	p53-p66 dep	D	-1.6469	0.0078111	NC	-1.19374	0.016786	NC	-1.2153	0.00936163
1417740_PM_at		CDC37L1	p66-only dep	D	-1.96072	9.56669e-10	D	-1.80854	8.80641e-09	NC	-1.23683	0.00352504
1436197_PM_at		CDC42BPG	p53-p66 dep	UP	1.50609	0.000430316	NC	1.29893	0.0145001	NC	1.14826	0.173603
1422642_PM_at	d	CdC42EP3	p66-only dep	D	-4.16704	1.66131e-05	D	-3.64877	5.55438e-05	NC	-1.63167	0.0707759
1450700_PM_at	d	CdC42EP3	p53-p66 indep	D	-4.72982	1.04818e-05	D	-4.04604	4.00787e-05	d	-1.78782	0.0434144
1417019_PM_a_at		CDC6	p53-p66 dep	D	-2.12704	0.0004852	NC	-1.10101	0.672194	NC	-1.12704	0.0100431
1426002_PM_a_at		CDC7	p66-only dep	D	-3.66235	1.98332e-05	D	-2.83491	0.000254121	NC	-1.4799	0.113334
1437251_PM_at	d	CdCA2	p53-p66 dep	D	-2.20191	0.00109732	NC	-1.38816	0.0204285	NC	1.11417	0.61004
1455983_PM_at	d	CdCA2	p53-p66 dep	D	-1.72639	0.000828263	NC	-1.27185	0.100727	NC	-1.09229	0.535325
1428069_PM_at		CDCA7	p53-only dep	D	-1.66669	0.000255308	NC	-1.26608	0.0554612	D	-1.52615	0.00155504
1448314_PM_at		CDK1/Cdc2a	p53-p66 dep	D	-1.57902	0.0191459	NC	-1.09733	0.34909	NC	-1.09604	0.355084
1440858_PM_at	d	CdK12	p66-only dep	D	-1.60285	9.11326e-05	D	-1.68059	2.91247e-05	NC	-1.20498	0.0703987
1455964_PM_at	d	CdK12	p66-only dep	D	-6.7776	2.30156e-08	D	-5.98908	6.86599e-08	NC	-1.5467	0.0619966
1452897_PM_at		CDK13	p66-only dep	D	-2.03206	6.2823e-07	D	-1.95336	1.46252e-06	NC	-1.20977	0.0733521
1434997_PM_at		CDK19	p66-only dep	UP	1.79374	0.000356023	UP	1.82329	0.000267939	NC	1.49202	0.00834438
1433450_PM_at	d	CdK5R1	p53-p66 dep	UP	1.55726	0.000401842	NC	1.3826	0.00577547	NC	1.28574	0.0266517
1433451_PM_at	d	CdK5R1	p53-p66 dep	UP	1.6296	7.59935e-05	NC	1.36513	4.55946e-05	NC	1.35297	0.00632383
1421679_PM_a_at	d	CdKN1A	p53-only dep	UP	2.40551	8.83736e-06	NC	1.02109	0.000131731	UP	1.74327	0.0013699
1424638_PM_at	d	CdKN1A	p53-only dep	UP	2.64284	3.93502e-06	NC	1.24789	4.19825e-05	UP	1.70307	0.00278801
1424638_PM_at	d	CdKN1A	p53-only dep	UP	2.64284	3.93502e-06	NC	1.24789	4.19825e-05	UP	1.70307	0.00278801
1416253_PM_at		CDKN2D	p66-only dep	D	-2.1919	2.87393e-05	D	-1.54963	0.00738263	NC	-1.21372	0.203925
1417430_PM_at		CDR2	p66-only dep	D	-2.36598	1.7558e-06	D	-2.28792	3.08725e-06	NC	-1.39332	0.0198808
1424144_PM_at		CDT1	p66-only dep	UP	1.62163	0.00168034	UP	1.88209	0.000119114	NC	1.10561	0.462859
1418070_PM_at	d	CdYL	p53-p66 dep	UP	1.63593	5.00422e-05	NC	1.25387	0.0296563	NC	1.30579	0.0119515
1418071_PM_s_at	d	CdYL	p53-p66 dep	UP	1.53589	2.42139e-05	NC	1.33549	0.00156303	NC	1.29288	0.00406639
1435374_PM_at		CDYL2 (includes EG:124359)	p66-only dep	D	-1.68697	0.000373798	D	-1.63853	0.000656738	NC	-1.046	0.719603
1418901_PM_at	d	CEBPB	p66-only dep	UP	1.84961	0.000646694	UP	1.72297	0.00193844	NC	1.20074	0.247147
1427844_PM_a_at	d	CEBPB	p66-only dep	UP	2.20518	3.34617e-05	UP	2.01718	0.000135372	NC	1.37363	0.047349
1423233_PM_at		CEBPD	p53-p66 indep	D	-4.30938	8.13796e-07	D	-3.05941	3.10354e-05	D	-2.19045	0.00132059
1425262_PM_at	d	CEBPG	p53-p66 indep	UP	1.79491	0.00154293	UP	1.88361	0.000755735	UP	1.51561	0.0172642
1451639_PM_at	d	CEBPG	p53-p66 indep	UP	2.01148	2.17275e-06	UP	1.8908	7.82387e-06	UP	1.59346	0.000318522
1435336_PM_at		CELSR2	p66-only dep	UP	2.23238	4.87274e-07	UP	2.62024	2.72907e-08	NC	1.41207	0.0058527
1420441_PM_at		CENPC1	p66-only dep	D	-1.59996	0.00727938	D	-1.68596	0.00338901	NC	1.03314	0.838686
1435005_PM_at	d	CENPE	p53-p66 dep	D	-1.68245	0.025731	NC	-1.04865	0.00333958	NC	1.03931	0.860511
1439040_PM_at	d	CENPE	p53-p66 dep	D	-2.08973	0.0217065	NC	-1.27171	0.00189842	NC	1.48303	0.199118
1437643_PM_at		CENPJ	p66-only dep	D	-2.16792	0.000117981	D	-2.14184	0.00014062	NC	1.07337	0.670606
1429326_PM_at		CENPL	p53-p66 dep	D	-1.88039	0.000963907	NC	-1.44474	0.0364648	NC	-1.11867	0.503314
1455072_PM_at		CEP350	p66-only dep	D	-1.56148	0.00344183	D	-1.5478	0.0040053	NC	1.19842	0.194972
1436034_PM_at	d	CEP68	p66-only dep	D	-2.24071	4.30949e-05	D	-1.82917	0.000935737	NC	-1.37053	0.0576659
1456325_PM_at	d	CEP68	p66-only dep	D	-1.55711	0.0015553	D	-1.53941	0.00194189	NC	-1.2985	0.043964
1436990_PM_s_at		CHCHD10	p66-only dep	UP	1.82055	7.99113e-06	UP	1.71861	2.94138e-05	NC	1.2103	0.0756124
1424851_PM_at		CHCHD5	p66-only dep	UP	1.62803	0.000166618	UP	1.73623	3.99091e-05	NC	1.09902	0.386069
1428691_PM_at	d	CHd2	p53-p66 indep	UP	1.78788	0.00136633	UP	1.82015	0.00104306	UP	1.73467	0.00215112
1445843_PM_at	d	CHd2	p53-p66 indep	UP	1.75644	0.020145	UP	2.05467	0.00416277	UP	1.60675	0.0463955
1434529_PM_x_at		CHFR	p66-only dep	D	-1.59464	2.71518e-06	D	-1.70017	4.11075e-07	NC	-1.0461	0.546524
1429050_PM_at		CHIC2	p66-only dep	UP	1.77167	2.17633e-06	UP	1.59695	3.13083e-05	NC	1.19555	0.0570872
1418816_PM_at		CHMP1B	p53-only dep	UP	1.5121	0.00479088	NC	1.34013	0.0365731	UP	1.50298	0.0053294
1433684_PM_at		CHMP6	p53-p66 dep	D	-1.53303	0.000561331	NC	-1.23513	0.057759	NC	-1.20803	0.0868215
1448477_PM_at		CHST12	p66-only dep	D	-3.36011	3.22285e-07	D	-3.14285	7.5983e-07	NC	-1.40694	0.0513824
1452092_PM_at		CHST15	p66-only dep	D	-2.12999	0.000148724	D	-2.32417	4.21144e-05	NC	-1.24389	0.196929
1429417_PM_at		CHSY3	p66-only dep	D	-2.01671	0.0095641	D	-2.3636	0.00215107	NC	-1.34709	0.239342
1423375_PM_at		CIR1	p66-only dep	UP	1.52465	0.00120889	UP	1.69038	0.000136018	NC	1.49017	0.00195521
1435938_PM_at	d	CKAP2L	p53-p66 dep	D	-1.8777	0.000346869	NC	-1.4453	0.0211496	NC	-1.08247	0.597497
1453769_PM_at	d	CKAP2L	p53-p66 dep	D	-1.83896	0.00100376	NC	-1.37676	0.058174	NC	1.00978	0.951931
1452265_PM_at		CLASP1	p53-p66 dep	D	-1.50465	0.000663033	NC	-1.48893	0.000847046	NC	-1.027	0.797157
1417743_PM_at		CLK2	p66-only dep	D	-1.87095	1.01173e-05	D	-1.60996	0.000260854	NC	-1.1195	0.310773
1448455_PM_at	d	CLN8	p66-only dep	UP	1.72281	4.45362e-06	UP	1.51613	0.000126112	NC	1.15144	0.127252
1448456_PM_at	d	CLN8	p66-only dep	UP	1.92909	1.32269e-05	UP	1.52877	0.0234808	NC	1.1412	0.269059
1459992_PM_x_at	d	CLN8	p66-only dep	UP	1.75137	9.30908e-06	UP	1.52787	0.000257357	NC	1.23379	0.041238
1456887_PM_at		CMKLR1	p53-only dep	D	-1.75199	0.00861202	NC	-1.39138	0.102616	D	-1.76796	0.00774265
1437844_PM_x_at	d	COG1	p53-p66 dep	D	-1.69216	8.02112e-06	NC	-1.36169	0.00244059	NC	-1.34024	0.00369453
1456740_PM_x_at	d	COG1	p53-p66 dep	D	-1.67934	9.66387e-05	NC	-1.37849	0.00728747	NC	-1.30658	0.0219235
1416692_PM_at		COIL	p53-p66 dep	D	-1.5797	0.00135037	NC	-1.49981	0.00362446	NC	-1.20138	0.153235
1420384_PM_at	d	COL4A3BP	p66-only dep	D	-2.26704	0.000448012	D	-2.44451	0.00017951	NC	-1.13904	0.515809
1452867_PM_at	d	COL4A3BP	p66-only dep	D	-2.90443	4.4929e-05	D	-2.67307	0.000115428	NC	-1.28632	0.239873
1458345_PM_s_at		COLEC11	p66-only dep	UP	3.25782	0.00109011	UP	5.46089	2.14907e-05	NC	1.41088	0.282702
1433594_PM_at		COMMD2	p53-p66 dep	D	-1.6055	1.09752e-05	NC	-1.44454	0.000221445	NC	-1.2496	0.0135249
1429188_PM_at		COX11	p66-only dep	D	-1.51281	1.34526e-06	D	-1.59258	2.31467e-07	NC	-1.18819	0.0113123
1434272_PM_at		CPEB2	p53-p66 dep	UP	2.18798	0.00147648	NC	-1.53602	0.0581693	NC	1.41072	0.12311
1423094_PM_at		CRBN	p53-p66 indep	UP	1.57595	0.000629547	UP	1.61201	0.000390602	UP	1.60476	0.000429582
1428755_PM_at		CREB1	p66-only dep	D	-1.80095	0.0116624	D	-2.16945	0.00154248	NC	-1.13504	0.558302
1434633_PM_at		CREBBP	p53-p66 dep	D	-1.59296	0.00117669	NC	-1.38001	0.0169073	NC	-1.24053	0.0971434
1452856_PM_at	d	CREBZF	p66-only dep	D	-1.66327	5.89244e-05	D	-1.50005	0.000664274	NC	-1.07965	0.459108
1452857_PM_at	d	CREBZF	p66-only dep	D	-2.7357	1.73563e-05	D	-2.72319	1.83986e-05	NC	-1.23078	0.266736
1460338_PM_a_at		CRLF3 (includes EG:51379)	p53-p66 dep	D	-1.56974	9.54082e-05	NC	-1.36749	0.00314744	NC	-1.10968	0.280093
1417175_PM_at	d	CSNK1E	p66-only dep	D	-1.58962	0.00727644	D	-1.83016	0.000875213	NC	-1.30083	0.106543
1417176_PM_at	d	CSNK1E	p66-only dep	D	-1.5341	0.0101695	D	-1.70538	0.00202311	NC	-1.21186	0.218685
1460646_PM_at		CSNK2A2	p66-only dep	UP	1.65671	5.63651e-06	UP	1.55654	3.12462e-05	NC	1.20269	0.0390431
1424723_PM_s_at		CSTF3	p53-p66 dep	UP	1.54396	0.000300772	NC	1.44169	0.00153084	NC	1.35376	0.0066074
1422510_PM_at		CTDSPL	p53-p66 dep	D	-1.56465	0.000484347	NC	-1.4853	0.00151846	NC	-1.21492	0.0873952
1416953_PM_at		CTGF	p66-only dep	D	-2.05178	0.00116037	D	-2.31506	0.000257016	NC	-1.26518	0.232489
1437448_PM_s_at		CTNND1	p66-only dep	D	-1.62072	1.46655e-05	D	-1.57201	3.34043e-05	NC	-1.20816	0.0396219
1451019_PM_at		CTSF	p53-p66 dep	UP	1.71535	0.00261683	NC	1.37094	0.0591266	NC	1.48744	0.0202748
1418985_PM_at		CTTNBP2NL	p66-only dep	D	-1.60456	0.0200789	D	-1.87958	0.00298043	NC	-1.43848	0.0666397
1424607_PM_a_at	d	CWC22	p53-only dep	UP	2.34307	0.00586468	NC	1.56111	0.123695	UP	1.95231	0.025259
1424609_PM_a_at	d	CWC22	p53-only dep	UP	2.25909	0.00290826	NC	1.58863	0.0694941	UP	2.20569	0.0036642
1419209_PM_at	d	CXCL2	p53-only dep	D	-2.24046	0.0432769	NC	-1.78967	0.13562	d	-2.20692	0.0469595
1457644_PM_s_at	d	CXCL2	p53-only dep	D	-1.52357	0.0468102	NC	-1.19918	0.372529	d	-1.51079	0.0509692
1419728_PM_at		CXCL6	p53-p66 indep	D	-7.62371	0.00292739	D	-5.46318	0.0104178	D	-4.09952	0.0293989
1437351_PM_at		CXXC4	p66-only dep	UP	2.06976	0.00050444	UP	1.80821	0.00308112	NC	1.38235	0.0818634
1427372_PM_at		CYP27B1	p66-only dep	UP	2.08238	4.00866e-08	UP	2.52758	7.24046e-10	NC	1.23858	0.0236586
1416039_PM_x_at	d	CYR61	p66-only dep	D	-5.17781	7.37582e-07	D	-6.23771	1.4225e-07	NC	-1.61892	0.0547553
1438133_PM_a_at	d	CYR61	p66-only dep	D	-6.13625	8.58352e-06	D	-7.13334	2.87981e-06	NC	-1.87648	0.0558077
1442340_PM_x_at	d	CYR61	p66-only dep	D	-7.7222	4.84468e-06	D	-8.4164	2.72912e-06	NC	-1.20165	0.590069
1457823_PM_at	d	CYR61	p66-only dep	D	-8.83372	3.64054e-06	D	-10.3653	1.32838e-06	NC	-1.2495	0.531994
1437885_PM_at		D030029J20RIK	p66-only dep	D	-2.32482	0.000611843	D	-2.95668	3.99547e-05	NC	-1.00107	0.995992
1458126_PM_at		D030041H20RIK	p53-p66 indep	UP	1.73076	0.0130621	UP	1.55459	0.0406845	UP	1.76056	0.0108203
1457054_PM_a_at		D130020L05RIK	p66-only dep	UP	1.98307	2.83937e-06	UP	1.6976	7.76855e-05	NC	1.31696	0.0188812
1442714_PM_at		D130037M23RIK	p53-p66 dep	UP	1.55197	1.99465e-05	NC	1.41133	0.000326679	NC	1.19279	0.0396375
1455334_PM_at		D330038O06RIK	p66-only dep	D	-1.62915	0.0038921	D	-1.96017	0.000210006	NC	-1.06347	0.686716
1426915_PM_at		DAPK1	p53-p66 dep	UP	2.12718	0.000534962	NC	1.12727	0.524153	NC	1.14504	0.472044
1417318_PM_at		DBC1	p53-only dep	D	-2.60462	0.00390169	NC	-1.81819	0.0557878	D	-2.25721	0.0118042
1451641_PM_at		DBR1	p66-only dep	D	-1.66477	3.76916e-06	D	-1.64855	4.92579e-06	NC	-1.19543	0.041513
1438669_PM_at		DCAF12	p66-only dep	D	-1.55798	9.28163e-06	D	-1.59317	4.78087e-06	NC	-1.12127	0.149091
1433831_PM_at		DCAF17	p66-only dep	D	-1.87364	3.41432e-05	D	-1.56301	0.00124661	NC	1.10795	0.402007
1424777_PM_at		DCAF4	p53-only dep	UP	1.72256	0.000380461	NC	-1.0343	0.795936	UP	1.52915	0.00341959
1458541_PM_at		DCTN4	p66-only dep	UP	2.19998	0.00104597	UP	1.8651	0.0067529	NC	1.16856	0.461072
1417516_PM_at		DDIT3	p53-p66 indep	UP	3.23563	3.15458e-06	UP	3.79938	4.86732e-07	UP	2.67194	3.28516e-05
1428306_PM_at		DDIT4	p53-only dep	UP	1.68135	0.00377269	NC	1.21754	0.230951	UP	1.78776	0.00152677
1439332_PM_at	d	ddIT4L	p53-only dep	UP	4.86024	1.95201e-08	NC	1.02917	0.875293	UP	3.00339	4.97144e-06
1439332_PM_at	d	ddIT4L	p53-only dep	UP	4.86024	1.95201e-08	NC	1.02917	0.875293	UP	3.00339	4.97144e-06
1451751_PM_at	d	ddIT4L	p53-only dep	UP	3.62048	8.93033e-05	NC	-1.01749	0.948701	UP	2.60207	0.00171906
1451751_PM_at	d	ddIT4L	p53-only dep	UP	3.62048	8.93033e-05	NC	-1.01749	0.948701	UP	2.60207	0.00171906
1444139_PM_at		ddIT4L	p53-only dep	UP	3.49557	1.81282e-06	NC	-1.04509	0.820233	UP	2.68883	4.10727e-05
1436268_PM_at		DDN	p66-only dep	UP	1.72747	6.38732e-05	UP	1.67638	0.00012208	NC	1.20767	0.100774
1438447_PM_at		DDX11	p53-p66 indep	D	-1.66846	7.94267e-05	D	-1.60985	0.000178716	D	-1.5113	0.000754015
1416070_PM_a_at		DDX18	p53-p66 dep	D	-1.71151	2.83869e-05	NC	-1.38294	0.00421885	NC	-1.27423	0.0258401
1416751_PM_a_at		DDX20	p53-p66 dep	D	-1.51897	8.54204e-05	NC	-1.34276	0.00257688	NC	-1.20732	0.0402832
1423042_PM_at		DDX3X	p66-only dep	D	-1.57266	0.0156001	D	-1.76297	0.00344676	NC	-1.07091	0.694522
1456891_PM_at		DENND2C	p53-only dep	UP	3.13202	1.6083e-08	NC	-1.15803	0.268832	UP	1.78287	0.000208096
1456891_PM_at		DENND2C	p53-only dep	UP	3.13202	1.6083e-08	NC	-1.15803	0.268832	UP	1.78287	0.000208096
1434789_PM_at		DEPDC1B	p66-only dep	D	-1.6807	0.00312964	D	-1.87287	0.000601281	NC	-1.36954	0.0562171
1437051_PM_at		DFFB	p53-p66 dep	UP	1.84796	0.000304013	NC	-1.24786	0.134441	NC	1.39789	0.028319
1416821_PM_at		DGCR14	p53-p66 dep	D	-1.50898	0.000107249	NC	-1.42134	0.000558873	NC	-1.15968	0.101639
1451895_PM_a_at		DHCR24	p53-p66 dep	D	-1.82451	0.000746839	NC	-1.43865	0.0266312	NC	-1.3699	0.051679
1448619_PM_at		DHCR7	p53-p66 dep	D	-1.65819	0.000523516	NC	-1.34769	0.0250215	NC	-1.31132	0.039777
1429191_PM_at		DHX33	p53-p66 dep	D	-1.52477	0.000375804	NC	-1.48615	0.000695007	NC	-1.28157	0.0213664
1428267_PM_at		DHX40	p66-only dep	UP	1.65856	0.000191592	UP	1.6887	0.000130661	NC	1.47366	0.00235945
1454654_PM_at		DIRC2	p53-p66 dep	UP	1.52095	3.322e-05	NC	1.32684	0.00193473	NC	1.24341	0.0126015
1435132_PM_at		DISP1	p53-p66 dep	UP	1.5823	0.000553152	NC	1.45864	0.00306179	NC	-1.09324	0.438268
1435207_PM_at		DIXDC1	p53-only dep	UP	1.5045	0.0188162	NC	-1.19376	0.282148	UP	1.59303	0.00852288
1416918_PM_at		DLG3	p53-p66 dep	D	-1.65288	2.8497e-05	NC	-1.19669	0.0712972	NC	1.08171	0.415327
1438811_PM_at	d	dLGAP5	p53-p66 dep	D	-1.77599	0.0601226	NC	-1.80663	8.79407e-05	NC	-1.2096	0.134526
1455730_PM_at	d	dLGAP5	p53-p66 dep	D	-1.5372	0.000407098	NC	-1.28259	0.0242253	NC	1.00218	0.983239
1417742_PM_a_at		DMAP1	p53-p66 dep	D	-1.53966	0.000845767	NC	-1.28576	0.0341866	NC	-1.3358	0.0163722
1452210_PM_at		DNA2	p66-only dep	D	-2.19622	0.00132407	D	-2.21802	0.00118566	NC	-1.24598	0.312605
1416288_PM_at	d	dNAJA1	p66-only dep	D	-1.53773	0.000988142	D	-1.66917	0.000173167	NC	-1.02413	0.83425
1459835_PM_s_at	d	dNAJA1	p66-only dep	D	-1.51217	0.0313863	D	-1.97241	0.00107711	NC	-1.06272	0.737792
1431734_PM_a_at	d	dNAJB4	p66-only dep	D	-1.89526	0.00187308	D	-1.97356	0.00109806	NC	-1.32662	0.131016
1451177_PM_at	d	dNAJB4	p66-only dep	D	-2.18135	0.00168877	D	-2.06441	0.00307323	NC	-1.331	0.201271
1434035_PM_at		DNAJB6	p53-p66 dep	UP	1.64815	3.45116e-06	NC	1.37161	0.000739818	NC	1.35377	0.00109231
1417191_PM_at		DNAJB9	p53-p66 indep	UP	2.02422	1.87812e-06	UP	2.21734	3.08422e-07	UP	1.63383	0.000181139
1437546_PM_at	d	dNAJC14	p66-only dep	D	-1.84221	2.72659e-07	D	-1.8862	1.51003e-07	NC	-1.2184	0.025905
1437547_PM_s_at	d	dNAJC14	p66-only dep	D	-1.60169	8.31961e-05	D	-1.7058	1.81134e-05	NC	-1.22237	0.0507542
1451389_PM_at		DNAJC24	p66-only dep	D	-1.61562	7.86303e-06	D	-1.58156	1.43032e-05	NC	-1.2516	0.0120484
1449373_PM_at	d	dNAJC3	p66-only dep	D	-1.57474	0.0135943	D	-1.75411	0.00315102	NC	1.0421	0.809118
1417790_PM_at		DOK1	p66-only dep	D	-2.11646	8.10972e-05	D	-2.20987	4.18131e-05	NC	-1.45707	0.0233277
1416534_PM_at		DPF2	p53-p66 dep	UP	1.5152	5.52753e-05	NC	1.45755	0.000168617	NC	1.21487	0.028148
1435680_PM_a_at	d	dPP7	p66-only dep	UP	1.61138	0.00144455	UP	1.61441	0.00139597	NC	1.20572	0.165469
1436479_PM_a_at	d	dPP7	p66-only dep	UP	1.57093	0.00257708	UP	1.63021	0.00132829	NC	1.31007	0.0536156
1455795_PM_at		DSE	p66-only dep	D	-1.75031	0.0013928	D	-1.87899	0.000457921	NC	-1.07723	0.629868
1438407_PM_at		DSEL	p66-only dep	D	-1.95032	0.00108662	D	-2.53251	3.2199e-05	NC	-1.19415	0.326242
1428901_PM_at		DTWD2	p66-only dep	D	-1.56524	0.000159775	D	-1.64868	4.53116e-05	NC	-1.16765	0.127506
1415834_PM_at		DUSP6	p66-only dep	D	-4.21856	0.000333693	D	-7.01689	9.50981e-06	NC	-1.89506	0.0712437
1427416_PM_x_at		DUSP7	p53-p66 dep	D	-1.54395	0.00136641	NC	-1.43186	0.00611037	NC	-1.00871	0.941994
1451977_PM_at		DYRK1A	p66-only dep	UP	2.31532	1.10078e-07	UP	1.83565	1.21682e-05	NC	1.4504	0.00223833
1428637_PM_at		DYRK2	p66-only dep	D	-1.58851	0.00581777	D	-1.85729	0.000504008	NC	-1.02845	0.854171
1436354_PM_at		DZIP1L	p53-p66 dep	D	-1.60129	0.000418129	NC	-1.4742	0.0024022	NC	-1.1614	0.19784
1458371_PM_at		E130006N16RIK	p66-only dep	UP	1.74485	3.54022e-06	UP	2.57805	6.97667e-10	NC	1.40183	0.00110084
1417444_PM_at	d	E2F5	p66-only dep	D	-1.81183	7.57397e-05	D	-2.14886	2.9606e-06	NC	-1.08236	0.521076
1460207_PM_s_at	d	E2F5	p66-only dep	D	-1.60924	7.12616e-06	D	-1.78384	4.28258e-07	NC	-1.11648	0.18501
1437187_PM_at		E2F7	p66-only dep	D	-2.43467	0.0018555	D	-1.95983	0.0136754	NC	-1.39569	0.196675
1436186_PM_at		E2F8	p66-only dep	D	-2.40328	7.61349e-08	D	-2.55174	2.58948e-08	NC	-1.46343	0.00217705
1440202_PM_at		E430024I08RIK	p53-only dep	UP	1.58235	0.00918458	NC	1.44395	0.0320115	UP	1.55638	0.0115875
1422120_PM_at		EAF2	p53-p66 indep	UP	3.35748	8.78778e-06	UP	3.03164	2.73206e-05	UP	1.92722	0.00476963
1428349_PM_s_at		EBF3	p53-p66 dep	D	-1.5552	0.0020256	NC	-1.23961	0.101443	NC	1.06872	0.601651
1428315_PM_at		EBNA1BP2	p66-only dep	D	-1.88454	9.65613e-05	D	-1.79756	0.000226499	NC	-1.31444	0.0509306
1440085_PM_at		EDA2R	p53-only dep	UP	3.46647	4.99527e-06	NC	1.43362	0.0929545	UP	2.6136	0.000123678
1426874_PM_at		EDC4	p53-p66 dep	D	-1.60117	1.86378e-05	NC	-1.38572	0.00102032	NC	-1.28584	0.00787717
1449044_PM_at		EEF1E1	p66-only dep	D	-1.50273	0.00616308	D	-1.7485	0.000425952	NC	-1.23855	0.124726
1448507_PM_at		EFHD1	p66-only dep	UP	1.51237	0.00455704	UP	1.83347	0.000136463	NC	1.03523	0.793027
1418285_PM_at		EFNB1	p66-only dep	D	-1.54394	0.0052236	D	-1.73739	0.000709396	NC	-1.12795	0.397423
1453429_PM_at		EG665787	p53-p66 indep	UP	5.0405	6.69857e-05	UP	5.7409	2.62713e-05	UP	3.02549	0.0027624
1438050_PM_x_at		EG668525	p53-p66 indep	UP	1.65862	0.00167493	UP	1.55786	0.00476513	UP	1.77022	0.000555238
1435888_PM_at		EGFR	p66-only dep	D	-1.93567	0.000854309	D	-2.29564	7.79866e-05	NC	-1.26874	0.176043
1427682_PM_a_at	d	EGR2	p66-only dep	D	-2.32725	0.0223854	D	-4.29949	0.000351442	NC	-1.99676	0.0565026
1427683_PM_at	d	EGR2	p66-only dep	D	-2.30052	0.0202152	D	-3.50112	0.00109999	NC	-1.778	0.0972778
1416804_PM_at		EHBP1L1	p66-only dep	D	-1.78471	0.000518755	D	-1.64871	0.00196801	NC	-1.37061	0.0369246
1424157_PM_at	d	EHd2	p53-p66 indep	D	-1.88148	0.00156714	D	-1.74389	0.00436312	d	-1.51088	0.0274249
1459823_PM_at	d	EHd2	p53-p66 indep	D	-2.01076	0.000391039	D	-1.71721	0.00373732	d	-1.5049	0.022416
1454776_PM_at		EHMT1	p66-only dep	D	-1.65566	8.08675e-06	D	-1.62988	1.22812e-05	NC	1.02596	0.768661
1416555_PM_at		EI24	p53-p66 dep	UP	1.58753	3.36191e-06	NC	1.0617	0.427161	NC	1.20876	0.018074
1421389_PM_a_at		EIF2AK4	p66-only dep	D	-1.79727	8.70086e-06	D	-2.06824	4.03997e-07	NC	-1.23125	0.051111
1444010_PM_at		EIF4E	p53-p66 dep	UP	1.60266	0.00024602	NC	1.48424	0.00136317	NC	1.13929	0.236654
1460643_PM_at		ELL	p53-p66 dep	UP	2.203	4.99953e-07	NC	1.49284	0.00162533	NC	1.28187	0.0360142
1450744_PM_at		ELL2	p66-only dep	D	-1.55543	0.0309474	D	-2.38021	0.00017846	NC	-1.34164	0.138778
1436011_PM_at		ELMO2	p53-p66 indep	UP	1.54022	0.000503874	UP	1.73524	3.41011e-05	UP	1.63518	0.000129509
1417403_PM_at	d	ELOVL6	p66-only dep	D	-2.53055	0.000144065	D	-2.8916	2.99265e-05	NC	-1.31061	0.191694
1417404_PM_at	d	ELOVL6	p66-only dep	D	-3.27363	7.40067e-06	D	-2.51822	0.000156552	NC	-1.47302	0.0675869
1435054_PM_at		EME1	p66-only dep	D	-1.76491	0.00130477	D	-1.84456	0.000656723	NC	-1.39541	0.0412509
1442223_PM_at		ENAH	p66-only dep	D	-2.23545	0.000629624	D	-2.25512	0.000567163	NC	-1.10666	0.618424
1449937_PM_at		ENDOU	p53-p66 dep	UP	1.51254	1.86954e-05	NC	1.47521	4.05834e-05	NC	1.08259	0.303735
1456884_PM_at		ENSMUSG00000073100	p66-only dep	UP	1.74891	8.81258e-05	UP	2.29376	4.41925e-07	NC	1.42635	0.00577127
1435625_PM_at		ENTPD7	p66-only dep	D	-1.98479	0.000611753	D	-1.7604	0.00324853	NC	-1.4571	0.0383076
1429412_PM_at		ENY2	p66-only dep	UP	1.99426	3.74086e-05	UP	1.84755	0.000146067	NC	1.40927	0.0172895
1447349_PM_s_at		EP400	p53-p66 dep	D	-1.60092	2.33449e-05	NC	-1.33087	0.00356222	NC	-1.13629	0.157265
1429914_PM_at		EPC1	p53-p66 dep	UP	1.57723	9.30494e-06	NC	1.3881	0.000428023	NC	1.08652	0.302807
1424919_PM_at		ERBB2	p53-p66 dep	D	-1.6424	1.78146e-05	NC	-1.36328	0.00241722	NC	-1.29639	0.00881636
1450935_PM_at		ERCC5	p53-only dep	UP	2.09444	7.10191e-06	NC	-1.17057	0.221158	UP	1.80583	0.000113126
1424766_PM_at		ERCC6L	p53-p66 dep	D	-1.81964	0.00159133	NC	-1.36073	0.0762765	NC	-1.20308	0.275708
1418909_PM_at		ERMAP	p66-only dep	UP	1.54871	0.00230214	UP	2.13406	5.79178e-06	NC	1.29062	0.0560542
1416129_PM_at	d	ERRFI1	p53-p66 indep	D	-2.7998	0.00485687	D	-4.17929	0.00026659	d	-1.97629	0.0496827
1419816_PM_s_at	d	ERRFI1	p53-p66 indep	D	-2.17053	0.00215458	D	-2.63196	0.000271413	d	-1.63701	0.0373159
1438488_PM_at		ESD	p66-only dep	UP	1.71764	0.000147772	UP	1.53255	0.00150968	NC	1.29042	0.0409984
1433862_PM_at		ESPL1	p53-p66 indep	D	-2.61172	2.64389e-06	D	-1.81232	0.000752647	D	-1.59194	0.00568331
1453064_PM_at		ETAA1	p66-only dep	D	-2.35265	0.000322422	D	-2.16258	0.000885468	NC	-1.05778	0.780789
1416268_PM_at		ETS2	p66-only dep	UP	1.56995	0.000325163	UP	1.65969	9.219e-05	NC	1.27901	0.0292199
1428142_PM_at		ETV5	p53-p66 indep	D	-1.66944	0.00127968	D	-1.72282	0.000743046	D	-1.64635	0.00162618
1418026_PM_at	d	EXO1	p66-only dep	D	-3.14494	1.37e-05	D	-2.64095	0.000102473	NC	-1.4265	0.0954114
1418027_PM_at	d	EXO1	p66-only dep	D	-1.76538	0.000139067	D	-1.91888	2.78287e-05	NC	-1.2287	0.107129
1435631_PM_x_at	d	EXOC6	p53-p66 dep	UP	1.52213	0.00261926	NC	1.2962	0.0472713	NC	1.34761	0.0244946
1455385_PM_at	d	EXOC6	p53-p66 dep	UP	1.56939	0.000551105	NC	1.33918	0.0154206	NC	1.30841	0.0243122
1436048_PM_at		EXOC8	p66-only dep	D	-1.76372	1.36389e-05	D	-1.89619	2.67691e-06	NC	-1.40452	0.00287525
1424685_PM_at		EXOSC4	p66-only dep	D	-1.90155	1.15906e-06	D	-1.62866	4.61608e-05	NC	-1.34302	0.00554598
1435544_PM_at		EXOSC6	p66-only dep	D	-1.62723	0.00132403	D	-1.64571	0.00107954	NC	-1.33881	0.0377062
1448365_PM_at		EXOSC7	p53-p66 dep	D	-1.61415	6.50099e-05	NC	-1.3391	0.00639489	NC	-1.22994	0.043676
1437150_PM_at		FAM110B	p53-p66 dep	D	-1.67741	0.00285056	NC	-1.03708	0.814428	NC	1.11126	0.49856
1437253_PM_at		FAM116A	p66-only dep	D	-1.64583	6.93167e-05	D	-1.7986	8.9355e-06	NC	1.03176	0.75967
1438427_PM_at		FAM120B	p66-only dep	D	-1.80899	0.000167722	D	-2.05803	1.61711e-05	NC	-1.35454	0.0293732
1455421_PM_x_at		FAM131B	p53-p66 indep	D	-2.05202	0.000214835	D	-2.58969	7.28712e-06	D	-1.68294	0.00399673
1424159_PM_at		FAM134C	p66-only dep	UP	1.60876	0.00152354	UP	1.65137	0.000946362	NC	1.2988	0.0582849
1424652_PM_at		FAM176A	p53-p66 indep	D	-3.26269	0.000506043	D	-3.98093	9.7359e-05	D	-1.69742	0.0804816
1455306_PM_at		FAM193A	p66-only dep	D	-1.502	0.00206833	D	-1.55367	0.00103452	NC	-1.11288	0.366196
1439059_PM_at		FAM199X	p66-only dep	D	-1.79988	0.000513384	D	-1.89387	0.000219698	NC	1.17402	0.275857
1454399_PM_at		FAM23B	p66-only dep	UP	1.98962	0.000342516	UP	1.94981	0.000462293	NC	1.41541	0.0428967
1436088_PM_at	d	FAM49B	p66-only dep	D	-1.74696	0.00106463	D	-1.93374	0.000204474	NC	-1.45974	0.0177804
1436941_PM_at		FAM55C	p66-only dep	D	-1.59438	0.00238091	D	-1.78204	0.0003351	NC	-1.107	0.460119
1452073_PM_at		FAM64A	p66-only dep	D	-1.95383	0.000242074	D	-1.68984	0.00236214	NC	-1.29429	0.10397
1426985_PM_s_at	d	FAM76B	p66-only dep	D	-1.81884	0.00111918	D	-1.77337	0.00163505	NC	1.12314	0.472122
1426986_PM_at	d	FAM76B	p66-only dep	D	-1.76803	0.00141315	D	-1.97089	0.000265608	NC	1.08623	0.599449
1452268_PM_at	d	FAM76B	p66-only dep	D	-2.14954	0.000658646	D	-1.71404	0.0104315	NC	1.10727	0.600415
1452924_PM_at		FAM83D	p66-only dep	D	-1.64057	0.000293698	D	-2.15962	1.15006e-06	NC	-1.16148	0.204361
1426996_PM_at		FAM83H	p53-p66 dep	UP	1.75611	2.95322e-05	NC	1.37237	0.00714041	NC	1.28055	0.0299831
1416445_PM_at		FAM98A	p66-only dep	D	-1.76014	2.02195e-07	D	-1.70492	4.92984e-07	NC	-1.34374	0.000732573
1437780_PM_at		FANCB	p66-only dep	D	-2.09131	0.000274382	D	-1.89809	0.00107851	NC	-1.19707	0.299799
1435985_PM_at		FARP2	p66-only dep	D	-2.0333	0.00504774	D	-2.3331	0.0012136	NC	-1.23671	0.359228
1424907_PM_a_at		FARSA	p53-p66 dep	D	-1.5318	0.000494178	NC	-1.12593	0.265333	NC	-1.30517	0.0178613
1460251_PM_at		FAS	p53-only dep	UP	3.06883	0.000201827	NC	1.34118	0.253064	UP	1.68806	0.048364
1460251_PM_at		FAS	p53-only dep	UP	3.06883	0.000201827	NC	1.34118	0.253064	UP	1.68806	0.048364
1423828_PM_at		FASN	p53-p66 indep	D	-3.57381	2.45541e-07	D	-2.69362	9.1624e-06	D	-1.82136	0.00206301
1435369_PM_at		FASTKD5	p66-only dep	D	-2.01304	5.30332e-06	D	-2.1187	1.9766e-06	NC	-1.30796	0.0304494
1448420_PM_a_at		FBXL12	p66-only dep	UP	1.67258	0.00107291	UP	1.9844	5.33619e-05	NC	1.36995	0.0305475
1417407_PM_at		FBXL14	p66-only dep	D	-1.85172	0.000517442	D	-1.89242	0.000366219	NC	-1.28416	0.111287
1417855_PM_at		FBXL15	p53-p66 dep	D	-1.61937	0.000928154	NC	-1.47672	0.00525147	NC	-1.26384	0.0754224
1452826_PM_s_at	d	FBXL20	p53-p66 indep	UP	1.86362	9.03108e-05	UP	1.82809	0.00012877	UP	1.61545	0.00127029
1456378_PM_s_at	d	FBXL20	p53-p66 indep	UP	1.97031	0.000149103	UP	1.60771	0.00399797	UP	1.69265	0.00175627
1431811_PM_a_at		FBXO34	p53-p66 dep	UP	1.68431	2.34856e-07	NC	1.14945	0.0586157	NC	1.27948	0.00194587
1427071_PM_at		FBXO42	p66-only dep	UP	1.73663	1.35531e-06	UP	1.9875	4.62362e-08	NC	1.24775	0.0142782
1429499_PM_at		FBXO5	p53-p66 dep	D	-2.37552	0.00193836	NC	-1.44714	0.145355	NC	1.02429	0.922688
1424986_PM_s_at	d	FBXW7	p53-only dep	UP	2.18707	0.000188867	NC	-1.14542	0.441994	NC	1.47637	0.0157572
1451558_PM_at	d	FBXW7	p53-only dep	UP	1.91835	4.68566e-05	NC	-1.27555	0.070303	NC	1.41349	0.013072
1418323_PM_at		FEM1B	p66-only dep	UP	1.70033	0.000152059	UP	1.64483	0.0003025	NC	1.34319	0.0181964
1428890_PM_at		FEM1C	p66-only dep	D	-1.82949	0.000369871	D	-2.15662	2.40564e-05	NC	1.05438	0.714104
1433398_PM_at		FGD3	p66-only dep	D	-2.28109	0.00109722	D	-2.12186	0.00240676	NC	-1.17492	0.468114
1422916_PM_at		FGF21	p53-p66 indep	UP	2.58498	0.000142771	UP	5.26348	6.69212e-08	UP	2.53175	0.000181878
1428919_PM_at		FGFR1OP (includes EG:11116)	p66-only dep	D	-1.69263	0.000409869	D	-1.82667	9.62794e-05	NC	-1.07733	0.559256
1439018_PM_at		FHDC1	p66-only dep	D	-1.9352	0.0117053	D	-2.53233	0.000853369	NC	-1.56251	0.0760049
1435557_PM_at		FHOD1	p66-only dep	D	-2.62029	3.471e-07	D	-1.93907	5.75218e-05	NC	-1.41025	0.0165464
1422430_PM_at		FIGNL1	p66-only dep	D	-3.20397	2.0817e-05	D	-2.15127	0.00173838	NC	-1.32127	0.206249
1428861_PM_at		FILIP1L	p66-only dep	D	-2.62893	1.89252e-05	D	-1.96661	0.000945073	NC	-1.11689	0.536666
1433512_PM_at		FLI1	p53-p66 indep	D	-2.48168	1.12054e-05	D	-2.646	4.47854e-06	D	-1.54022	0.0128873
1436839_PM_at		FLJ36031	p66-only dep	D	-1.74608	0.00234406	D	-2.03777	0.000238723	NC	-1.13189	0.45044
1442107_PM_at	d	FLNB	p66-only dep	D	-1.80128	0.00358215	D	-2.71676	1.58671e-05	NC	-1.09422	0.621105
1445534_PM_at	d	FLNB	p66-only dep	D	-2.07883	0.0209292	D	-2.66137	0.00310954	NC	-1.07835	0.799415
1456874_PM_at		FLRT2	p53-only dep	UP	1.60131	0.0133617	NC	1.21706	0.272382	UP	1.56342	0.0180766
1440926_PM_at		FLT1	p53-p66 indep	D	-1.5916	0.0353	D	-1.75696	0.0125875	D	-1.54489	0.0474361
1439397_PM_at		FMN1	p66-only dep	D	-2.69631	8.98334e-05	D	-2.77183	6.53287e-05	NC	-1.29758	0.21858
1419924_PM_at	d	FNIP1	p66-only dep	UP	1.76252	0.0202853	UP	2.17646	0.00242269	NC	1.50401	0.0848977
1434405_PM_at	d	FNIP1	p53-p66 indep	UP	2.57438	0.00211351	UP	2.22034	0.00754964	UP	2.34852	0.00468319
1449668_PM_s_at	d	FNIP1	p53-p66 indep	UP	2.25249	0.0045219	UP	2.05657	0.0102023	UP	2.21775	0.00520501
1439189_PM_at		FNIP2 (includes EG:329679)	p66-only dep	UP	2.0881	0.000425172	UP	1.60139	0.0142788	NC	1.40266	0.0685633
1419485_PM_at		FOXC1	p66-only dep	D	-2.8682	0.00232015	D	-2.6274	0.004551	NC	-1.3627	0.320523
1416693_PM_at		FOXC2	p66-only dep	D	-2.7006	0.000210277	D	-2.87457	0.000107641	NC	-1.45616	0.105517
1434831_PM_a_at	d	FOXO3	p53-p66 indep	UP	2.9655	1.56574e-07	UP	2.23934	1.178e-05	UP	2.09298	3.57163e-05
1434832_PM_at	d	FOXO3	p53-p66 indep	UP	3.11007	5.35054e-07	UP	2.45092	1.45978e-05	UP	2.05199	0.000199507
1437820_PM_at		FOXS1	p53-p66 indep	D	-2.27633	0.000155754	D	-2.88517	7.04707e-06	D	-2.40772	7.39177e-05
1460673_PM_at		FPGS	p66-only dep	D	-1.55945	3.10425e-05	D	-1.52505	5.78731e-05	NC	-1.46331	0.000185773
1422953_PM_at		FPR2	p66-only dep	UP	1.75328	0.00805195	UP	2.05849	0.00114101	NC	1.24859	0.260082
1455220_PM_at		FRAT2	p66-only dep	UP	1.58973	7.13401e-05	UP	2.1742	4.97485e-08	NC	1.41178	0.0014441
1426569_PM_a_at		FRK	p66-only dep	D	-1.58724	0.00929327	D	-2.07544	0.000184652	NC	-1.07435	0.66118
1434285_PM_at		FRMD4A	p66-only dep	D	-2.20597	5.84192e-06	D	-2.22722	4.95639e-06	NC	-1.30187	0.0583318
1415758_PM_at		FRYL	p66-only dep	D	-1.50243	0.000435018	D	-1.58908	0.000110483	NC	-1.11384	0.282144
1448969_PM_at		FTSJ2	p66-only dep	D	-1.50731	0.000896917	D	-1.53936	0.0005588	NC	-1.04494	0.683001
1433482_PM_a_at		FUBP1	p66-only dep	D	-1.846	7.10138e-05	D	-1.65582	0.00057079	NC	-1.24753	0.0898846
1427177_PM_at		FYCO1	p66-only dep	D	-2.10583	8.23162e-05	D	-2.08448	9.64038e-05	NC	-1.05495	0.730169
1418534_PM_at		FZD2	p66-only dep	D	-1.96685	8.27815e-05	D	-1.6283	0.00210564	NC	-1.01356	0.923767
1434788_PM_at		FZD3	p66-only dep	D	-1.65035	0.009673	D	-1.85289	0.00211369	NC	1.04148	0.819613
1455604_PM_at		FZD5	p66-only dep	D	-2.43748	0.000171124	D	-2.74882	3.98651e-05	NC	-1.28259	0.216831
1419451_PM_at		FZR1	p66-only dep	D	-1.66303	0.000112481	D	-1.50049	0.00110575	NC	-1.25017	0.0501348
1455060_PM_at		G3BP1	p53-p66 dep	D	-1.59905	0.00218419	NC	-1.49643	0.00687391	NC	-1.24431	0.119073
1423758_PM_at		G3BP2	p66-only dep	D	-1.58665	0.000302408	D	-1.57334	0.000365129	NC	-1.11174	0.332867
1416418_PM_at	d	GABARAPL1	p53-p66 indep	UP	2.1959	9.62413e-07	UP	2.06999	2.96031e-06	UP	1.65361	0.000274257
1416419_PM_s_at	d	GABARAPL1	p53-p66 indep	UP	1.99361	3.87287e-10	UP	1.90543	1.29738e-09	UP	1.57028	4.63905e-07
1436232_PM_a_at		GABPB1 (includes EG:2553)	p53-p66 dep	UP	1.80814	6.35417e-05	NC	1.10473	0.412203	NC	1.2473	0.077506
1449519_PM_at		GADD45A	p53-p66 indep	UP	9.28975	1.56698e-10	UP	8.32226	3.92104e-10	UP	5.9619	7.8911e-09
1420197_PM_at	d	GAdd45B	p66-only dep	UP	1.7744	0.000185218	UP	2.12644	6.57293e-06	NC	1.20412	0.157554
1449773_PM_s_at	d	GAdd45B	p66-only dep	UP	2.84664	2.3711e-06	UP	2.82943	2.57455e-06	NC	1.49018	0.023473
1450971_PM_at	d	GAdd45B	p66-only dep	UP	2.35196	1.52701e-06	UP	2.60108	2.8942e-07	NC	1.43057	0.0115659
1424140_PM_at		GALE	p53-p66 dep	D	-1.66426	0.00309977	NC	-1.38847	0.0431358	NC	-1.31993	0.0829602
1452232_PM_at		GALNT7	p66-only dep	D	-1.6151	0.0373093	D	-2.32218	0.000810909	NC	1.11668	0.614143
1441422_PM_at		GAS2L1	p53-p66 indep	UP	2.12173	4.38518e-06	UP	1.94778	2.16244e-05	UP	1.5041	0.00319648
1453416_PM_at		GAS2L3	p66-only dep	D	-1.89923	0.00209557	D	-1.54795	0.0263518	NC	-1.0019	0.991819
1436222_PM_at	d	GAS5	p66-only dep	D	-2.54649	0.0010334	D	-3.09685	0.000154112	NC	-1.07459	0.772485
1455904_PM_at	d	GAS5	p66-only dep	D	-2.22665	0.000602053	D	-2.8983	2.57653e-05	NC	-1.27441	0.235493
1434271_PM_at		GBA2	p66-only dep	D	-1.68539	0.000304151	D	-1.7699	0.000115808	NC	-1.27507	0.0574634
1429081_PM_at		GCC2	p66-only dep	D	-1.53478	0.000690899	D	-1.50153	0.00112154	NC	1.02424	0.82633
1455959_PM_s_at		GCLC	p53-p66 dep	UP	1.54076	0.00161962	NC	1.31872	0.0308505	NC	1.4114	0.00890693
1425503_PM_at		GCNT2	p53-p66 indep	D	-1.71639	0.00439729	D	-2.58375	1.45344e-05	D	-1.80086	0.00226482
1418949_PM_at		GDF15	p53-p66 indep	UP	5.95938	1.43434e-06	UP	1.91642	0.0247636	UP	2.43811	0.00330447
1448120_PM_at		GDF9	p66-only dep	UP	1.7652	3.38528e-06	UP	2.35965	5.27459e-09	NC	1.18525	0.0756966
1419506_PM_at		GGPS1	p66-only dep	D	-2.09252	0.000155778	D	-2.79169	2.45217e-06	NC	1.05793	0.729338
1451397_PM_at	d	GIGYF2	p53-p66 dep	D	-1.50581	0.000107412	NC	-1.46029	0.000251272	NC	-1.00167	0.984746
1457472_PM_at	d	GIGYF2	p53-p66 dep	UP	1.84538	0.00157038	NC	1.49128	0.0275972	NC	1.21753	0.256712
1447787_PM_x_at		GJC1	p53-p66 dep	D	-1.62995	0.000418635	NC	-1.30571	0.0328607	NC	1.1077	0.390959
1436210_PM_at		GK5	p66-only dep	D	-1.79944	2.75451e-06	D	-1.89857	7.77167e-07	NC	-1.11921	0.23769
1449006_PM_at		GLA	p53-p66 indep	UP	1.83294	0.00158932	UP	2.11555	0.000205244	UP	1.66605	0.00603802
1425876_PM_a_at	d	GLCE	p66-only dep	UP	1.69726	2.04982e-05	UP	1.69699	2.05765e-05	NC	1.26382	0.0249026
1428374_PM_at	d	GLCE	p53-only dep	UP	1.59832	0.00409922	NC	1.46948	0.0151865	UP	1.58446	0.00470921
1455154_PM_at	d	GLI3	p66-only dep	D	-1.79726	2.06253e-05	D	-1.79457	2.1305e-05	NC	-1.18588	0.127587
1456067_PM_at	d	GLI3	p66-only dep	D	-1.57997	6.68332e-05	D	-1.58134	0.00213818	NC	-1.14074	0.16852
1434657_PM_at		GLS	p53-only dep	UP	1.59168	0.00059848	NC	1.4691	0.00311441	UP	1.62348	0.000396944
1448693_PM_at		GLTPD1	p53-p66 dep	D	-1.75299	4.41403e-05	NC	-1.49628	0.0013835	NC	-1.2196	0.0839528
1443210_PM_at		GM10047	p66-only dep	UP	2.05204	0.00066647	UP	1.67249	0.00949636	NC	1.28582	0.177546
1436357_PM_at		GM10374	p66-only dep	UP	1.8893	4.41808e-05	UP	2.27324	1.48302e-06	NC	1.26049	0.0760045
1434451_PM_at		GM10786	p66-only dep	D	-1.62551	0.0129996	D	-1.92522	0.00146269	NC	-1.09088	0.632037
1456365_PM_at		GM11517	p66-only dep	UP	1.71668	1.60073e-05	UP	1.71654	1.60385e-05	NC	1.18354	0.0973487
1444112_PM_at		GM15417	p53-p66 dep	UP	1.78677	3.03567e-05	NC	1.25984	0.0475003	NC	1.22449	0.0790814
1444008_PM_at		GM2137	p66-only dep	UP	1.57396	0.00332876	UP	1.88193	0.000149642	NC	1.38727	0.0263639
1458656_PM_at		GM2643	p53-p66 indep	UP	3.20832	1.53251e-07	UP	3.21747	1.47476e-07	UP	1.7867	0.000974544
1439199_PM_at		GM2769	p66-only dep	UP	2.29715	1.43639e-08	UP	1.99598	2.84086e-07	NC	1.35956	0.00352104
1437418_PM_at		GM3515	p53-only dep	UP	1.64945	0.0207176	NC	1.38037	0.122064	UP	1.62478	0.0243588
1429560_PM_at		GM4455	p66-only dep	D	-1.67113	0.00219554	D	-2.61124	1.85478e-06	NC	-1.08272	0.595005
1433903_PM_at		GM5081	p66-only dep	D	-1.71179	2.93514e-05	D	-1.63519	8.50373e-05	NC	-1.36394	0.00591188
1460130_PM_at		GM5544	p66-only dep	UP	1.75264	6.19847e-05	UP	1.60228	0.000413691	NC	1.27586	0.0420802
1435198_PM_at		GM5817	p53-p66 indep	UP	2.74654	9.14905e-06	UP	2.09021	0.000367619	UP	1.89854	0.00137536
1460021_PM_at		GM6658	p66-only dep	UP	1.6571	6.36795e-05	UP	1.53692	0.000372347	NC	1.21786	0.0657817
1431737_PM_at		GM7008	p66-only dep	UP	1.60071	0.00115055	UP	1.72517	0.000275458	NC	1.18811	0.182798
1441813_PM_at		GM9484	p53-p66 dep	UP	1.65544	0.000544428	NC	1.40958	0.0113587	NC	1.2218	0.120348
1455661_PM_at		GM9958	p66-only dep	UP	1.80413	3.22988e-05	UP	1.66911	0.000166718	NC	1.18983	0.13602
1437498_PM_at		GM9971	p66-only dep	UP	2.04379	0.000489245	UP	1.90409	0.00129473	NC	1.2072	0.290223
1439030_PM_at		GMPPB	p53-p66 indep	D	-2.66118	1.33027e-05	D	-2.04297	0.000487465	D	-1.81278	0.00250989
1455583_PM_at		GNE	p53-p66 dep	UP	1.5737	0.00108378	NC	1.13702	0.29588	NC	1.22752	0.101739
1421191_PM_s_at		GOPC	p66-only dep	D	-1.51054	0.00378446	D	-1.51289	0.00367792	NC	-1.07815	0.558946
1430038_PM_at		GPHN	p66-only dep	UP	2.19481	3.03146e-06	UP	1.53802	0.00240691	NC	1.34284	0.0279425
1421756_PM_a_at		GPR19	p53-p66 indep	UP	2.39207	8.92634e-07	UP	2.80259	6.75131e-08	UP	1.76311	0.00021794
1434542_PM_at		GPT2	p53-p66 indep	UP	1.53631	0.00712315	UP	1.97585	0.00011422	UP	1.61122	0.00331892
1452262_PM_at		GRPEL2	p66-only dep	D	-1.74023	3.19825e-08	D	-1.86298	4.52863e-09	NC	-1.2305	0.0045635
1436887_PM_x_at	d	GRWd1	p53-p66 indep	D	-2.00407	8.32771e-05	D	-1.82455	0.000398166	d	-1.73943	0.000884624
1452171_PM_at	d	GRWd1	p53-p66 indep	D	-2.16354	1.5867e-05	D	-2.19004	1.29569e-05	d	-1.6965	0.00101298
1455841_PM_s_at		GRWD1	p53-p66 indep	D	-2.56458	1.28795e-05	D	-2.61993	9.59421e-06	D	-1.85654	0.00127356
1450886_PM_at		GSG2	p53-p66 indep	D	-4.42503	5.46319e-10	D	-2.72391	3.95239e-07	D	-1.58528	0.00319736
1453708_PM_a_at		GSTO2	p53-p66 dep	UP	1.5753	0.000304275	NC	1.24375	0.0507431	NC	1.25256	0.0443177
1434876_PM_at		GXYLT1	p66-only dep	D	-1.87311	2.29061e-05	D	-2.25308	6.4996e-07	NC	-1.15517	0.227397
1449501_PM_a_at		GZMM	p53-p66 indep	UP	6.88347	5.84962e-08	UP	5.04526	8.90676e-07	UP	3.05269	0.00011436
1424771_PM_at		H2AFJ	p53-p66 dep	UP	1.61807	0.000539141	NC	1.47225	0.0035916	NC	1.31532	0.0303289
1416746_PM_at		H2AFX	p53-p66 indep	D	-2.27559	0.000158999	D	-2.2174	0.000224516	D	-1.55427	0.022584
1430357_PM_at		H3F3C	p53-p66 dep	UP	1.536	0.00073579	NC	1.43205	0.00338345	NC	1.24833	0.0540892
1418678_PM_at	d	HAS2	p66-only dep	D	-2.45721	0.00946425	D	-3.16242	0.00146983	NC	-1.68811	0.111112
1449169_PM_at	d	HAS2	p66-only dep	D	-2.44409	0.0323593	D	-4.78404	0.000628406	NC	-1.63808	0.219526
1439032_PM_at		HAUS2	p53-p66 dep	UP	1.56703	0.000566077	NC	1.2247	0.0813178	NC	1.23832	0.0671041
1452715_PM_at		HAUS5	p53-p66 dep	D	-1.77009	0.000248046	NC	-1.48118	0.00638618	NC	-1.19859	0.177098
1432143_PM_a_at	d	HBP1	p53-p66 indep	UP	2.6386	1.78104e-05	UP	3.06299	2.59633e-06	UP	2.03765	0.000578534
1460367_PM_at	d	HBP1	p53-p66 indep	UP	2.91819	1.40468e-07	UP	3.18473	3.98072e-08	UP	2.27864	6.63557e-06
1440050_PM_at		HBS1L	p53-p66 indep	D	-2.16999	0.00237442	D	-2.4432	0.000676454	D	-1.78483	0.0173457
1421972_PM_s_at		HCFC1	p53-p66 dep	D	-1.76783	0.000172207	NC	-1.33448	0.031334	NC	-1.18636	0.18628
1434477_PM_at		HECA	p53-only dep	UP	1.74288	0.00250139	NC	1.12637	0.470341	UP	1.50279	0.0200489
1419235_PM_s_at		HELB	p66-only dep	D	-1.82055	0.000497188	D	-1.73944	0.00104918	NC	-1.22653	0.175715
1427469_PM_at	d	HELZ	p66-only dep	D	-1.63538	0.00347405	D	-1.67584	0.00236775	NC	1.01043	0.945287
1455059_PM_at	d	HELZ	p66-only dep	D	-1.57142	0.000225051	D	-1.50104	0.000660682	NC	-1.03395	0.745968
1434060_PM_at		HERC1	p66-only dep	D	-1.74081	0.000159053	D	-2.0485	6.83146e-06	NC	-1.07637	0.548899
1415981_PM_at	d	HERPUd2	p53-p66 indep	UP	2.05105	1.30876e-06	UP	1.8486	1.13977e-05	UP	1.62517	0.000189915
1415982_PM_at	d	HERPUd2	p53-p66 indep	UP	2.23223	9.14397e-07	UP	2.12144	2.36124e-06	UP	1.58638	0.000762968
1439424_PM_x_at	d	HERPUd2	p53-p66 indep	UP	2.04488	3.48714e-05	UP	1.62808	0.00183471	UP	1.63025	0.00179288
1425937_PM_a_at		HEXIM1	p66-only dep	D	-2.58676	6.02715e-07	D	-2.66335	3.81355e-07	NC	-1.16574	0.268933
1424863_PM_a_at	d	HIPK2	p66-only dep	D	-1.65336	0.0232088	D	-2.01282	0.00265641	NC	-1.16713	0.460028
1428433_PM_at	d	HIPK2	p66-only dep	D	-2.12271	0.00254161	D	-2.93042	7.72209e-05	NC	-1.34726	0.189343
1456022_PM_at	d	HIPK2	p66-only dep	D	-2.23304	0.00326156	D	-2.78024	0.000379818	NC	-1.2684	0.337148
1419191_PM_at		HIPK3	p53-p66 dep	UP	1.66163	0.000679525	NC	1.2016	0.164647	NC	1.26785	0.0768593
1447854_PM_s_at	d	HIST1H2BL	p53-p66 indep	UP	11.9681	3.95003e-08	UP	10.6449	8.64013e-08	UP	3.74242	0.00022118
1455095_PM_at	d	HIST1H2BL	p53-p66 indep	UP	3.87072	1.24598e-05	UP	5.2708	7.00388e-07	UP	1.6993	0.0373635
1442051_PM_at		HIST2H3C	p53-only dep	UP	2.42347	0.00248219	NC	1.28177	0.346299	UP	1.94057	0.0177304
1443475_PM_at		HIST3H3 (includes EG:8290)	p53-only dep	UP	2.50125	0.000113316	NC	1.23027	0.297005	UP	1.75425	0.00855446
1422948_PM_s_at		HIST4H4	p53-p66 dep	UP	1.70603	0.000474852	NC	1.22381	0.133234	NC	1.31496	0.0463169
1455654_PM_at		HJURP	p53-p66 indep	UP	3.0803	1.13955e-06	UP	4.78042	5.91867e-09	UP	1.70814	0.00421984
1422527_PM_at	d	HLA-dMA	p53-p66 indep	UP	8.17692	7.70386e-08	UP	7.01229	2.55178e-07	UP	3.67036	6.41875e-05
1459872_PM_x_at	d	HLA-dMA	p53-p66 indep	UP	2.3134	3.48303e-05	UP	1.80658	0.00136478	UP	1.56564	0.0108301
1422851_PM_at		HMGA2	p66-only dep	D	-1.53895	0.0174546	D	-2.04662	0.000327462	NC	-1.41266	0.0512043
1427229_PM_at		HMGCR	p66-only dep	D	-1.89553	7.25663e-05	D	-2.14235	8.11144e-06	NC	-1.34425	0.0334655
1433443_PM_a_at	d	HMGCS1	p66-only dep	D	-3.21242	0.000100575	D	-2.91639	0.000258556	NC	-1.55931	0.0830256
1433445_PM_x_at	d	HMGCS1	p66-only dep	D	-3.26098	3.99946e-05	D	-3.0016	9.4174e-05	NC	-1.5159	0.0830127
1433446_PM_at	d	HMGCS1	p66-only dep	D	-3.31551	0.00013204	D	-2.89875	0.000460536	NC	-1.44891	0.163545
1441536_PM_at	d	HMGCS1	p66-only dep	D	-2.05085	0.00306205	D	-2.05499	0.00299544	NC	-1.31338	0.217999
1448239_PM_at		HMOX1	p53-p66 indep	UP	4.75863	1.98585e-06	UP	2.1081	0.00540058	UP	1.5372	0.0881744
1433830_PM_at		HNRNPA2B1	p66-only dep	D	-1.73546	0.0030343	D	-1.97186	0.000480817	NC	1.07755	0.654597
1431349_PM_at		HNRNPAB	p66-only dep	D	-1.52937	0.000633431	D	-1.51425	0.000792447	NC	-1.24337	0.0523971
1420093_PM_s_at	d	HNRPdL	p66-only dep	UP	1.76772	0.000100484	UP	1.66803	0.000321198	NC	1.32348	0.0284786
1424252_PM_at	d	HNRPdL	p66-only dep	D	-1.535	0.00430982	D	-1.59089	0.00230817	NC	1.02419	0.860085
1427361_PM_at	d	HOXC6	p53-p66 dep	UP	1.50133	2.91114e-05	NC	1.22254	0.0158456	NC	1.26679	0.00556493
1427362_PM_x_at	d	HOXC6	p53-p66 dep	UP	1.7258	5.49237e-07	NC	1.44251	0.000107221	NC	1.35077	0.000821281
1423944_PM_at		HPX	p53-p66 indep	UP	1.73849	0.000412328	UP	2.31039	2.72491e-06	UP	1.56011	0.00289524
1433977_PM_at		HS3ST3B1	p66-only dep	D	-1.57513	0.000222758	D	-1.61358	0.000126855	NC	-1.21383	0.0716678
1460371_PM_at		HSPA12B	p53-p66 dep	D	-1.57429	0.0003226	NC	-1.15917	0.17695	NC	-1.44209	0.00232629
1439826_PM_at	d	HSPA14	p66-only dep	UP	1.74684	0.000236095	UP	1.68259	0.00048048	NC	1.20738	0.14994
1427126_PM_at	d	HSPA1A	p66-only dep	D	-4.58224	5.85594e-05	D	-7.40407	1.59015e-06	NC	-1.45102	0.234064
1427127_PM_x_at	d	HSPA1A	p66-only dep	D	-4.13931	6.09243e-05	D	-7.00359	9.18183e-07	NC	-1.44021	0.213739
1452318_PM_a_at	d	HSPA1A	p66-only dep	D	-3.60996	0.000418922	D	-7.04081	2.63232e-06	NC	-1.40378	0.281509
1417101_PM_at		HSPA2	p66-only dep	D	-1.88911	0.000106206	D	-1.57952	0.00257665	NC	-1.07539	0.592373
1431182_PM_at		HSPA8	p66-only dep	D	-1.92334	0.00184602	D	-2.70421	2.25848e-05	NC	-1.2686	0.209265
1417013_PM_at		HSPB8	p53-p66 dep	UP	1.71045	0.000415143	NC	1.4136	0.0134012	NC	1.39511	0.0168051
1451814_PM_a_at		HTATIP2	p66-only dep	UP	1.77649	0.000171648	UP	1.99457	1.96959e-05	NC	1.47655	0.00554395
1449954_PM_at		HYAL1	p53-p66 dep	UP	1.59655	0.000619505	NC	1.243	0.0756201	NC	1.28736	0.0415942
1431315_PM_at		HYLS1	p66-only dep	D	-1.55752	0.00012974	D	-1.51053	0.000280548	NC	1.03944	0.687348
1425895_PM_a_at		ID1	p53-p66 indep	D	-5.91447	1.54849e-06	D	-11.9593	7.9296e-09	D	-2.45185	0.00317265
1422537_PM_a_at	d	Id2	p66-only dep	D	-3.2227	5.00333e-05	D	-4.55993	1.61408e-06	NC	-1.29552	0.274036
1435176_PM_a_at	d	Id2	p66-only dep	D	-3.50535	6.8669e-05	D	-5.80121	7.62999e-07	NC	-1.33622	0.26626
1416630_PM_at		ID3	p53-p66 indep	D	-7.80671	4.21612e-07	D	-3.68721	0.000164106	D	-2.02061	0.0223293
1423804_PM_a_at	d	IdI1	p66-only dep	D	-2.63832	0.00143158	D	-2.76039	0.00095313	NC	-1.53117	0.122117
1451122_PM_at	d	IdI1	p66-only dep	D	-2.38769	0.00113342	D	-2.33539	0.00142336	NC	-1.47198	0.109118
1419647_PM_a_at		IER3	p66-only dep	D	-1.65663	0.00934548	D	-2.28285	0.000128326	NC	-1.48235	0.036692
1417612_PM_at	d	IER5	p53-p66 dep	UP	1.56571	0.000279503	NC	1.22719	0.0600456	NC	1.09056	0.409467
1460009_PM_at	d	IER5	p53-p66 dep	UP	1.98131	0.00247242	NC	1.44264	0.0796099	NC	1.16628	0.448004
1426597_PM_s_at	d	IFFO2 (includes EG:126917)	p66-only dep	D	-1.9456	0.000876378	D	-2.48668	2.94023e-05	NC	-1.44958	0.042366
1435455_PM_at	d	IFFO2 (includes EG:126917)	p66-only dep	D	-2.07805	6.10438e-05	D	-2.36833	7.67997e-06	NC	-1.48632	0.0132647
1425322_PM_at		IFNZ	p66-only dep	UP	1.81649	7.46858e-06	UP	1.749	1.76341e-05	NC	1.38564	0.0040871
1416067_PM_at		IFRD1	p53-p66 dep	UP	1.57808	0.000207573	NC	1.24063	0.046454	NC	1.19231	0.0989854
1452982_PM_at		IGF1R	p66-only dep	D	-1.55911	0.00320573	D	-1.66094	0.00104622	NC	1.01027	0.939714
1455223_PM_at		IGF2BP1	p66-only dep	D	-1.81739	6.07428e-05	D	-1.70776	0.000209114	NC	-1.22076	0.110234
1437103_PM_at	d	IGF2BP2	p66-only dep	D	-1.69182	1.6561e-05	D	-1.65061	3.03439e-05	NC	-1.10648	0.297646
1439764_PM_s_at	d	IGF2BP2	p66-only dep	D	-2.09449	2.54218e-06	D	-2.29661	4.54229e-07	NC	-1.27744	0.0468542
1420904_PM_at		IL17RA	p66-only dep	D	-1.60895	0.00258126	D	-1.73817	0.000691036	NC	-1.27407	0.0962767
1425145_PM_at		IL1RL1	p53-p66 indep	UP	4.3842	0.000524885	UP	3.07439	0.00533195	UP	1.66079	0.175066
1452416_PM_at		IL6R	p53-p66 dep	UP	1.50429	0.00124958	NC	1.34411	0.0134596	NC	1.3555	0.0113395
1436802_PM_at		ILF3	p66-only dep	UP	1.49913	1.65341e-06	UP	1.51626	1.10558e-06	NC	1.17765	0.0148463
1423092_PM_at	d	INCENP	p53-p66 dep	D	-1.77864	0.000174106	NC	-1.18637	0.1912	NC	-1.29268	0.0553402
1439436_PM_x_at	d	INCENP	p53-p66 dep	D	-1.79695	0.000186975	NC	-1.29972	0.0560804	NC	-1.22594	0.131031
1422728_PM_at		INHA	p66-only dep	UP	1.74908	0.000150708	UP	2.30022	8.6206e-07	NC	1.19184	0.162503
1452316_PM_at		INTS12	p53-p66 dep	D	-1.66103	1.88439e-06	NC	-1.45032	0.000103093	NC	-1.04992	0.538612
1423275_PM_at		INTS6	p66-only dep	D	-1.83169	0.000693206	D	-1.83842	0.000654472	NC	-1.02535	0.871046
1428532_PM_at		INTS7	p53-p66 dep	D	-1.57371	0.000133354	NC	-1.06668	0.51404	NC	-1.22031	0.0533222
1428373_PM_at		IP6K2	p66-only dep	UP	1.99334	5.90375e-05	UP	2.37328	3.20259e-06	NC	1.21024	0.180619
1436215_PM_at	d	IPMK	p66-only dep	D	-2.00059	6.65346e-07	D	-2.20959	8.34688e-08	NC	-1.2235	0.0548007
1437856_PM_at	d	IPMK	p66-only dep	D	-1.52191	0.00370044	D	-1.93281	4.48478e-05	NC	-1.1609	0.259121
1423104_PM_at		IRS1	p66-only dep	D	-2.10788	1.74395e-06	D	-1.70878	0.000120875	NC	-1.25179	0.0619528
1419569_PM_a_at		ISG20	p53-only dep	UP	4.51369	4.31556e-06	NC	1.55238	0.0876319	UP	2.69416	0.00059431
1433960_PM_at		ISG20L2	p66-only dep	D	-1.66451	1.54544e-06	D	-1.57566	7.56387e-06	NC	-1.43598	0.000125425
1419357_PM_at		ISY1	p53-p66 dep	D	-1.54697	0.00185668	NC	-1.48666	0.00397416	NC	-1.48219	0.00420743
1457561_PM_at		ITGA5	p53-p66 dep	D	-2.18858	0.000449555	D	-2.37562	0.000159014	NC	-1.21191	0.319643
1430630_PM_at		ITGB1	p53-p66 dep	UP	1.61117	8.23916e-05	NC	1.20873	0.0667313	NC	1.26506	0.0258332
1454755_PM_at		ITPKC	p66-only dep	UP	2.40902	7.71273e-07	UP	1.86264	7.64181e-05	NC	1.28708	0.0601161
1455982_PM_at		JMJD4	p66-only dep	D	-1.81875	5.25169e-05	D	-1.75542	0.000106727	NC	-1.40035	0.00967004
1420640_PM_at		JMY	p66-only dep	UP	1.62662	0.000686628	UP	1.54554	0.00185558	NC	1.3212	0.0333775
1418409_PM_at		JRK	p53-p66 dep	D	-1.5992	3.03129e-05	NC	-1.39146	0.00125979	NC	-1.24283	0.023168
1460559_PM_at		KANK2	p53-p66 dep	D	-1.60398	2.02461e-05	NC	-1.44563	0.000347726	NC	-1.04454	0.619622
1435465_PM_at		KBTBD11	p53-p66 dep	UP	1.5611	0.00262065	NC	1.31778	0.0466336	NC	1.15835	0.272784
1417922_PM_at		KBTBD4	p53-p66 dep	D	-1.56824	6.5436e-05	NC	-1.42075	0.000878917	NC	-1.1961	0.0615591
1435342_PM_at		KCNK6	p66-only dep	D	-2.1845	4.65965e-05	D	-2.21948	3.65138e-05	NC	-1.47411	0.0192137
1433649_PM_at		KDM1B	p66-only dep	D	-1.56731	0.00216076	D	-1.68963	0.000538207	NC	-1.11313	0.413963
1437105_PM_at		KDM5A	p53-only dep	UP	1.66532	0.0141921	NC	1.43504	0.0720803	UP	1.55748	0.0302821
1440346_PM_at	d	KdM6B	p66-only dep	UP	1.7433	2.71315e-05	UP	1.76775	1.98717e-05	NC	1.37335	0.00612888
1447612_PM_x_at	d	KdM6B	p66-only dep	UP	1.75376	0.00178646	UP	1.67979	0.00340424	NC	1.3366	0.0789906
1439038_PM_at		KHNYN	p66-only dep	D	-1.72424	0.0009049	D	-1.54696	0.00552083	NC	-1.4808	0.0111598
1454606_PM_at		KIAA0247	p53-only dep	UP	2.24034	7.06493e-08	NC	1.07769	0.462046	UP	1.55821	0.000226322
1433993_PM_at		KIAA0355	p66-only dep	D	-1.56559	0.00278907	D	-1.52206	0.00458265	NC	-1.10558	0.45679
1436047_PM_at		KIAA0427	p53-p66 dep	D	-1.58316	0.000356481	NC	-1.22891	0.0702498	NC	-1.16013	0.183829
1440819_PM_s_at		KIAA0467	p66-only dep	D	-1.57434	0.00157893	D	-1.81548	0.00010433	NC	-1.0505	0.697724
1426780_PM_at		KIAA0831	p53-p66 indep	UP	1.81043	1.63466e-06	UP	2.11126	4.72609e-08	UP	1.59965	3.69867e-05
1427016_PM_at		KIAA1109	p66-only dep	D	-1.61991	0.0194836	D	-1.99205	0.0016278	NC	1.11022	0.589235
1452373_PM_at		KIAA1267	p53-p66 dep	UP	1.64827	3.1745e-05	NC	1.29865	0.0118385	NC	1.27297	0.0188298
1436033_PM_at		KIAA1370	p53-only dep	UP	2.04622	0.000154288	NC	1.47199	0.0214736	UP	1.91384	0.00043087
1428535_PM_at		KIAA1462	p66-only dep	D	-1.54343	0.00104581	D	-1.64011	0.000293403	NC	-1.4579	0.00339999
1430614_PM_at		KIAA1609	p53-p66 dep	UP	1.65071	0.00219838	NC	1.44526	0.0181507	NC	1.13324	0.394027
1434462_PM_at		KIAA1712	p66-only dep	UP	1.63651	1.83863e-06	UP	1.57579	5.62026e-06	NC	1.37573	0.000380016
1436852_PM_at		KIAA1958	p66-only dep	D	-1.57363	0.00245838	D	-1.59969	0.00183236	NC	1.08844	0.527242
1429063_PM_s_at		KIF16B	p66-only dep	D	-1.71177	2.37219e-05	D	-1.6468	5.89821e-05	NC	-1.09413	0.376824
1424107_PM_at		KIF18A	p66-only dep	D	-1.91371	0.00103515	D	-1.99348	0.000584611	NC	1.01823	0.916642
1449207_PM_a_at		KIF20A	p53-p66 dep	D	-1.60294	0.000427089	NC	-1.352	0.0143665	NC	-1.14322	0.249456
1439695_PM_a_at		KIF20B	p53-p66 dep	D	-2.36644	0.00245411	NC	-1.13912	0.00626818	NC	1.10891	0.68387
1423813_PM_at	d	KIF22	p53-p66 dep	D	-1.96275	0.000605698	NC	-1.25883	0.183501	NC	-1.30631	0.125292
1437716_PM_x_at	d	KIF22	p53-p66 dep	D	-1.68931	0.000107065	NC	-1.16217	0.18732	NC	-1.26281	0.0464427
1451128_PM_s_at	d	KIF22	p53-p66 dep	D	-1.93136	0.000241315	NC	-1.35942	0.0520849	NC	-1.3315	0.068535
1437611_PM_x_at		KIF2C	p53-p66 dep	D	-1.71829	0.00108656	NC	-1.35914	0.043788	NC	-1.21739	0.183567
1456136_PM_at		KIFC1	p53-p66 dep	UP	1.77193	3.31443e-07	NC	1.05311	0.515011	NC	1.2701	0.0059512
1416199_PM_at		KIFC3	p53-p66 dep	D	-1.72181	0.000324207	NC	-1.39879	0.0149737	NC	-1.3382	0.031774
1417108_PM_at		KLC4	p66-only dep	UP	1.62078	1.68077e-05	UP	1.66613	8.11702e-06	NC	1.37506	0.00147344
1437241_PM_at		KLF11	p53-p66 indep	UP	2.57291	6.24503e-08	UP	3.15692	2.30817e-09	UP	1.62455	0.000423699
1448890_PM_at		KLF2	p53-p66 indep	D	-2.87677	9.56417e-07	D	-2.35492	1.73323e-05	D	-1.95384	0.000298874
1417394_PM_at	d	KLF4	p53-p66 indep	UP	3.13238	1.57103e-06	UP	2.25086	0.000126237	UP	1.67939	0.00691131
1417395_PM_at	d	KLF4	p53-p66 indep	UP	2.96723	2.69312e-06	UP	2.35393	6.01559e-05	UP	1.55208	0.0179789
1428288_PM_at	d	KLF9	p66-only dep	UP	1.52213	0.0315696	UP	1.85363	0.00280221	NC	1.26703	0.208463
1436763_PM_a_at	d	KLF9	p66-only dep	UP	1.89179	0.00618823	UP	2.09759	0.00196132	NC	1.35749	0.159455
1456341_PM_a_at	d	KLF9	p66-only dep	UP	1.60008	0.0195635	UP	1.92461	0.00202956	NC	1.37912	0.0985443
1443932_PM_at		KLHDC1	p53-p66 indep	UP	3.07878	4.08249e-07	UP	1.66735	0.00354783	UP	1.67232	0.00339304
1435786_PM_at		KLHL12	p66-only dep	D	-1.61449	3.06848e-06	D	-1.66814	1.19211e-06	NC	-1.15433	0.073338
1428651_PM_at	d	KLHL24	p53-p66 indep	UP	1.91563	0.000276702	UP	2.47926	4.87013e-06	UP	1.83578	0.000547484
1438519_PM_at	d	KLHL24	p53-p66 indep	UP	2.57033	0.000339538	UP	2.93304	8.17762e-05	UP	2.01858	0.00452795
1451793_PM_at	d	KLHL24	p53-p66 indep	UP	2.27453	0.000955525	UP	1.9281	0.00585646	UP	1.64895	0.0294821
1425192_PM_at		KLHL25	p66-only dep	D	-1.51898	0.00453119	D	-1.74392	0.000377151	NC	-1.27678	0.0773402
1421828_PM_at	d	KPNA3	p66-only dep	D	-1.85616	0.00381164	D	-1.88251	0.00320641	NC	-1.06983	0.726178
1450386_PM_at	d	KPNA3	p66-only dep	D	-1.76738	0.000572829	D	-1.75132	0.000669072	NC	-1.1286	0.399024
1434000_PM_at		KRAS	p66-only dep	D	-1.84289	0.00231108	D	-1.65969	0.00911951	NC	-1.15715	0.417255
1424788_PM_at		KRI1	p66-only dep	D	-1.83354	3.00269e-08	D	-1.72991	1.52628e-07	NC	-1.29321	0.00164327
1416106_PM_at		KTI12	p66-only dep	D	-1.65946	0.000103279	D	-1.83167	1.17129e-05	NC	-1.38566	0.00578413
1437101_PM_at	d	LATS2	p66-only dep	D	-1.73957	0.00390625	D	-2.05238	0.000393321	NC	-1.11932	0.516434
1439441_PM_x_at	d	LATS2	p66-only dep	D	-1.57273	0.000969726	D	-1.72741	0.000145542	NC	-1.25424	0.0689307
1415829_PM_at		LBR	p66-only dep	D	-1.76792	3.49838e-06	D	-1.66309	1.60174e-05	NC	-1.3478	0.00370033
1421821_PM_at	d	LdLR	p66-only dep	D	-2.00566	0.000731762	D	-1.72785	0.00537365	NC	-1.41001	0.0292946
1431947_PM_at	d	LdLR	p66-only dep	D	-1.66899	0.000641174	D	-1.79111	0.00017131	NC	-1.2265	0.125301
1424378_PM_at		LDLRAP1	p66-only dep	D	-1.66501	1.51646e-05	D	-1.98907	2.1117e-07	NC	-1.28639	0.0117257
1435152_PM_at		LENG8	p53-p66 dep	UP	1.58292	3.95789e-05	NC	1.36384	0.00214623	NC	1.17329	0.0860589
1435499_PM_at		LETM2	p66-only dep	UP	1.65719	1.80351e-05	UP	1.6891	1.11582e-05	NC	1.25439	0.0219862
1426808_PM_at		LGALS3	p66-only dep	UP	1.62817	0.0077094	NC	1.28902	0.00205448	NC	1.07666	0.659833
1434129_PM_s_at	d	LHFPL2	p53-p66 indep	UP	2.60514	1.83486e-05	UP	1.62657	0.0107946	UP	1.89758	0.0013814
1434130_PM_at	d	LHFPL2	p53-p66 indep	UP	2.27793	4.40977e-05	UP	1.55742	0.0117144	UP	1.67058	0.00432506
1454847_PM_at	d	LHFPL2	p53-p66 dep	UP	1.7662	4.72258e-05	NC	1.35258	0.0131637	NC	1.44893	0.00321319
1439487_PM_at		LIG4	p66-only dep	D	-1.5055	0.0285456	D	-1.78468	0.00318612	NC	1.15582	0.414619
1422499_PM_at	d	LIMA1	p53-p66 dep	D	-1.59885	0.000263749	NC	-1.34005	0.0125425	NC	-1.13173	0.261373
1435727_PM_s_at	d	LIMA1	p53-p66 dep	D	-1.58994	0.000509144	NC	-1.37436	0.0104204	NC	-1.15915	0.205522
1450629_PM_at		LIMA1	p66-only dep	D	-1.79429	6.2671e-05	D	-1.58936	0.000736085	NC	1.04716	0.698536
1422730_PM_at		LIMD1	p66-only dep	D	-1.63851	1.60363e-05	D	-1.5486	7.10626e-05	NC	-1.15196	0.125874
1422731_PM_at	d	LIMd1	p53-p66 dep	D	-1.57662	3.61841e-06	NC	-1.49125	2.05144e-05	NC	-1.11079	0.166026
1451552_PM_at		LIPT1	p66-only dep	D	-1.68697	0.000235893	D	-1.81639	5.33843e-05	NC	-1.37708	0.01321
1451922_PM_at		LMAN1L	p53-p66 dep	UP	1.66692	7.08779e-05	NC	1.47679	0.00114941	NC	1.35934	0.00744988
1448531_PM_at		LMNB2	p53-p66 dep	D	-1.77565	2.80238e-05	NC	-1.25498	0.0474197	NC	-1.40277	0.00496682
1455056_PM_at		LMO7	p53-p66 indep	D	-1.82277	0.00678777	D	-1.63911	0.022114	D	-1.54706	0.0406093
1427485_PM_at		LMOD1	p53-p66 indep	D	-3.08537	0.000294661	D	-3.13227	0.000256515	D	-1.5853	0.0910569
1459659_PM_at		LOC100040377	p66-only dep	UP	2.09726	1.10935e-05	UP	1.90695	6.15598e-05	NC	1.23767	0.114249
1450928_PM_at		LOC100045546	p66-only dep	D	-3.47413	0.00835373	D	-4.46599	0.00214209	NC	-1.43932	0.404232
1439499_PM_at		LOC100288255	p53-p66 indep	UP	1.96523	4.49485e-05	UP	1.9565	4.86631e-05	UP	1.52079	0.00452495
1453293_PM_a_at		LOC390760	p66-only dep	UP	1.66303	0.00109422	UP	1.58385	0.00258155	NC	1.2223	0.150482
1435572_PM_at		LOC646862	p66-only dep	UP	2.07958	0.000210527	UP	2.31753	4.38122e-05	NC	1.43216	0.0396611
1428615_PM_at		LPAR6	p66-only dep	D	-1.62816	0.00154415	D	-2.02474	3.23162e-05	NC	-1.05864	0.675096
1424459_PM_at	d	LPCAT1	p66-only dep	D	-1.51724	0.00186609	D	-1.88396	2.32775e-05	NC	-1.24928	0.071426
1424460_PM_s_at	d	LPCAT1	p66-only dep	D	-1.61425	0.000149234	D	-1.76576	1.94626e-05	NC	-1.27703	0.0282107
1418288_PM_at	d	LPIN1	p53-p66 indep	UP	4.68811	7.45589e-06	UP	2.34499	0.00380186	UP	3.45879	0.000111827
1426516_PM_a_at	d	LPIN1	p53-p66 indep	UP	2.82931	6.01976e-05	UP	1.9291	0.00474727	UP	2.49024	0.000258977
1425673_PM_at		LPP	p66-only dep	D	-1.8832	0.00863012	D	-2.2098	0.00157357	NC	-1.15886	0.507232
1424965_PM_at		LPXN	p66-only dep	UP	2.01017	0.00127283	UP	2.05192	0.000980895	NC	1.26717	0.221187
1454756_PM_at		LRCH3	p66-only dep	D	-1.76778	7.28264e-06	D	-1.66418	3.09101e-05	NC	-1.09914	0.338118
1460025_PM_at		LRIG2	p66-only dep	UP	1.88756	6.94355e-05	UP	1.7702	0.000227551	NC	1.46316	0.00750381
1430554_PM_at	d	LRIG3	p53-p66 indep	UP	1.54597	0.0217491	UP	1.76206	0.00407733	UP	1.54615	0.0217182
1430555_PM_s_at	d	LRIG3	p53-p66 indep	UP	1.62255	0.0119611	UP	1.69107	0.00703499	UP	1.5385	0.0231872
1433858_PM_at		LRRC28	p53-p66 dep	UP	1.67583	0.00024712	NC	1.16311	0.211449	NC	1.37069	0.0137177
1437201_PM_at		LRRC4C	p53-only dep	UP	1.69628	0.0123414	NC	1.4445	0.0705595	UP	1.58265	0.0269691
1429212_PM_a_at		LRRC51	p53-p66 indep	UP	2.0136	1.0673e-05	UP	1.79296	9.88369e-05	UP	1.52646	0.00229419
1434694_PM_at		LRRC8A	p66-only dep	D	-1.91807	8.0603e-05	D	-2.09265	1.74745e-05	NC	-1.40004	0.0199607
1437771_PM_at		LRRN4CL	p53-p66 dep	UP	1.5068	0.00134594	NC	1.36874	0.0100652	NC	1.24315	0.0632512
1455926_PM_at		LSM6	p53-p66 dep	UP	2.0984	4.97026e-06	NC	1.02132	0.864333	NC	1.38453	0.0144078
1419135_PM_at		LTB	p66-only dep	UP	1.5883	0.000460705	UP	1.63691	0.000241573	NC	1.1107	0.357731
1437833_PM_at		LTBP3	p66-only dep	D	-1.63465	0.00650438	D	-2.09531	0.000175758	NC	-1.04194	0.803093
1416469_PM_at		LUZP1	p66-only dep	D	-1.51264	0.00244227	D	-1.69643	0.000251965	NC	-1.10589	0.411923
1431774_PM_a_at		LYRM1	p66-only dep	UP	1.57807	0.00058605	UP	1.54801	0.00088047	NC	1.1533	0.220074
1427934_PM_at		LYRM2	p66-only dep	UP	1.66921	7.7262e-05	UP	1.68718	6.06657e-05	NC	1.32402	0.01401
1418616_PM_at		MAFK	p53-p66 dep	UP	1.59127	9.50901e-05	NC	1.45011	0.000942313	NC	1.13448	0.20598
1422431_PM_at		MAGEE1	p66-only dep	D	-1.80776	2.75392e-05	D	-1.80388	2.88115e-05	NC	-1.35152	0.01305
1435461_PM_at		MAGI3	p53-p66 dep	D	-1.86156	0.00147463	NC	-1.4909	0.0286498	NC	-1.10419	0.566043
1436202_PM_at		MALAT1	p66-only dep	D	-1.73422	0.0113727	D	-2.08805	0.00129837	NC	1.33404	0.16123
1451989_PM_a_at		MAPRE2	p53-p66 dep	D	-1.53279	0.000768994	NC	-1.42453	0.00378219	NC	-1.13115	0.269649
1437404_PM_at		MAST4	p66-only dep	D	-1.57623	0.0189308	D	-2.33888	0.000108799	NC	-1.35481	0.10447
1423667_PM_at	d	MAT2A	p66-only dep	D	-1.96234	4.80082e-06	D	-2.48941	5.09042e-08	NC	-1.25308	0.054262
1433576_PM_at	d	MAT2A	p66-only dep	D	-2.01988	0.000499808	D	-3.17253	1.12187e-06	NC	-1.36852	0.0808699
1438386_PM_x_at	d	MAT2A	p66-only dep	D	-1.96559	9.88392e-05	D	-2.81415	3.23745e-07	NC	-1.36443	0.0389828
1438630_PM_x_at	d	MAT2A	p66-only dep	D	-2.08608	7.14451e-05	D	-3.06261	2.2903e-07	NC	-1.34292	0.0615362
1438976_PM_x_at	d	MAT2A	p66-only dep	D	-1.9895	1.93653e-05	D	-2.74884	7.31687e-08	NC	-1.44276	0.00815729
1439386_PM_x_at	d	MAT2A	p66-only dep	D	-1.66124	0.000582043	D	-2.02908	1.34388e-05	NC	-1.31156	0.0423104
1456702_PM_x_at	d	MAT2A	p66-only dep	D	-1.8936	0.000223943	D	-2.65608	1.00135e-06	NC	-1.39578	0.0303846
1441272_PM_at		MATR3	p53-p66 indep	D	-2.2335	4.54491e-06	D	-2.36933	1.67381e-06	D	-1.50031	0.00557778
1437061_PM_at		MBD1	p66-only dep	D	-2.47369	2.89424e-07	D	-2.90473	2.11082e-08	NC	-1.23684	0.0977061
1448641_PM_at		MBTD1	p53-only dep	UP	1.54259	0.0359825	NC	1.46229	0.0628568	UP	1.5146	0.0437095
1436883_PM_at		MBTPS2	p66-only dep	D	-1.54571	0.00864153	D	-1.89088	0.000369108	NC	-1.06582	0.675926
1459914_PM_at		MCART6	p66-only dep	UP	1.83698	1.19701e-06	UP	2.19317	2.18453e-08	NC	1.31287	0.00670296
1429911_PM_at		MCPH1	p66-only dep	D	-1.63456	0.000248038	D	-1.72898	7.48714e-05	NC	-1.18222	0.148526
1423605_PM_a_at	d	MdM2	p53-only dep	UP	3.33154	6.31303e-07	NC	1.00989	0.954801	UP	2.28927	8.99257e-05
1427718_PM_a_at	d	MdM2	p53-only dep	UP	4.57288	1.05669e-06	NC	1.25732	0.318976	UP	2.7266	0.000210467
1417675_PM_a_at		MDN1 (includes EG:23195)	p66-only dep	D	-1.67389	7.03395e-05	D	-1.95805	2.23973e-06	NC	-1.17938	0.129134
1425585_PM_at		MED12	p66-only dep	D	-1.87921	1.12874e-05	D	-1.68595	0.000112862	NC	-1.33011	0.0172804
1437632_PM_at		MED14	p66-only dep	D	-1.5591	0.00460523	D	-1.59951	0.00300946	NC	-1.21703	0.17543
1460586_PM_at		MEGF8	p53-p66 dep	D	-1.52331	0.00203269	NC	-1.23619	0.0906568	NC	-1.28032	0.0513006
1416558_PM_at		MELK	p53-p66 dep	D	-1.88844	0.000214021	NC	-1.41768	0.0230923	NC	-1.34798	0.0482846
1420339_PM_at		MEMO1 (includes EG:51072)	p66-only dep	D	-1.64314	0.000795212	D	-1.59655	0.00136461	NC	-1.21271	0.1433
1424356_PM_a_at		METRNL	p53-p66 indep	D	-2.04513	0.000983847	D	-2.52561	6.67231e-05	D	-1.63451	0.0157344
1456340_PM_at		METTL11A	p53-p66 indep	UP	3.63102	5.18991e-07	UP	3.08914	3.62499e-06	UP	1.79971	0.00392994
1455487_PM_at		MFSD11	p53-p66 indep	UP	2.31677	1.32519e-07	UP	2.4004	6.85036e-08	UP	1.64627	0.000152338
1428223_PM_at		MFSD2A	p53-p66 indep	D	-3.82177	7.96208e-07	D	-4.20162	2.83155e-07	D	-2.00286	0.00177079
1422900_PM_at	d	MGEA5	p66-only dep	UP	1.89824	2.35955e-05	UP	1.88617	2.67448e-05	NC	1.40821	0.00890575
1422902_PM_s_at	d	MGEA5	p66-only dep	UP	1.83896	0.00455915	UP	1.86396	0.00387198	NC	1.40526	0.0907008
1433654_PM_at	d	MGEA5	p66-only dep	UP	1.86728	0.000362719	UP	1.66105	0.00240739	NC	1.46884	0.016255
1456439_PM_x_at		MICAL1	p53-p66 dep	D	-1.61763	0.000194628	NC	-1.25436	0.0458632	NC	-1.31223	0.0188568
1457030_PM_at		MIRG	p66-only dep	D	-1.54453	0.00126943	D	-1.80808	5.11954e-05	NC	-1.19068	0.15029
1428694_PM_at		MIRHG1	p66-only dep	D	-1.61534	0.0392319	D	-2.2668	0.00117233	NC	-1.18383	0.447686
1424717_PM_at		MIS12	p53-p66 dep	D	-1.79413	0.000108432	NC	-1.42079	0.616985	NC	-1.1048	0.300496
1426817_PM_at		MKI67	p66-only dep	D	-2.67848	0.000539787	D	-2.42788	0.00142269	NC	-1.06284	0.803309
1434853_PM_x_at	d	MKRN1	p53-p66 dep	UP	1.50618	0.00096343	NC	1.45583	0.00205044	NC	1.13277	0.256179
1455504_PM_a_at	d	MKRN1	p53-p66 dep	UP	1.51995	7.37976e-06	NC	1.35325	0.000345177	NC	1.15782	0.0514057
1418437_PM_a_at	d	MLX	p53-p66 indep	D	-2.02914	3.24878e-07	D	-2.19309	6.29042e-08	d	-1.52419	0.000270865
1425930_PM_a_at	d	MLX	p53-p66 indep	D	-2.85422	3.9713e-08	D	-2.96299	2.22885e-08	d	-1.60531	0.00110689
1419402_PM_at		MNS1	p66-only dep	D	-1.96564	0.000543529	D	-1.57746	0.0120465	NC	-1.14132	0.434373
1418192_PM_at		MNT	p53-p66 indep	UP	2.00554	1.70058e-06	UP	2.36808	6.42326e-08	UP	1.5422	0.000533202
1432419_PM_a_at		MOB2 (includes EG:81532)	p66-only dep	UP	1.5264	2.44523e-05	UP	1.748	5.19822e-07	NC	1.30822	0.00257956
1422489_PM_at		MOGS	p66-only dep	D	-2.04208	2.78597e-07	D	-1.88374	1.6699e-06	NC	-1.43976	0.00109915
1440027_PM_at		MON2	p66-only dep	D	-1.65971	0.000513395	D	-1.9286	2.87208e-05	NC	-1.32859	0.0319087
1420091_PM_s_at	d	MORC3	p66-only dep	D	-1.65965	0.00993788	D	-2.25259	0.00017741	NC	1.05082	0.784265
1452224_PM_at	d	MORC3	p66-only dep	D	-1.80368	0.00155967	D	-2.43243	1.97517e-05	NC	1.02294	0.890252
1423848_PM_at		MPHOSPH6	p66-only dep	D	-1.82117	1.26065e-05	D	-1.71475	4.7471e-05	NC	-1.37558	0.00659063
1418388_PM_s_at	d	MPHOSPH8	p53-p66 dep	D	-1.53524	0.00147165	NC	-1.42631	0.00638358	NC	1.04272	0.7248
1427524_PM_a_at	d	MPHOSPH8	p53-p66 dep	D	-1.60145	0.00086866	NC	-1.30054	0.0421216	NC	-1.17693	0.194014
1430798_PM_x_at		MRPL15	p53-p66 indep	D	-1.96742	1.34996e-05	D	-2.0669	5.28453e-06	D	-1.53756	0.0017468
1450880_PM_at		MRPL16	p53-p66 dep	D	-1.50948	0.000125862	NC	-1.48524	0.000195296	NC	-1.27847	0.0108163
1458027_PM_at		MRPL17	p66-only dep	UP	1.51452	0.00204209	UP	1.52291	0.00182824	NC	1.31153	0.0318962
1428588_PM_a_at	d	MRPL41	p53-p66 dep	D	-1.74763	0.000386661	NC	-1.42825	0.0136315	NC	-1.36233	0.0295083
1428589_PM_at	d	MRPL41	p53-p66 dep	D	-1.68634	0.000297292	NC	-1.44141	0.00640618	NC	-1.36195	0.0183238
1449004_PM_at		MRPL46	p53-p66 dep	D	-1.50293	3.28775e-05	NC	-1.41265	0.000218271	NC	-1.17249	0.0527766
1424577_PM_at		MSTO1	p53-p66 dep	D	-1.59751	0.00139861	NC	-1.42915	0.0106394	NC	-1.44726	0.00851384
1428942_PM_at		MT1E	p53-p66 indep	UP	6.65855	1.26588e-05	UP	6.61739	1.32107e-05	UP	3.07658	0.00297145
1422557_PM_s_at		MT1F	p53-p66 indep	UP	4.79252	7.47844e-06	UP	5.20576	3.70349e-06	UP	3.41563	0.000146995
1455700_PM_at		MTERFD3	p66-only dep	D	-1.9672	0.000438283	D	-1.89766	0.000744242	NC	1.05477	0.746019
1429170_PM_a_at		MTF1	p66-only dep	D	-1.62328	0.00104779	D	-1.65975	0.000691441	NC	-1.35649	0.0262215
1424908_PM_at		MTFMT	p66-only dep	D	-1.76128	2.58916e-05	D	-1.66634	8.89587e-05	NC	-1.12633	0.272867
1452288_PM_at		MTMR10	p66-only dep	D	-1.77205	4.62754e-06	D	-2.08687	1.10433e-07	NC	-1.38768	0.00214259
1419400_PM_at		MTTP	p53-p66 indep	UP	2.47901	0.000192011	UP	2.50915	0.000166384	UP	1.72322	0.0133098
1434807_PM_s_at		MTX3	p66-only dep	D	-1.53765	0.00198339	D	-1.87618	4.07765e-05	NC	-1.08725	0.499958
1428435_PM_at		MUC2	p66-only dep	UP	1.62538	0.000121326	UP	1.76496	1.85862e-05	NC	1.30573	0.0173641
1424738_PM_at		MUDENG	p53-p66 dep	D	-1.54131	0.0002637	NC	-1.25945	0.0296224	NC	1.07286	0.484585
1451401_PM_a_at		MUL1	p66-only dep	D	-1.89319	6.47781e-05	D	-1.75271	0.000270077	NC	-1.37214	0.0225467
1416536_PM_at		MUM1	p53-p66 dep	D	-1.94738	3.63248e-06	NC	-1.49656	0.00115078	NC	-1.24707	0.0520774
1431885_PM_a_at		MUS81	p53-p66 dep	D	-1.64735	0.000423885	NC	-1.09189	0.469947	NC	-1.38285	0.0130145
1422970_PM_at	d	MXd3	p66-only dep	D	-1.76111	0.000275782	D	-1.71668	0.000441508	NC	-1.28246	0.0690943
1448878_PM_at	d	MXd3	p66-only dep	D	-2.27982	3.75796e-05	D	-1.71404	0.00270413	NC	-1.40769	0.0427467
1450376_PM_at		MXI1	p53-p66 indep	UP	1.82208	3.74918e-05	UP	1.87658	2.06543e-05	UP	1.67914	0.000200726
1450481_PM_at		MYBL1	p53-p66 dep	UP	1.57806	0.00291055	NC	-1.12569	0.391989	NC	1.18617	0.221381
1433517_PM_at		MYEOV2	p66-only dep	UP	1.86619	0.000112678	UP	1.70198	0.000597803	NC	1.20939	0.163927
1418154_PM_at		N4BP1	p53-p66 dep	UP	1.59446	0.000933838	NC	-1.08562	0.505414	NC	1.32786	0.0293067
1417707_PM_at		N4BP2L1	p53-p66 indep	UP	3.74527	2.79318e-05	UP	3.3033	9.20635e-05	UP	2.09443	0.00711985
1439027_PM_at		NAA25	p66-only dep	D	-2.09059	2.96385e-06	D	-2.0958	2.82648e-06	NC	-1.22407	0.0984428
1416192_PM_at		NAPA	p66-only dep	UP	1.75018	4.08978e-05	UP	1.6327	0.000186811	NC	1.33561	0.0143617
1449981_PM_a_at		NAT1	p66-only dep	D	-1.91133	3.24964e-06	D	-1.61406	0.000143891	NC	1.1864	0.113136
1456144_PM_at		NAV3	p66-only dep	D	-1.67838	0.000463662	D	-1.83618	8.35209e-05	NC	-1.22556	0.118729
1435737_PM_a_at		NDE1	p66-only dep	D	-2.24179	9.71148e-10	D	-2.02389	1.01646e-08	NC	-1.20111	0.0279915
1420760_PM_s_at	d	NdRG1	p53-p66 indep	UP	3.43774	1.02583e-06	UP	3.43078	1.05089e-06	UP	1.931	0.00161111
1423413_PM_at	d	NdRG1	p53-p66 indep	UP	3.48568	9.92985e-06	UP	4.08683	1.90164e-06	UP	1.81438	0.0118942
1450976_PM_at	d	NdRG1	p53-p66 indep	UP	3.47527	7.52851e-07	UP	3.03232	3.9852e-06	UP	1.84313	0.00267529
1456174_PM_x_at	d	NdRG1	p53-p66 indep	UP	3.52461	1.04392e-06	UP	3.40211	1.58088e-06	UP	2.02814	0.00102985
1417931_PM_at		NDST2	p66-only dep	D	-1.63582	6.43954e-07	D	-1.70991	1.71814e-07	NC	-1.31046	0.000930662
1453354_PM_at		NDUFS1	p66-only dep	UP	1.79803	0.00279096	UP	1.65922	0.00814924	NC	1.33608	0.109363
1459760_PM_at		NDUFS4	p53-p66 dep	UP	1.61999	0.000149167	NC	1.18421	0.120647	NC	1.04699	0.664892
1428083_PM_at		NEAT1 (includes EG:66961)	p66-only dep	D	-3.3451	0.000454606	D	-3.18707	0.00067651	NC	-1.49043	0.184748
1422818_PM_at	d	NEdd9	p66-only dep	D	-2.48494	9.57287e-05	D	-2.30934	0.000240529	NC	-1.27605	0.212424
1437132_PM_x_at	d	NEdd9	p66-only dep	D	-2.57139	0.000199705	D	-2.39001	0.000458897	NC	-1.29506	0.232238
1450767_PM_at	d	NEdd9	p66-only dep	D	-1.86743	0.000527248	D	-1.7479	0.00147959	NC	-1.21954	0.208063
1447885_PM_x_at		NEdd9	p66-only dep	D	-2.72716	0.000130768	D	-2.59802	0.000224103	NC	-1.54821	0.0546595
1418947_PM_at		NEK3	p53-only dep	UP	1.72683	0.00640619	NC	-1.07144	0.705994	UP	1.51167	0.0324759
1428479_PM_at		NFATC1	p53-p66 indep	UP	2.60419	0.00078803	UP	1.902	0.0155639	UP	1.72971	0.0357586
1434836_PM_at		NFATC2IP	p53-p66 dep	D	-1.51531	0.000132667	NC	-1.33602	0.00381723	NC	-1.11906	0.220576
1416543_PM_at	d	NFE2L2	p66-only dep	UP	1.58719	0.00108724	UP	1.55381	0.0080222	NC	1.33384	0.0280513
1457117_PM_at	d	NFE2L2	p66-only dep	UP	2.50343	2.21954e-09	UP	1.95766	3.73615e-07	NC	1.23671	0.0319846
1420088_PM_at	d	NFKBIA	p66-only dep	UP	1.66988	0.000611882	UP	1.51145	0.00389807	NC	-1.04388	0.739368
1438157_PM_s_at	d	NFKBIA	p66-only dep	UP	1.73049	0.000579422	UP	1.55534	0.003741	NC	-1.03371	0.809053
1448306_PM_at	d	NFKBIA	p66-only dep	UP	1.91257	0.000610859	UP	1.61359	0.00729731	NC	-1.04413	0.791215
1449731_PM_s_at	d	NFKBIA	p66-only dep	UP	1.89216	0.000695594	UP	1.58548	0.00916145	NC	-1.03424	0.835963
1449951_PM_at	d	NFKBIL1	p66-only dep	UP	1.68161	0.000333178	UP	1.90622	2.8831e-05	NC	1.23471	0.0972334
1417483_PM_at	d	NFKBIZ	p66-only dep	D	-3.52389	0.000203665	D	-6.68469	1.08325e-06	NC	-1.2893	0.375814
1448728_PM_a_at	d	NFKBIZ	p66-only dep	D	-1.84678	0.00515015	D	-2.37298	0.000250597	NC	-1.07382	0.720581
1457404_PM_at	d	NFKBIZ	p66-only dep	D	-2.33077	2.31078e-05	D	-3.57834	6.16222e-08	NC	-1.15878	0.35714
1456026_PM_at		NHLRC3	p66-only dep	UP	1.86493	2.95495e-07	UP	1.93106	1.26359e-07	NC	1.43985	0.00030655
1426934_PM_at	d	NHSL1	p66-only dep	D	-1.9938	0.000223328	D	-2.33553	2.01162e-05	NC	-1.01366	0.931178
1426934_PM_at	d	NHSL1	p66-only dep	D	-1.9938	0.000223328	D	-2.33553	2.01162e-05	NC	-1.01366	0.931178
1416931_PM_at		NIF3L1	p66-only dep	D	-1.5486	0.0004469	D	-1.53808	0.000521839	NC	-1.23458	0.0582837
1428600_PM_at		NIN	p66-only dep	D	-1.84875	0.000703286	D	-1.75656	0.00154355	NC	-1.07349	0.651812
1458667_PM_at		NINL	p66-only dep	D	-2.68164	1.25454e-05	D	-3.92782	1.08241e-07	NC	-1.1742	0.366426
1451338_PM_at		NISCH	p53-p66 indep	UP	3.78923	3.29589e-09	UP	3.88364	2.3974e-09	UP	1.89899	0.000131244
1434398_PM_at		NKRF	p66-only dep	D	-1.70726	0.00447183	D	-1.9628	0.000628955	NC	-1.26485	0.176605
1435970_PM_at	d	NLK	p66-only dep	D	-1.7292	0.00459822	D	-1.92962	0.00103096	NC	-1.04853	0.786437
1456467_PM_s_at	d	NLK	p66-only dep	D	-1.9652	0.0278527	D	-2.90378	0.00124101	NC	-1.1049	0.730626
1425773_PM_s_at		NMNAT1	p66-only dep	D	-1.69342	6.25801e-06	D	-1.7992	1.35557e-06	NC	-1.20038	0.0508085
1423453_PM_at		NOL12	p66-only dep	D	-1.66687	3.7888e-06	D	-1.54331	3.22785e-05	NC	-1.45954	0.000160023
1426533_PM_at	d	NOP56	p53-p66 dep	D	-1.53244	0.00170444	NC	-1.22224	0.105806	NC	-1.28617	0.0461436
1455035_PM_s_at	d	NOP56	p53-p66 dep	D	-1.55019	0.00112269	NC	-1.20652	0.121278	NC	-1.28338	0.0437119
1431428_PM_a_at		NOSIP	p53-p66 dep	D	-1.5019	0.000808716	NC	-1.46877	0.00134712	NC	-1.20079	0.0932632
1421965_PM_s_at		NOTCH3	p53-p66 dep	UP	1.74348	0.00175715	NC	1.16143	0.345857	NC	1.21742	0.218779
1459372_PM_at		NPAS4	p66-only dep	D	-1.92812	0.0010657	D	-3.13077	1.5779e-06	NC	-1.30444	0.139656
1454647_PM_at		NPHP3	p53-p66 dep	UP	1.55825	0.000272039	NC	1.18203	0.114788	NC	1.2936	0.0193545
1426464_PM_at		NR1D1	p66-only dep	UP	1.52576	0.00277084	UP	1.99746	1.65875e-05	NC	1.30254	0.0460866
1416958_PM_at		NR1D2	p53-p66 indep	UP	2.38696	0.000530935	UP	1.80937	0.0111253	UP	2.02824	0.00325482
1418605_PM_at		NR2C1	p66-only dep	UP	1.53624	0.000444807	UP	1.67111	6.38049e-05	NC	1.14631	0.200191
1428534_PM_at		NR2C2AP	p53-p66 dep	UP	1.5024	0.00248775	NC	1.42103	0.00739309	NC	1.10749	0.398729
1416158_PM_at		NR2F2	p66-only dep	D	-1.69407	0.00175993	D	-1.85214	0.000415184	NC	1.06115	0.69083
1421867_PM_at		NR3C1	p53-p66 dep	UP	1.58514	0.00256311	NC	1.11982	0.410047	NC	1.35923	0.0331752
1429110_PM_a_at		NSUN4	p53-p66 dep	D	-1.61299	8.31011e-05	NC	-1.47493	0.000728637	NC	-1.2219	0.054335
1424839_PM_a_at		NSUN4	p66-only dep	D	-1.78818	0.000299511	D	-1.61521	0.00182025	NC	-1.31788	0.0526909
1438684_PM_at		NUAK1	p66-only dep	D	-3.06713	8.62265e-06	D	-2.47362	0.00011794	NC	-1.30646	0.178639
1428049_PM_a_at		NUDT16L1	p53-p66 dep	D	-1.52465	0.000244013	NC	-1.35223	0.00477831	NC	-1.26655	0.0221442
1418737_PM_at		NUDT2	p66-only dep	D	-1.83005	1.20684e-07	D	-1.92515	3.28866e-08	NC	-1.23702	0.0120265
1460358_PM_s_at		NUDT22	p66-only dep	D	-1.81052	0.00263933	D	-1.63014	0.010572	NC	-1.1952	0.317427
1430811_PM_a_at		NUF2	p53-p66 dep	D	-1.63462	0.0011199	NC	-1.45419	0.00908369	NC	-1.0877	0.52578
1441733_PM_s_at		NUP153	p66-only dep	D	-1.86396	0.000528985	D	-1.85861	0.000553394	NC	-1.38124	0.0461514
1449200_PM_at		NUP155	p53-p66 dep	D	-1.52872	0.00150915	NC	-1.46347	0.00364444	NC	-1.14558	0.256073
1418530_PM_at		NUP160	p66-only dep	D	-1.73385	0.00223938	D	-1.82829	0.00101137	NC	-1.27485	0.139682
1419665_PM_a_at	d	NUPR1	p53-p66 indep	UP	1.56856	0.0124853	UP	1.50169	0.0222748	UP	1.9407	0.000613156
1419666_PM_x_at	d	NUPR1	p53-p66 indep	UP	1.56823	0.00854319	UP	1.57259	0.00820366	UP	1.92023	0.000396303
1422488_PM_at		NXT1	p53-p66 dep	D	-1.68549	3.66702e-05	NC	-1.37503	0.00453345	NC	-1.26167	0.0305529
1427535_PM_s_at		OBSL1	p53-p66 dep	D	-1.52674	0.00246578	NC	-1.23555	0.100374	NC	-1.34609	0.0249371
1453804_PM_a_at		ORC4L	p66-only dep	D	-1.55789	0.0100304	D	-1.64432	0.0045637	NC	1.0746	0.650736
1415830_PM_at		ORC5L	p66-only dep	UP	1.64073	6.18724e-05	UP	1.60711	0.000101401	NC	1.40898	0.00238201
1455534_PM_s_at		OSBPL11	p66-only dep	D	-1.5079	0.000554561	D	-1.59638	0.000143945	NC	-1.10029	0.354791
1424022_PM_at		OSGIN1	p53-p66 dep	UP	1.52131	8.43616e-07	NC	1.25679	0.00118408	NC	1.21288	0.00466597
1449350_PM_at		OSR1	p66-only dep	D	-2.65887	8.40983e-05	D	-2.12315	0.00120948	NC	-1.05686	0.786239
1429898_PM_at		OSTC	p66-only dep	D	-1.57212	7.33404e-05	D	-1.56266	8.56673e-05	NC	-1.18212	0.083438
1418335_PM_a_at		OVCA2	p66-only dep	D	-2.05053	5.44796e-07	D	-1.69844	3.51825e-05	NC	-1.49644	0.0006863
1426526_PM_s_at		OVGP1	p53-p66 indep	UP	3.27487	0.00014509	UP	3.54451	6.97169e-05	UP	2.47406	0.0019699
1453840_PM_at		PABPC1	p66-only dep	D	-1.71491	0.0367568	D	-2.30522	0.00237787	NC	-1.22012	0.419909
1438455_PM_at		PABPC4L	p66-only dep	D	-1.946	0.00685564	D	-2.60169	0.000313039	NC	1.09365	0.690946
1422850_PM_at		PABPN1	p53-p66 dep	D	-1.61371	0.000520088	NC	-1.45437	0.00426501	NC	-1.0196	0.869709
1426253_PM_at		PACRGL	p66-only dep	D	-1.71204	7.65114e-07	D	-1.71124	7.75125e-07	NC	-1.2533	0.00840328
1441055_PM_at		PALM2	p66-only dep	D	-1.63067	0.0118918	D	-1.88581	0.00179591	NC	-1.08409	0.653964
1418715_PM_at	d	PANK1	p66-only dep	D	-2.42571	1.09748e-05	D	-1.83946	0.000749698	NC	-1.34141	0.0714125
1431028_PM_a_at	d	PANK1	p66-only dep	D	-1.58869	0.00285072	D	-1.58513	0.00296218	NC	-1.11673	0.429676
1422503_PM_s_at	d	PARP1	p53-p66 dep	D	-1.74394	0.00110227	NC	-1.30642	0.0836842	NC	-1.38605	0.0377206
1435368_PM_a_at	d	PARP1	p53-p66 dep	D	-1.65266	0.000499367	NC	-1.3851	0.0144824	NC	-1.33318	0.0284679
1438672_PM_at		PARVB	p66-only dep	D	-1.51454	0.0424327	D	-2.01645	0.00149414	NC	1.13244	0.524427
1429739_PM_a_at		PATZ1	p66-only dep	D	-2.4035	5.44263e-06	D	-2.51024	2.78338e-06	NC	-1.04652	0.757374
1423302_PM_a_at	d	PAXIP1	p66-only dep	D	-2.02589	2.74535e-05	D	-1.66891	0.000889483	NC	-1.29166	0.0668263
1423303_PM_at	d	PAXIP1	p66-only dep	D	-1.73012	0.000132565	D	-1.59026	0.000735769	NC	-1.2916	0.0409776
1454943_PM_a_at	d	PAXIP1	p66-only dep	D	-2.08154	2.20731e-05	D	-1.84815	0.000176222	NC	-1.32092	0.0520024
1449462_PM_at		PBLD	p66-only dep	UP	2.08871	1.42213e-06	UP	1.78076	3.72408e-05	NC	1.39461	0.00684329
1422889_PM_at	d	PCdH18	p66-only dep	D	-4.1467	3.47909e-07	D	-2.78266	3.32301e-05	NC	-1.32637	0.162063
1422890_PM_at	d	PCdH18	p66-only dep	D	-3.58068	7.34357e-07	D	-2.49875	6.18813e-05	NC	-1.1839	0.368444
1452620_PM_at		PCK2	p66-only dep	UP	1.71241	0.00744707	UP	1.91052	0.00183196	NC	1.45775	0.0504559
1428688_PM_at		PDCD11	p53-p66 dep	D	-1.79021	1.17728e-06	NC	-1.4275	0.00049776	NC	-1.43308	0.000446864
1426844_PM_a_at		PDCD2L	p53-p66 dep	D	-1.62336	0.0018285	NC	-1.43504	0.0147235	NC	-1.29102	0.0741142
1443869_PM_at	d	PdE12	p66-only dep	D	-2.67482	1.17192e-06	D	-2.66934	1.20817e-06	NC	-1.45032	0.0189413
1454963_PM_at	d	PdE12	p66-only dep	D	-2.55864	4.40999e-07	D	-2.03745	2.12279e-05	NC	-1.33856	0.0367883
1422474_PM_at		PdE4B	p53-p66 indep	UP	3.03583	1.22813e-05	UP	3.41628	3.12592e-06	UP	1.64872	0.0183521
1417626_PM_at		PdE4dIP	p53-p66 indep	UP	2.48477	0.000378108	UP	2.85529	8.11669e-05	UP	2.12356	0.00214757
1417273_PM_at		PDK4	p53-p66 indep	UP	3.71053	1.13512e-05	UP	2.26522	0.00183644	UP	2.32451	0.00140649
1428309_PM_s_at		PDRG1	p53-p66 dep	UP	1.52315	5.20504e-05	NC	1.29962	0.0048166	NC	1.10345	0.249757
1436161_PM_at		PDS5B	p66-only dep	D	-1.63346	0.00991718	D	-1.78685	0.00300791	NC	-1.15821	0.405692
1444085_PM_at		PDSS2	p53-p66 dep	D	-1.6404	0.000527732	NC	-1.3627	0.0184231	NC	-1.20593	0.136987
1420406_PM_at		PEG12	p53-p66 indep	D	-3.17749	4.46323e-06	D	-4.3446	1.27945e-07	D	-1.87504	0.00317747
1428716_PM_at		PEX1	p53-p66 dep	D	-1.51259	0.000949928	NC	-1.41343	0.00418998	NC	-1.05425	0.628986
1416259_PM_at		PEX12	p66-only dep	UP	1.84555	2.58977e-05	UP	2.00343	4.98739e-06	NC	1.15923	0.210443
1451393_PM_at		PEX26	p53-p66 dep	D	-1.60224	0.00254913	NC	-1.38044	0.0291251	NC	-1.08226	0.571944
1415744_PM_at		PFDN6	p53-p66 dep	D	-1.53893	0.000321629	NC	-1.48477	0.000754838	NC	-1.27171	0.0260651
1416432_PM_at		PFKFB3	p66-only dep	D	-1.72142	7.93363e-05	D	-1.63224	0.000247661	NC	-1.24881	0.0589581
1450778_PM_a_at		PHAX	p66-only dep	D	-1.52191	4.27093e-07	D	-1.59348	8.43804e-08	NC	-1.04806	0.429937
1416048_PM_at	d	PHC2	p66-only dep	D	-1.50668	4.06452e-05	D	-1.56298	1.38579e-05	NC	-1.30076	0.00330613
1437239_PM_x_at	d	PHC2	p66-only dep	D	-1.53942	0.000140734	D	-1.58016	7.22172e-05	NC	-1.35524	0.00366029
1455312_PM_at		PHC3	p66-only dep	D	-1.68478	7.71591e-05	D	-1.9019	5.5188e-06	NC	-1.01202	0.911838
1418835_PM_at		PHLDA1	p66-only dep	D	-2.7278	0.00855068	D	-6.69077	1.8841e-05	NC	-1.64894	0.16302
1454862_PM_at		PHLDB2	p66-only dep	D	-2.19597	0.000102693	D	-2.22185	8.67474e-05	NC	-1.14547	0.419187
1426994_PM_at	d	PHLPP1	p53-p66 indep	D	-2.34472	1.62162e-07	D	-2.23045	4.12794e-07	d	-1.68439	0.000124931
1435601_PM_at		PHLPP2	p66-only dep	D	-1.69549	0.000169786	D	-1.79933	5.02144e-05	NC	-1.2356	0.0818309
1436738_PM_at		PIF1 (includes EG:80119)	p66-only dep	D	-2.25587	2.55163e-06	D	-2.06806	1.18925e-05	NC	-1.298	0.0537232
1444521_PM_at		PIGL	p66-only dep	UP	1.79673	0.000109556	UP	1.81733	8.79942e-05	NC	1.34097	0.0270939
1429434_PM_at	d	PIK3CA	p66-only dep	D	-2.0411	0.00771383	D	-2.78982	0.000369158	NC	-1.08943	0.727098
1429435_PM_x_at	d	PIK3CA	p66-only dep	D	-1.99672	0.00557307	D	-2.57086	0.000386892	NC	-1.05347	0.818305
1425514_PM_at		PIK3R1	p66-only dep	D	-1.74015	0.000242946	D	-2.05584	1.07146e-05	NC	-1.11102	0.411283
1435458_PM_at		PIM1	p66-only dep	UP	1.65081	0.00044505	UP	1.5585	0.0013896	NC	1.15341	0.249654
1418144_PM_a_at		PIP5K1A	p66-only dep	UP	1.51571	4.83563e-05	UP	1.68938	2.31287e-06	NC	1.14823	0.105419
1452939_PM_a_at	d	PITPNC1	p53-only dep	UP	1.72633	0.00147692	NC	1.26694	0.128147	UP	1.51383	0.0113244
1455204_PM_at	d	PITPNC1	p53-only dep	UP	1.58872	0.0183027	NC	1.38355	0.0871804	UP	1.67022	0.00991924
1460210_PM_at		PKD1	p53-p66 dep	D	-1.6185	3.10495e-06	NC	-1.44491	9.50508e-05	NC	-1.16763	0.0559444
1449799_PM_s_at		PKP2	p66-only dep	D	-2.46836	0.00074179	D	-2.19337	0.0025212	NC	-1.19126	0.453365
1448661_PM_at		PLCB3	p53-p66 dep	D	-1.74927	6.81418e-05	NC	-1.46788	0.00273271	NC	-1.31528	0.0244769
1454819_PM_at		PLEKHA8	p66-only dep	D	-1.60291	0.000237844	D	-1.67779	8.58765e-05	NC	-1.03678	0.738399
1424671_PM_at		PLEKHF1	p66-only dep	D	-2.27815	8.27495e-05	D	-2.11168	0.000240623	NC	-1.37231	0.0755515
1418201_PM_at		PLEKHG2	p66-only dep	D	-2.26799	1.91348e-06	D	-2.01965	1.53196e-05	NC	-1.33355	0.0327125
1448191_PM_at		PLK1	p53-p66 dep	D	-1.91154	0.00059423	NC	-1.36023	0.0689313	NC	-1.4074	0.0452031
1453181_PM_x_at		PLSCR1	p53-p66 dep	D	-1.6353	0.00119642	NC	-1.44948	0.0101268	NC	-1.35598	0.0306131
1448961_PM_at		PLSCR2	p53-p66 dep	D	-1.63361	0.000299659	NC	-1.37495	0.010608	NC	-1.04893	0.67817
1423539_PM_at		PMS2	p66-only dep	D	-1.70358	7.46543e-06	D	-1.57946	5.20632e-05	NC	-1.20149	0.0549958
1429224_PM_at		PNMA1	p66-only dep	UP	1.6929	0.000282671	UP	1.84263	5.35135e-05	NC	1.23378	0.0973744
1433668_PM_at		PNRC1	p53-p66 indep	UP	1.88337	0.00130173	UP	1.77299	0.00300085	UP	1.82673	0.00198861
1419265_PM_at		POC5	p53-p66 dep	D	-1.69874	2.23785e-05	NC	1.01124	0.910047	NC	-1.18061	0.104212
1427094_PM_at		POLE2	p66-only dep	D	-1.94104	0.000809507	D	-1.93146	0.000867816	NC	-1.31683	0.119787
1420988_PM_at	d	POLH	p53-p66 indep	D	-2.14497	4.16511e-06	D	-2.08269	7.12673e-06	d	-1.5533	0.00188605
1447837_PM_x_at	d	POLH	p53-p66 indep	D	-2.19658	4.24264e-05	D	-1.97391	0.000222836	d	-1.55658	0.0086807
1450075_PM_at	d	POLH	p53-p66 indep	D	-1.63604	0.00125652	D	-1.81928	0.000184676	d	-1.52189	0.0469652
1449483_PM_at	d	POLK	p53-only dep	UP	1.90955	0.000117789	NC	-1.25188	0.116439	UP	1.87524	0.000161355
1455858_PM_x_at		POMC	p66-only dep	UP	2.1379	1.76618e-05	UP	1.52589	0.00579498	NC	1.28281	0.0846209
1429019_PM_s_at	d	PON2	p66-only dep	D	-1.55582	0.000645592	D	-1.6447	0.00019394	NC	1.05746	0.618187
1450686_PM_at	d	PON2	p66-only dep	D	-1.5536	0.00481504	D	-1.9704	8.5172e-05	NC	1.12388	0.412885
1423703_PM_at		PPAN-P2RY11	p66-only dep	D	-1.88531	3.36003e-06	D	-1.6169	0.000111776	NC	-1.47472	0.000975613
1452831_PM_s_at		PPAT	p53-p66 indep	D	-2.16018	1.81181e-05	D	-1.99133	7.09272e-05	D	-1.50357	0.0082162
1417473_PM_a_at		PPCS	p66-only dep	D	-1.62321	0.00309866	D	-2.0612	6.15887e-05	NC	-1.06582	0.664678
1438955_PM_x_at		PPIF	p53-p66 indep	D	-1.52448	0.00340536	D	-1.68813	0.00051316	D	-1.61588	0.00116168
1429832_PM_at		PPIH	p53-p66 indep	D	-2.43368	9.88866e-06	D	-2.60078	3.72402e-06	D	-1.64664	0.00394203
1436922_PM_at		PPIL5	p53-p66 dep	D	-1.88949	0.000331021	NC	-1.46821	0.017295	NC	-1.14753	0.364937
1453310_PM_at		PPIL6	p53-p66 dep	UP	1.5976	0.000354658	NC	1.38127	0.00795949	NC	1.25838	0.0493192
1429500_PM_at	d	PPM1A	p53-p66 dep	UP	1.7864	0.00155639	NC	1.29086	0.12482	NC	1.2867	0.129398
1429501_PM_s_at	d	PPM1A	p53-p66 dep	UP	1.69254	3.67043e-05	NC	1.3771	0.00464554	NC	1.28026	0.0233715
1453171_PM_s_at	d	PPM1A	p53-p66 dep	UP	1.6022	0.000100639	NC	1.46664	0.000856059	NC	1.32808	0.00900414
1434142_PM_at		PPM1d	p53-only dep	UP	3.0133	7.54638e-08	NC	1.3443	0.0426918	UP	1.74438	0.000566398
1426726_PM_at	d	PPP1R10	p53-p66 indep	UP	3.67254	1.42043e-09	UP	3.62465	1.6977e-09	UP	1.78354	0.000184327
1426727_PM_s_at	d	PPP1R10	p53-p66 indep	UP	3.97153	1.99867e-09	UP	4.09632	1.35364e-09	UP	1.85307	0.000213915
1417060_PM_at		PPP1R11	p66-only dep	UP	1.67515	0.000384709	UP	1.66077	0.000455398	NC	1.06801	0.59614
1439530_PM_a_at	d	PPP1R13L	p53-p66 dep	UP	1.53243	0.00106952	NC	1.28288	0.0381498	NC	1.14836	0.232803
1459592_PM_a_at	d	PPP1R13L	p53-p66 dep	UP	1.51954	0.00284965	NC	1.09395	0.476657	NC	1.10313	0.437138
1459593_PM_x_at	d	PPP1R13L	p53-p66 dep	UP	1.55512	0.000148713	NC	1.12051	0.247412	NC	1.15551	0.145588
1448325_PM_at		PPP1R15A	p53-p66 indep	UP	4.88075	3.45812e-11	UP	5.29959	1.34033e-11	UP	2.29119	1.79851e-06
1448888_PM_at		PPP1R7	p53-p66 dep	D	-1.67023	1.24609e-05	NC	-1.47091	0.000342491	NC	-1.10976	0.262342
1429715_PM_at		PPP2R2A	p66-only dep	D	-2.08363	2.51158e-07	D	-1.56786	0.000167978	NC	-1.40204	0.00250833
1424347_PM_at		PPP6C	p66-only dep	D	-1.82289	3.62776e-05	D	-1.91741	1.30767e-05	NC	-1.23662	0.0793253
1424906_PM_at		PQLC3	p53-p66 dep	UP	1.70539	0.00250779	NC	1.02762	0.862658	NC	1.36062	0.061029
1429251_PM_at	d	PRdM2	p66-only dep	D	-2.61834	4.68371e-07	D	-2.56644	6.42836e-07	NC	-1.47377	0.00288441
1453068_PM_at	d	PRdM2	p66-only dep	D	-1.87423	2.54289e-06	D	-2.10592	2.01789e-07	NC	-1.18312	0.102602
1431269_PM_at		PRDX4	p53-p66 dep	UP	1.81415	0.000130977	NC	1.43948	0.0094508	NC	1.11608	0.398879
1456037_PM_x_at		PREB	p53-p66 dep	D	-1.52637	0.000614577	NC	-1.18967	0.113343	NC	-1.33851	0.0113774
1423044_PM_at		PROSC	p53-p66 dep	UP	1.68781	8.99016e-07	NC	1.34501	0.000865943	NC	1.26786	0.00534294
1455135_PM_at		PRR24	p66-only dep	UP	1.83642	3.50157e-06	UP	1.60051	9.1188e-05	NC	1.22038	0.0538861
1452834_PM_at		PRR5L	p66-only dep	UP	1.92751	1.43862e-06	UP	1.79123	7.52767e-06	NC	1.10464	0.325789
1417323_PM_at	d	PSRC1	p53-p66 dep	UP	1.79297	0.00177348	D	-1.67061	0.00488967	NC	1.43939	0.0366404
1425416_PM_s_at	d	PSRC1	p53-p66 dep	UP	1.6741	3.97853e-05	NC	1.1714	0.127103	NC	1.40345	0.00267719
1428853_PM_at		PTCH1	p53-p66 dep	D	-1.84779	7.78384e-07	NC	-1.25522	0.0181918	NC	-1.14396	0.144572
1421760_PM_at		PTCRA	p66-only dep	UP	1.63905	1.65866e-07	UP	1.80541	8.92806e-09	NC	1.16001	0.0318426
1424208_PM_at		PTGER4	p66-only dep	D	-2.65182	7.01972e-05	D	-3.07531	1.21963e-05	NC	-1.42247	0.0891242
1417262_PM_at		PTGS2	p66-only dep	D	-2.54843	0.0135575	D	-3.98913	0.00067183	NC	-1.29905	0.459372
1437613_PM_s_at		PTPDC1	p53-p66 dep	UP	1.51706	8.87175e-05	NC	-1.09638	0.297958	NC	1.24868	0.0176146
1436442_PM_at		PTPN14	p53-p66 dep	UP	1.67545	0.000959562	NC	1.16796	0.261384	NC	1.16555	0.267603
1429052_PM_at		PTPRD	p66-only dep	D	-1.74355	0.00169527	D	-1.73256	0.0018675	NC	-1.05351	0.739251
1418539_PM_a_at		PTPRE	p66-only dep	D	-1.66603	0.00250464	D	-2.10801	5.80489e-05	NC	-1.30381	0.0889572
1420628_PM_at		PURA	p66-only dep	D	-1.5907	0.0177397	D	-2.02881	0.000784209	NC	-1.08527	0.654819
1418869_PM_a_at		PUS1	p53-p66 dep	D	-1.62596	9.55232e-05	NC	-1.44219	0.00161299	NC	-1.31431	0.0133919
1428800_PM_a_at		PUS7L	p66-only dep	D	-1.5394	0.000271816	D	-1.57291	0.000161573	NC	-1.23923	0.0416245
1417703_PM_at		PVRL2	p53-p66 dep	D	-1.69925	0.000190451	NC	-1.33102	0.0239374	NC	-1.16133	0.216867
1431352_PM_s_at	d	PVT1	p53-p66 indep	UP	4.20206	1.67655e-07	UP	2.2808	0.000253616	UP	2.09724	0.000738516
1452324_PM_at	d	PVT1	p53-p66 indep	UP	3.32955	2.58701e-08	UP	2.39629	3.44006e-06	UP	1.76975	0.000541438
1453028_PM_at		PWWP2A	p66-only dep	D	-2.69755	7.65273e-08	D	-3.01472	1.33466e-08	NC	-1.43558	0.0080335
1429123_PM_at		RAB27A	p66-only dep	UP	1.70422	1.84912e-05	UP	1.62204	6.1042e-05	NC	1.40062	0.00224898
1424331_PM_at	d	RAB40C	p53-only dep	UP	2.45034	3.54824e-07	NC	1.40913	0.0109962	UP	1.658	0.000497533
1424331_PM_at	d	RAB40C	p53-only dep	UP	2.45034	3.54824e-07	NC	1.40913	0.0109962	UP	1.658	0.000497533
1424332_PM_at	d	RAB40C	p53-p66 dep	UP	1.73782	6.98237e-05	NC	1.10223	0.394508	NC	1.15731	0.206105
1425602_PM_a_at	d	RABEP2	p53-p66 dep	D	-1.60454	0.00033322	NC	-1.47347	0.00209233	NC	-1.43467	0.00368667
1440795_PM_x_at	d	RABEP2	p66-only dep	D	-2.13538	4.84666e-05	D	-1.80696	0.000698581	NC	-1.42704	0.0265327
1450862_PM_at		RAD54L	p66-only dep	D	-1.87337	0.000878683	D	-1.89579	0.00073748	NC	-1.34543	0.0813455
1436060_PM_at		RALYL	p66-only dep	UP	1.50507	0.000873961	UP	1.51053	0.000805225	NC	1.13764	0.235049
1434302_PM_at	d	RAPH1	p66-only dep	D	-1.84256	0.00195788	D	-1.96685	0.000798097	NC	-1.18594	0.335002
1434303_PM_at	d	RAPH1	p66-only dep	D	-1.69069	0.0012224	D	-1.88705	0.000189072	NC	-1.17783	0.257453
1457788_PM_at		RASSF1	p66-only dep	D	-1.63219	0.00801152	D	-1.74609	0.00315838	NC	-1.09647	0.587655
1448546_PM_at		RASSF3	p66-only dep	D	-1.8816	0.0015143	D	-2.96119	3.29855e-06	NC	-1.26694	0.186935
1452283_PM_at		RASSF8	p53-p66 dep	D	-1.5482	0.000271105	NC	-1.19212	0.0938141	NC	-1.10761	0.318992
1425114_PM_at	d	RBBP6 (includes EG:19647)	p66-only dep	UP	2.47064	8.8927e-08	UP	2.79363	1.09353e-08	NC	1.45224	0.00353692
1425115_PM_at	d	RBBP6 (includes EG:19647)	p66-only dep	UP	1.73185	0.00029889	UP	1.88568	6.06711e-05	NC	1.16129	0.252154
1416928_PM_at	d	RBM12	p53-p66 indep	D	-3.36866	2.38013e-08	D	-3.67864	7.3382e-09	d	-1.75207	0.000671665
1416929_PM_at	d	RBM12	p53-p66 indep	D	-1.77606	8.88067e-07	D	-2.42469	7.2354e-10	d	-1.6043	1.33664e-05
1443033_PM_at	d	RBM14	p53-p66 indep	UP	4.45924	8.96184e-09	UP	2.75479	3.74802e-06	UP	2.57506	9.5483e-06
1452003_PM_at	d	RBM14	p66-only dep	D	-1.52167	0.00340446	D	-1.74645	0.000259458	NC	-1.4181	0.0120941
1426826_PM_at		RBM16	p66-only dep	D	-1.96596	0.000108693	D	-1.80734	0.000445539	NC	-1.22909	0.162087
1420608_PM_at		RBM18	p53-p66 dep	UP	1.58009	0.000958372	NC	1.28449	0.0480004	NC	1.18191	0.175589
1425523_PM_at		RBM25 (includes EG:58517)	p66-only dep	D	-1.53681	0.0217445	D	-1.87635	0.00156624	NC	1.15273	0.421466
1426419_PM_at		RBM26	p66-only dep	D	-2.00953	0.0208729	D	-2.4702	0.00395249	NC	-1.10117	0.733574
1456058_PM_at		RBM27	p53-p66 dep	D	-1.78118	0.00264696	NC	-1.46324	0.0354948	NC	-1.11736	0.519476
1421265_PM_a_at		RBM38	p53-p66 dep	UP	1.60557	0.000725258	NC	-1.23592	0.0914424	NC	1.08511	0.502623
1438420_PM_at		RBM39	p53-only dep	UP	1.53443	0.0239615	NC	1.24595	0.225079	UP	1.67879	0.00773688
1416920_PM_at	d	RBM4	p66-only dep	UP	1.97028	9.3993e-06	UP	1.89688	1.98553e-05	NC	1.41761	0.00709909
1455517_PM_at	d	RBM4	p66-only dep	UP	1.77882	1.0142e-06	UP	1.59117	1.94672e-05	NC	1.35231	0.00184591
1434005_PM_at		RBMS1	p66-only dep	D	-1.7122	0.00511879	D	-2.22622	0.000137313	NC	-1.13931	0.456934
1426863_PM_at		RBMX	p66-only dep	D	-1.67431	0.00198302	D	-2.23273	1.84849e-05	NC	1.25408	0.135848
1416600_PM_a_at	d	RCAN1	p66-only dep	UP	2.04569	6.36707e-06	UP	1.81639	6.34271e-05	NC	1.08823	0.488603
1416601_PM_a_at	d	RCAN1	p66-only dep	UP	1.81191	0.00138356	UP	1.75298	0.00224638	NC	1.01597	0.922751
1456411_PM_at		RCCD1	p53-p66 dep	D	-1.5411	0.00204618	NC	-1.18189	0.188528	NC	-1.15511	0.254046
1417856_PM_at		RELB	p66-only dep	UP	2.05728	0.00129072	UP	2.24635	0.000438541	NC	-1.07366	0.718227
1422624_PM_at		REV1	p53-only dep	UP	1.98385	1.19737e-05	NC	-1.00088	0.994263	UP	1.54503	0.00162894
1434826_PM_at		RFESD	p53-p66 indep	UP	1.6917	1.89389e-05	UP	1.62835	4.80977e-05	UP	1.50822	0.000322611
1434432_PM_at		RFFL	p53-p66 indep	D	-1.54497	0.0010844	D	-1.55162	0.000992132	D	-1.53199	0.00129137
1428696_PM_at		RFTN1	p53-p66 dep	D	-1.74298	0.00128349	NC	-1.4942	0.0138696	NC	-1.28589	0.107571
1418859_PM_at		RFXAP	p66-only dep	D	-1.90655	1.12189e-05	D	-1.76684	5.39649e-05	NC	-1.12793	0.298141
1419457_PM_at		RGNEF	p53-p66 dep	UP	1.5803	0.0015841	NC	1.16028	0.252036	NC	1.32806	0.0354508
1417601_PM_at		RGS1	p53-p66 indep	UP	2.01545	0.0289394	UP	2.34406	0.00958424	UP	2.31201	0.01063
1426037_PM_a_at	d	RGS16	p53-p66 indep	D	-5.34607	9.21582e-05	D	-6.35661	2.85379e-05	d	-2.4043	0.0198354
1455265_PM_a_at	d	RGS16	p53-p66 indep	D	-3.53541	4.56366e-05	D	-3.45625	5.66469e-05	d	-2.03263	0.00909452
1433760_PM_a_at		RHBDD3	p66-only dep	UP	1.51886	4.25413e-06	UP	1.64486	3.33546e-07	NC	1.17811	0.0251942
1434774_PM_at		RHBDF2	p53-p66 dep	UP	1.82858	1.31132e-05	NC	1.07382	0.512132	NC	1.14816	0.209841
1447818_PM_x_at	d	RHEBL1	p53-p66 indep	UP	1.99747	8.42107e-05	UP	2.17889	2.00964e-05	UP	1.50672	0.00901516
1451516_PM_at	d	RHEBL1	p53-p66 indep	UP	1.91951	4.10358e-05	UP	2.05384	1.18196e-05	UP	1.60648	0.00117406
1449110_PM_at		RHOB	p66-only dep	D	-2.00621	5.85709e-06	D	-2.04699	3.96138e-06	NC	-1.37561	0.0119996
1449914_PM_at		RIBC1	p66-only dep	UP	1.54517	0.00010803	UP	1.83548	1.44947e-06	NC	1.36379	0.00277558
1434684_PM_at		RIN3	p53-p66 dep	D	-1.84992	0.00070826	NC	-1.45952	0.0238216	NC	-1.20351	0.245912
1456394_PM_at		RINT1	p53-p66 dep	D	-1.65894	3.9623e-05	NC	-1.32417	0.00914385	NC	-1.24078	0.0386588
1419508_PM_at	d	RIPK1	p66-only dep	D	-1.85642	1.15248e-06	D	-1.57417	6.89465e-05	NC	1.06679	0.489114
1439273_PM_at	d	RIPK1	p66-only dep	D	-1.70821	0.000167817	D	-1.57257	0.000905712	NC	-1.18107	0.170497
1449485_PM_at	d	RIPK1	p66-only dep	D	-1.56718	9.04194e-05	D	-1.76881	4.44321e-06	NC	-1.12229	0.228873
1426884_PM_at		RMND5A	p53-p66 indep	UP	1.6818	0.0015344	UP	1.66936	0.00173546	UP	1.65481	0.00200596
1422670_PM_at		RND2	p66-only dep	UP	2.034	1.62108e-06	UP	1.76268	3.30284e-05	NC	1.24031	0.0590692
1416700_PM_at	d	RNd3	p66-only dep	D	-2.10461	0.000208894	D	-2.69966	6.29866e-06	NC	-1.09077	0.606821
1416701_PM_at	d	RNd3	p66-only dep	D	-2.22055	1.67835e-05	D	-2.50944	2.44362e-06	NC	-1.10127	0.509901
1452769_PM_at		RNF145	p66-only dep	D	-3.12519	5.71247e-11	D	-3.48044	1.05689e-11	NC	-1.3785	0.00254341
1455585_PM_at		RNF168 (includes EG:165918)	p53-p66 dep	D	-1.71498	3.34687e-08	NC	-1.49373	3.07498e-06	NC	-1.04652	0.483832
1436824_PM_x_at		RNF26	p53-p66 dep	D	-1.57118	0.000324208	NC	-1.31885	0.0157131	NC	-1.25047	0.0458424
1415791_PM_at		RNF34	p53-p66 dep	D	-1.59185	6.48224e-06	NC	-1.2192	0.0190289	NC	-1.03971	0.622846
1451072_PM_a_at		RNF4	p53-p66 dep	UP	1.62497	1.10114e-05	NC	1.20323	0.0405714	NC	1.03296	0.705903
1424120_PM_at		RNF8	p66-only dep	D	-1.54726	3.70285e-06	D	-1.58588	1.70121e-06	NC	-1.1437	0.0699387
1453106_PM_a_at		RNMT	p53-p66 dep	UP	1.55854	4.54566e-05	NC	1.37744	0.00135087	NC	1.4014	0.000841392
1424034_PM_at		RORA	p66-only dep	UP	1.63916	0.00375632	UP	1.65472	0.00324828	NC	1.35856	0.0562719
1418337_PM_at		RPIA	p53-p66 indep	D	-2.12835	5.689e-06	D	-2.08205	8.47143e-06	D	-1.62875	0.000853377
1438527_PM_at		RPL3	p66-only dep	D	-1.83521	0.000460114	D	-2.27728	1.41682e-05	NC	-1.34872	0.0539152
1438076_PM_at		RPL30	p66-only dep	D	-1.63984	0.000346514	D	-2.25454	6.43963e-07	NC	-1.34348	0.0188538
1426386_PM_at	d	RPL7L1	p66-only dep	D	-1.75917	6.70483e-06	D	-1.6955	1.63152e-05	NC	-1.44967	0.000809437
1439780_PM_at	d	RPL7L1	p66-only dep	D	-1.6031	2.3719e-08	D	-1.657	7.59782e-09	NC	-1.36011	1.3861e-05
1452049_PM_at	d	RPL7L1	p66-only dep	D	-1.71472	5.03407e-09	D	-1.53895	1.9888e-07	NC	-1.45633	1.56009e-06
1438065_PM_at		RPRD1A	p66-only dep	D	-1.50351	0.00130256	D	-1.70688	8.31342e-05	NC	-1.12836	0.284574
1438028_PM_at	d	RPRd2	p66-only dep	D	-1.60789	6.28889e-06	D	-1.57748	1.08769e-05	NC	-1.06229	0.455734
1438029_PM_at	d	RPRd2	p66-only dep	D	-2.66905	5.68968e-06	D	-2.69057	5.09088e-06	NC	-1.14592	0.413219
1422552_PM_at		RPRM	p53-p66 dep	UP	2.36002	2.90022e-06	NC	-1.06745	0.636072	NC	1.4148	0.0185341
1438501_PM_at	d	RPS17 (includes EG:20068)	p66-only dep	UP	1.78838	4.03765e-06	UP	1.58428	7.9045e-05	NC	1.36549	0.00336379
1438502_PM_x_at	d	RPS17 (includes EG:20068)	p66-only dep	UP	1.71406	2.60426e-05	UP	1.5891	0.000153834	NC	1.19046	0.0978355
1455600_PM_at		RPS3	p66-only dep	UP	1.5697	1.07051e-05	UP	1.71663	8.48061e-07	NC	1.04685	0.566213
1454956_PM_at		RPS6KB1	p66-only dep	D	-1.95677	0.00333978	D	-2.19545	0.00087313	NC	-1.0701	0.741735
1426958_PM_at		RPS9	p66-only dep	D	-1.51974	0.00438276	D	-2.22512	4.71581e-06	NC	-1.31047	0.0517777
1439960_PM_at		RPUSD2	p53-p66 dep	UP	1.55926	0.000810853	NC	-1.16854	0.185167	NC	-1.03932	0.737781
1434909_PM_at		RRAGD	p53-p66 dep	UP	1.85023	3.00043e-05	NC	1.39371	0.00945048	NC	1.36181	0.0147403
1452767_PM_at		RRBP1	p66-only dep	D	-1.5249	0.000493283	D	-1.50492	0.000670896	NC	-1.08028	0.459705
1456117_PM_at		RRP1B	p53-p66 dep	D	-1.56235	5.86205e-05	NC	-1.3767	0.00172729	NC	-1.445	0.000473015
1416559_PM_at		RRP8	p66-only dep	D	-1.59137	0.00129387	D	-1.53232	0.00264179	NC	-1.46382	0.00617291
1434131_PM_at		RUFY1	p53-p66 dep	D	-1.81613	1.66097e-07	NC	-1.30572	0.00256432	NC	-1.20235	0.0278074
1454829_PM_at		RUNDC1	p53-p66 dep	D	-1.59668	2.31224e-06	NC	-1.37801	0.000250495	NC	-1.10837	0.172764
1434958_PM_at		SACS	p66-only dep	D	-2.67837	0.0146945	D	-3.75382	0.0018092	NC	-1.15533	0.700722
1416638_PM_at		SALL2	p53-p66 dep	D	-1.53374	0.00156549	NC	-1.15918	0.223658	NC	-1.19803	0.140033
1424594_PM_at		SAMD4A	p66-only dep	D	-2.0722	1.76152e-05	D	-1.92911	6.27003e-05	NC	-1.2527	0.102395
1423078_PM_a_at		SC4MOL	p53-p66 dep	D	-1.84699	0.00229705	NC	1.15315	0.371857	NC	-1.3674	0.0914372
1434520_PM_at	d	SC5dL	p66-only dep	D	-2.81551	0.00066387	D	-2.82203	0.000649877	NC	-1.37414	0.233996
1451457_PM_at	d	SC5dL	p66-only dep	D	-1.61603	0.000138662	D	-1.60188	0.000169864	NC	-1.19256	0.10298
1430300_PM_at		SCO1	p53-p66 dep	UP	1.57113	0.000222924	NC	1.2288	0.0554093	NC	1.1417	0.206178
1430528_PM_at		SDCBP	p66-only dep	UP	1.63754	0.000251691	UP	1.75595	5.7314e-05	NC	1.20328	0.113894
1431203_PM_at		SDCCAG8	p53-p66 dep	D	-1.51058	0.000270288	NC	-1.31137	0.00917233	NC	-1.25643	0.024854
1428496_PM_at		SECISBP2	p66-only dep	D	-1.9835	3.51836e-08	D	-1.76724	6.40297e-07	NC	-1.18057	0.0537657
1450642_PM_at		SECISBP2L	p66-only dep	D	-1.82325	0.00234911	D	-2.11347	0.000309932	NC	1.00879	0.960267
1456120_PM_at		SECISBP2L	p53-only dep	D	-1.71325	0.0103165	NC	-1.34658	0.134355	UP	1.70083	0.0112355
1420386_PM_at		SEH1L	p53-p66 dep	UP	1.54345	4.66926e-05	NC	1.3738	0.00121887	NC	1.24559	0.0173277
1438934_PM_x_at	d	SEMA4A	p66-only dep	UP	1.51256	3.77413e-05	UP	1.52951	2.72054e-05	NC	1.039	0.635914
1448110_PM_at	d	SEMA4A	p53-p66 dep	UP	1.61731	0.000481447	NC	1.4626	0.00372067	NC	1.2697	0.0531696
1438413_PM_at		SENP7	p66-only dep	D	-1.723	0.00500822	D	-1.83837	0.00209289	NC	1.11478	0.538049
1433723_PM_s_at		SERF2	p66-only dep	UP	1.66709	0.00129379	UP	1.71667	0.000779399	NC	1.28859	0.0797905
1425139_PM_at	d	SESN2	p53-p66 indep	UP	2.71606	0.000291042	UP	2.92219	0.000136421	UP	2.11802	0.00377249
1451599_PM_at	d	SESN2	p53-p66 indep	UP	2.68216	2.52971e-07	UP	2.76036	1.61665e-07	UP	1.92807	6.62761e-05
1455549_PM_at		SESTD1	p66-only dep	D	-1.57224	0.00101236	D	-1.51613	0.0020936	NC	-1.19229	0.153076
1439515_PM_at		SETD5	p53-p66 indep	UP	2.32942	0.000272477	UP	2.07326	0.00114532	UP	1.51958	0.0425608
1436120_PM_at		SETDB2	p53-p66 dep	D	-1.66364	2.74553e-05	NC	-1.39124	0.00234742	NC	-1.23919	0.0355376
1427134_PM_at	d	SFRS12	p66-only dep	D	-2.04771	0.00162516	D	-2.40236	0.000237726	NC	1.05497	0.789869
1427135_PM_at	d	SFRS12	p66-only dep	D	-1.98473	0.000835614	D	-1.59161	0.0152947	NC	1.20656	0.298143
1427136_PM_s_at	d	SFRS12	p66-only dep	D	-1.59189	0.00234375	D	-1.64744	0.00128113	NC	1.16349	0.272518
1434691_PM_at		SFRS2IP	p66-only dep	D	-1.61144	0.000354768	D	-1.62879	0.000282385	NC	-1.30347	0.0278847
1416151_PM_at		SFRS3	p53-p66 dep	UP	1.808	4.88007e-05	NC	1.48556	0.00269882	NC	1.1412	0.269332
1424003_PM_at	d	SGK196	p53-p66 dep	D	-1.85983	0.000821715	NC	-1.25494	0.168016	NC	-1.4622	0.0263543
1424004_PM_x_at	d	SGK196	p53-p66 dep	D	-1.57925	0.000833386	NC	-1.11449	0.365927	NC	-1.29986	0.0363474
1435580_PM_at	d	SGK269	p66-only dep	D	-1.95772	3.85015e-06	D	-2.20291	3.62763e-07	NC	-1.26002	0.0451788
1439104_PM_at	d	SGK269	p66-only dep	D	-2.24111	5.84225e-05	D	-1.96623	0.000404388	NC	-1.05504	0.742643
1418919_PM_at		SGOL1	p53-p66 dep	D	-1.70452	0.00227477	NC	-1.18688	0.260404	NC	-1.03079	0.839755
1437370_PM_at		SGOL2	p66-only dep	D	-2.16089	0.000354962	D	-2.12409	0.000445285	NC	-1.16397	0.411426
1416223_PM_at		SH3BP5L	p66-only dep	D	-1.50636	0.00407093	D	-1.57557	0.00177601	NC	-1.1531	0.27494
1449579_PM_at		SH3YL1	p53-p66 dep	UP	1.68324	4.09181e-08	NC	-1.00651	0.918124	NC	1.2545	0.00154123
1452261_PM_at		SHPRH	p66-only dep	D	-1.7472	0.00163535	D	-1.96564	0.000265118	NC	1.10221	0.535515
1416750_PM_at		SIGMAR1	p53-p66 dep	D	-1.57882	0.000129534	NC	-1.34818	0.00596701	NC	-1.30628	0.0124004
1455437_PM_at		SIK3	p66-only dep	D	-1.60441	4.49662e-05	D	-1.50915	0.000216964	NC	-1.08689	0.376929
1422594_PM_at	d	SIKE1	p66-only dep	D	-1.56281	0.000140047	D	-1.79389	4.97681e-06	NC	-1.1348	0.202756
1422595_PM_s_at	d	SIKE1	p66-only dep	D	-1.54736	0.000305222	D	-1.56381	0.000237718	NC	-1.12462	0.258637
1458627_PM_at		SIP1	p53-p66 dep	UP	1.50045	0.00015554	NC	1.26237	0.0152988	NC	1.0198	0.826356
1416206_PM_at		SIPA1	p66-only dep	D	-1.57206	1.28613e-05	D	-1.55133	1.88769e-05	NC	-1.16391	0.0714108
1439755_PM_at		SIPA1L1	p66-only dep	D	-1.50067	0.0153866	D	-1.77232	0.00126977	NC	-1.10065	0.539874
1428493_PM_at		SIPA1L3 (includes EG:23094)	p66-only dep	D	-1.62507	0.000514692	D	-1.76112	0.000101909	NC	-1.24772	0.0758326
1418377_PM_a_at		SIVA1	p53-p66 dep	UP	1.50083	1.92677e-06	NC	1.16119	0.0261256	NC	1.27132	0.00094252
1427277_PM_at		SIX1	p66-only dep	D	-2.79252	0.000525417	D	-2.13166	0.0066121	NC	-1.42165	0.175885
1449293_PM_a_at	d	SKP2	p53-p66 dep	D	-1.62034	0.00262096	NC	-1.41252	0.023547	NC	-1.11366	0.455045
1460247_PM_a_at	d	SKP2	p53-p66 dep	D	-2.22979	1.36737e-05	NC	-1.19114	0.0413578	NC	-1.17175	0.278135
1460168_PM_at		SLBP	p53-p66 dep	D	-1.91121	2.45262e-05	NC	-1.39869	0.0110375	NC	-1.12482	0.339622
1426441_PM_at		SLC11A2	p53-p66 indep	D	-2.15348	1.49067e-07	D	-1.8198	5.70919e-06	D	-1.55657	0.000223935
1436368_PM_at		SLC16A10	p53-p66 dep	UP	1.58985	9.5744e-05	NC	1.36626	0.00399163	NC	1.02787	0.778687
1417884_PM_at		SLC16A6	p66-only dep	UP	1.65837	0.00025355	UP	2.19264	9.63627e-07	NC	1.21399	0.106934
1441315_PM_s_at		SLC19A2	p53-only dep	UP	3.74303	1.11095e-08	NC	1.01744	0.906916	UP	2.05532	7.04889e-05
1417902_PM_at	d	SLC19A2	p53-only dep	UP	3.21695	2.21601e-09	NC	1.00428	0.971421	UP	1.90198	2.03964e-05
1417902_PM_at	d	SLC19A2	p53-only dep	UP	3.21695	2.21601e-09	NC	1.00428	0.971421	UP	1.90198	2.03964e-05
1423549_PM_at		SLC1A4	p66-only dep	UP	1.51763	0.0104928	UP	1.83806	0.000511153	NC	1.46761	0.0173029
1460042_PM_at		SLC23A3	p53-p66 indep	UP	2.67207	3.51708e-07	UP	3.17214	2.71031e-08	UP	1.71163	0.000669299
1449481_PM_at		SLC25A13	p66-only dep	D	-1.80571	0.00142961	D	-1.59995	0.00822485	NC	-1.31489	0.103968
1435483_PM_x_at		SLC25A32	p66-only dep	D	-1.51045	0.00433033	D	-1.58217	0.00186392	NC	-1.20988	0.154494
1426599_PM_a_at	d	SLC2A1	p66-only dep	D	-1.74365	6.04719e-07	D	-2.20263	1.95999e-09	NC	-1.45094	0.000119054
1426600_PM_at	d	SLC2A1	p66-only dep	D	-1.52176	0.0001156	D	-2.0357	8.30292e-08	NC	-1.45038	0.000419962
1434773_PM_a_at	d	SLC2A1	p66-only dep	D	-1.67636	2.93753e-06	D	-2.06417	1.56194e-08	NC	-1.38065	0.000749044
1422786_PM_at	d	SLC30A1	p66-only dep	UP	2.17747	0.000217991	UP	1.9821	0.000789537	NC	1.26499	0.192562
1436164_PM_at	d	SLC30A1	p66-only dep	UP	2.89589	0.000469862	UP	2.93503	0.000414699	NC	1.65903	0.0622956
1417538_PM_at		SLC35A1	p66-only dep	D	-1.66429	7.32591e-05	D	-1.83136	8.54116e-06	NC	-1.19289	0.103542
1429648_PM_at		SLC35A3	p66-only dep	D	-1.65501	0.00874123	D	-1.80032	0.00286815	NC	-1.20353	0.299817
1433595_PM_at		SLC35D1	p53-p66 dep	UP	2.06018	8.03148e-06	NC	-1.01699	0.892571	NC	1.16115	0.238842
1452059_PM_at		SLC35F5	p53-p66 dep	UP	1.51777	4.98271e-05	NC	1.43946	0.000230441	NC	1.15842	0.0879128
1425364_PM_a_at		SLC3A2	p66-only dep	UP	1.61812	2.40266e-06	UP	1.77182	1.82197e-07	NC	1.35042	0.000655796
1426663_PM_s_at		SLC45A3	p53-p66 dep	UP	1.75204	0.00013839	NC	1.27486	0.0571788	NC	1.19586	0.153123
1438673_PM_at		SLC4A7	p66-only dep	D	-1.73529	0.017823	D	-2.20523	0.00136514	NC	-1.11101	0.628538
1455005_PM_s_at		SLC5A2	p66-only dep	UP	1.50977	1.20452e-05	UP	1.7322	1.9112e-07	NC	1.22708	0.0101316
1454992_PM_at		SLC7A1	p66-only dep	UP	1.62733	6.94391e-05	UP	1.58384	0.000133286	NC	1.35168	0.00600366
1443536_PM_at		SLC7A11	p53-p66 indep	UP	2.55451	0.00929155	UP	2.15314	0.0291161	UP	2.48289	0.0112935
1417392_PM_a_at		SLC7A7	p66-only dep	UP	1.56683	0.000506793	UP	1.91139	7.07726e-06	NC	1.30111	0.0254447
1418030_PM_at		SLCO3A1	p66-only dep	D	-1.89042	0.00109442	D	-1.65332	0.00704953	NC	-1.33534	0.100651
1451727_PM_at		SLU7	p53-p66 indep	UP	1.7688	1.52388e-05	UP	1.75093	1.91844e-05	UP	1.58964	0.000178745
1422771_PM_at		SMAD6	p53-p66 dep	D	-2.3664	0.000382384	NC	-1.40638	0.109484	NC	-1.20801	0.364871
1416620_PM_at		SMARCAL1	p53-p66 dep	D	-1.50351	0.000946519	NC	-1.46736	0.00163243	NC	-1.26564	0.0375882
1448400_PM_a_at		SMARCD2	p53-p66 dep	D	-1.78491	1.51326e-05	NC	-1.46334	0.00141693	NC	-1.37027	0.00624203
1452469_PM_a_at		SMTN	p53-p66 indep	D	-1.8316	8.42674e-05	D	-1.51895	0.00300409	D	-1.59498	0.00119038
1420898_PM_at		SNAP23	p66-only dep	D	-1.58679	0.00290181	D	-1.71998	0.000719934	NC	-1.00447	0.974361
1447993_PM_a_at		SNHG10 (includes EG:69434)	p66-only dep	UP	1.79125	0.00322587	UP	1.7088	0.00601387	NC	1.21793	0.273627
1433789_PM_at		SNHG3	p66-only dep	D	-2.27241	0.000137406	D	-2.27801	0.000132922	NC	-1.32182	0.128905
1447483_PM_s_at	d	SNHG7 (includes EG:72091)	p66-only dep	D	-1.61412	0.00242187	D	-1.75203	0.000596159	NC	-1.34033	0.0472013
1452789_PM_at		SNN	p66-only dep	D	-1.7253	0.00030087	D	-3.86996	5.62314e-10	NC	-1.11199	0.40972
1436040_PM_at		SNORA44 (includes EG:100217418)	p53-p66 indep	UP	2.69646	1.65188e-09	UP	3.18995	9.904e-11	UP	1.79241	6.82229e-06
1433674_PM_a_at	d	SNORd22 (includes EG:9304)	p53-p66 indep	UP	2.51221	4.79059e-08	UP	2.48928	5.63595e-08	UP	1.82627	2.29727e-05
1433675_PM_at	d	SNORd22 (includes EG:9304)	p53-p66 indep	UP	2.98678	2.99102e-08	UP	2.88092	5.17817e-08	UP	2.03488	1.7423e-05
1439399_PM_a_at	d	SNORd22 (includes EG:9304)	p53-p66 indep	UP	1.98718	4.37816e-07	UP	1.90765	1.09372e-06	UP	1.53958	0.000188834
1456041_PM_at		SNX16	p53-p66 dep	UP	1.79304	0.000666739	NC	1.38409	0.0375111	NC	1.46509	0.0163832
1434361_PM_at		SNX33	p53-p66 dep	D	-1.82434	0.00148674	D	-2.08831	0.000209508	NC	-1.20293	0.274356
1449109_PM_at		SOCS2	p53-p66 indep	D	-1.9567	0.00500344	D	-1.8196	0.0108346	D	-1.62119	0.0348279
1423349_PM_at	d	SOCS5	p66-only dep	D	-1.56882	0.000592954	D	-1.86654	1.48731e-05	NC	-1.26944	0.0443018
1423350_PM_at	d	SOCS5	p66-only dep	D	-2.37748	6.32147e-05	D	-2.72588	1.01311e-05	NC	-1.43465	0.0505311
1435304_PM_at		SOD1	p53-p66 dep	UP	1.57697	0.00060513	NC	1.44349	0.003855	NC	1.36416	0.0120713
1427785_PM_x_at	d	SOLH	p53-p66 dep	D	-1.66665	3.81358e-08	NC	-1.41803	1.07865e-05	NC	-1.17796	0.0137164
1434416_PM_a_at	d	SOLH	p53-p66 dep	D	-1.74607	1.87151e-07	NC	-1.46827	3.454e-05	NC	-1.20305	0.0199294
1437924_PM_at	d	SON	p66-only dep	UP	1.76948	8.20363e-05	UP	1.81576	4.87589e-05	NC	1.18147	0.169625
1455634_PM_at	d	SON	p66-only dep	D	-1.7275	8.13361e-05	D	-1.83632	2.26381e-05	NC	-1.23764	0.0712915
1456630_PM_x_at	d	SON	p66-only dep	D	-1.53297	0.000178888	D	-1.70095	1.33123e-05	NC	-1.12557	0.222579
1443983_PM_at		SORBS1	p66-only dep	D	-1.9359	0.0155189	D	-2.46229	0.00171226	NC	-1.09036	0.733574
1433892_PM_at	d	SPAG5	p53-p66 dep	D	-1.99063	1.33011e-05	NC	-1.07272	0.07046	NC	-1.25774	0.0740136
1433893_PM_s_at	d	SPAG5	p53-p66 dep	D	-2.17318	4.86185e-06	NC	-1.10889	0.05942	NC	-1.30838	0.0472477
1429662_PM_at		SPATA1	p66-only dep	UP	1.58348	0.00516579	UP	1.77351	0.000843447	NC	1.21037	0.208875
1454656_PM_at		SPATA13	p66-only dep	D	-2.50033	1.99069e-07	D	-1.92411	2.32837e-05	NC	-1.40052	0.0111985
1434107_PM_at		SPATA2	p66-only dep	UP	1.89858	2.20773e-07	UP	2.0933	2.25666e-08	NC	1.33679	0.00267985
1424817_PM_at		SPEF1	p66-only dep	UP	1.65372	4.08084e-05	UP	1.77476	7.61658e-06	NC	1.27164	0.0223299
1420366_PM_at		SPESP1	p66-only dep	UP	1.54923	0.0297282	UP	3.02499	7.46878e-06	NC	1.4643	0.0550254
1451520_PM_at		SPG20	p66-only dep	D	-2.31591	2.07388e-06	D	-2.17265	6.23333e-06	NC	-1.18412	0.207127
1438444_PM_at		SPINK10	p66-only dep	UP	1.72684	0.00307538	UP	1.94078	0.000564097	NC	1.37247	0.0661637
1435852_PM_at		SPRED3	p53-p66 dep	D	-1.53846	0.00186116	NC	-1.49574	0.00321595	NC	-1.48546	0.00367352
1415874_PM_at		SPRY1	p53-p66 dep	D	-3.03288	3.02818e-07	NC	1.32356	0.0596532	NC	-1.35717	0.0555538
1436584_PM_at		SPRY2	p53-p66 indep	D	-2.04509	0.0109645	D	-2.68396	0.000928056	D	-1.81264	0.0305113
1451418_PM_a_at		SPSB4	p66-only dep	D	-1.61984	0.000949298	D	-1.88048	5.59327e-05	NC	-1.4537	0.00715197
1450957_PM_a_at		SQSTM1	p53-p66 indep	UP	2.2518	8.60982e-09	UP	2.04173	7.22799e-08	UP	1.82199	1.05204e-06
1438147_PM_at		SRCRB4D	p66-only dep	UP	1.54127	2.14192e-05	UP	1.80424	2.69497e-07	NC	1.13206	0.133829
1426690_PM_a_at		SREBF1	p53-p66 dep	D	-1.60404	0.00031553	NC	-1.48557	0.00166967	NC	-1.23093	0.0724103
1418255_PM_s_at		SRF	p66-only dep	D	-1.68308	0.0026205	D	-1.53822	0.0102007	NC	-1.34913	0.0630524
1434406_PM_at		SRGAP2	p66-only dep	D	-1.72275	9.40936e-07	D	-1.89638	7.66183e-08	NC	-1.10686	0.216262
1426875_PM_s_at		SRXN1	p53-p66 dep	UP	1.94748	0.00192119	NC	1.31697	0.15799	NC	1.37546	0.104837
1419360_PM_a_at	d	SS18	p66-only dep	D	-1.60776	3.13584e-05	D	-1.69693	7.8447e-06	NC	-1.11838	0.227543
1419361_PM_at	d	SS18	p66-only dep	D	-1.57826	0.00119015	D	-1.62867	0.000643147	NC	-1.1321	0.319979
1429951_PM_at		SSBP2	p53-p66 indep	UP	1.76229	0.0260954	UP	1.90745	0.0125982	UP	2.07558	0.00561399
1455854_PM_a_at		SSH1	p66-only dep	D	-1.69349	0.000149321	D	-1.76751	6.13454e-05	NC	-1.17664	0.168817
1417725_PM_a_at	d	SSSCA1	p53-p66 indep	D	-1.90468	0.00148329	D	-1.83229	0.0024924	d	-1.54683	0.0220038
1417726_PM_at	d	SSSCA1	p53-p66 indep	D	-1.79944	0.000270131	D	-1.61917	0.00175543	d	-1.55121	0.00371206
1425668_PM_a_at		ST3GAL4	p66-only dep	D	-1.90063	1.83883e-06	D	-1.92064	1.45612e-06	NC	-1.47451	0.000742013
1450199_PM_a_at		STAB1	p66-only dep	UP	1.69328	5.22948e-05	UP	1.60637	0.000173767	NC	1.02886	0.787323
1416861_PM_at	d	STAM	p66-only dep	D	-1.52463	0.000134182	D	-1.67126	1.24148e-05	NC	1.10716	0.273363
1416862_PM_at	d	STAM	p66-only dep	D	-1.52772	0.000918003	D	-1.55646	0.000612399	NC	-1.01584	0.887656
1460700_PM_at		STAT3	p53-p66 dep	D	-1.50597	0.000710969	NC	-1.39815	0.00389082	NC	-1.24722	0.0444424
1422103_PM_a_at		STAT5B	p53-p66 dep	D	-1.72332	2.05632e-08	NC	-1.36324	6.61396e-05	NC	-1.3078	0.000321688
1450997_PM_at		STK17B	p66-only dep	UP	1.71399	0.0172652	UP	1.95892	0.0040506	NC	1.15689	0.492087
1418513_PM_at		STK3	p53-p66 dep	D	-1.58228	0.00243465	NC	-1.18692	0.212435	NC	1.05999	0.666385
1436015_PM_s_at		STK4	p66-only dep	D	-1.69205	3.75764e-05	D	-1.83452	5.9451e-06	NC	-1.15978	0.157703
1439213_PM_at	d	STON1	p66-only dep	D	-1.58192	9.99143e-05	D	-1.61796	5.72742e-05	NC	-1.12059	0.248204
1439496_PM_at	d	STON1	p66-only dep	D	-1.58835	0.000298766	D	-1.90076	5.86706e-06	NC	-1.00126	0.990684
1429401_PM_at	d	STOX2	p53-p66 dep	UP	1.68709	0.00280424	D	-1.69823	0.00253754	UP	1.5806	0.00744429
1441953_PM_at	d	STOX2	p53-p66 dep	UP	1.68272	0.001165	NC	1.10299	0.487149	NC	1.20899	0.18533
1447624_PM_s_at	d	STOX2	p53-p66 dep	UP	1.52961	0.00472176	D	-2.03737	3.02333e-05	NC	1.33246	0.0447897
1455022_PM_at		STRN	p53-p66 dep	D	-1.52291	0.00146363	NC	-1.43963	0.00461471	NC	-1.1113	0.369019
1450024_PM_at		SUFU	p53-p66 dep	D	-1.53344	0.000115603	NC	-1.28662	0.0111178	NC	-1.26967	0.0153916
1422457_PM_s_at		SUMO3	p53-p66 dep	D	-1.50214	0.000495082	NC	-1.21492	0.0623855	NC	-1.21532	0.0619805
1416864_PM_at		SURF6	p66-only dep	D	-2.07469	4.78251e-08	D	-2.2854	5.97639e-09	NC	-1.40662	0.000890495
1422979_PM_at	d	SUV39H2	p66-only dep	D	-2.41408	2.15999e-05	D	-1.61152	0.00776946	NC	-1.46859	0.0274338
1433996_PM_at	d	SUV39H2	p66-only dep	D	-1.57363	2.81435e-05	D	-1.50707	9.29723e-05	NC	-1.24406	0.0181104
1455171_PM_at		SUV420H1	p53-p66 indep	UP	2.01304	0.000147116	UP	1.65963	0.00305936	UP	1.51453	0.0122136
1434225_PM_at		SWAP70	p66-only dep	D	-1.97682	5.03815e-05	D	-1.83108	0.000194986	NC	-1.42815	0.0148703
1428685_PM_at		SYCE1	p53-p66 dep	UP	1.55078	0.000762502	NC	1.27938	0.0384612	NC	1.12352	0.308354
1437424_PM_at		SYDE2	p53-p66 indep	D	-2.24003	0.000131984	D	-1.85917	0.00172916	D	-1.5333	0.0220001
1426402_PM_at	d	SYNCRIP	p66-only dep	D	-2.59074	1.15387e-05	D	-2.30617	5.86524e-05	NC	-1.36414	0.0767272
1428546_PM_at	d	SYNCRIP	p66-only dep	D	-1.97723	0.00115932	D	-2.19131	0.00029957	NC	-1.40516	0.0748031
1450743_PM_s_at	d	SYNCRIP	p66-only dep	D	-1.67505	0.00303571	D	-1.59613	0.00627765	NC	-1.01214	0.938285
1427685_PM_a_at	d	SYNJ2	p66-only dep	D	-1.62712	0.000481951	D	-1.59602	0.000712388	NC	-1.33845	0.0221614
1452344_PM_at	d	SYNJ2	p66-only dep	D	-1.57734	0.000390559	D	-1.6467	0.000151001	NC	-1.23573	0.0638246
1435399_PM_at	d	SYNPO2	p66-only dep	UP	1.77233	1.14015e-05	UP	1.6703	4.51532e-05	NC	1.44374	0.00144201
1452879_PM_at	d	SYNPO2	p66-only dep	D	-1.74571	0.00801001	D	-2.79672	2.3048e-05	NC	-1.31433	0.165414
1433909_PM_at		SYT17	p66-only dep	UP	1.79154	0.00669974	UP	1.94469	0.00250832	NC	1.41675	0.0867197
1417450_PM_a_at	d	TACC3	p53-p66 dep	D	-1.66331	0.00011415	NC	-1.22635	0.0717964	NC	-1.2173	0.0819107
1455834_PM_x_at	d	TACC3	p53-p66 dep	D	-1.74917	7.72039e-05	NC	-1.41755	0.00603634	NC	-1.34732	0.0163975
1424427_PM_at		TADA1	p53-p66 dep	D	-1.55281	7.8677e-06	NC	-1.40525	0.000178214	NC	-1.15344	0.0705116
1434569_PM_at		TADA2B	p66-only dep	D	-2.22158	1.85604e-08	D	-2.16883	3.08072e-08	NC	-1.3293	0.00512048
1417467_PM_a_at		TADA3	p53-p66 dep	D	-1.53961	0.000545592	NC	-1.11489	0.316317	NC	-1.13639	0.240944
1455625_PM_at		TAF10	p53-p66 indep	UP	3.66334	1.18009e-07	UP	3.2089	6.21073e-07	UP	1.62462	0.0081234
1423483_PM_s_at		TAF1C	p66-only dep	D	-1.51628	0.000895385	D	-1.71215	6.08181e-05	NC	-1.16205	0.177677
1442289_PM_at	d	TAF1d	p66-only dep	D	-1.57543	0.00049607	D	-1.53464	0.000874483	NC	-1.21411	0.093739
1457292_PM_at	d	TAF1d	p66-only dep	D	-1.5474	0.0101718	D	-1.65586	0.00372626	NC	-1.09664	0.557098
1416451_PM_s_at		TAF8	p66-only dep	UP	1.61689	0.000117766	UP	1.73011	2.46207e-05	NC	1.24608	0.0425896
1434960_PM_at		TAF9B	p53-p66 dep	D	-1.73284	4.21465e-05	NC	-1.47832	0.00145513	NC	-1.22152	0.0748788
1416016_PM_at		TAP1	p53-only dep	UP	2.91194	4.45873e-06	NC	1.38453	0.076294	UP	1.61307	0.0122693
1423723_PM_s_at	d	TARdBP	p66-only dep	D	-1.75371	0.000210087	D	-1.97982	2.14825e-05	NC	-1.17753	0.207338
1455655_PM_a_at	d	TARdBP	p66-only dep	D	-1.52477	0.0051067	D	-1.62146	0.00175814	NC	-1.04109	0.768333
1448587_PM_at		TBC1D10A	p53-p66 dep	D	-1.62344	0.000122691	NC	-1.34891	0.00852957	NC	-1.34775	0.0086924
1416062_PM_at		TBC1D15	p53-only dep	UP	1.57833	0.0103906	NC	1.36303	0.0698962	UP	1.54459	0.0139847
1416062_PM_at		TBC1D15	p53-only dep	UP	1.57833	0.0103906	NC	1.36303	0.0698962	UP	1.54459	0.0139847
1456792_PM_at		TBC1D2	p53-p66 dep	UP	1.94595	8.08497e-05	NC	-1.03592	0.798692	NC	1.36845	0.0320569
1442325_PM_at	d	TBC1d24	p53-p66 dep	UP	1.50828	0.000304519	NC	1.35608	0.00430764	NC	1.45901	0.000701185
1448028_PM_at	d	TBC1d24	p53-p66 dep	UP	1.55544	0.00061269	NC	1.32719	0.0175095	NC	1.35859	0.010929
1424644_PM_at		TBCC	p66-only dep	D	-1.9338	4.84568e-06	D	-1.84064	1.36993e-05	NC	-1.45833	0.00222021
1434330_PM_at		TBCEL	p66-only dep	UP	1.73335	2.28731e-06	UP	1.71562	2.98615e-06	NC	1.37869	0.00117799
1431415_PM_a_at		TBPL1	p53-p66 indep	UP	1.59256	2.3581e-07	UP	1.6306	1.08382e-07	UP	1.52967	9.29469e-07
1418755_PM_at		TBX15	p53-p66 dep	D	-1.5535	0.00114307	NC	-1.3787	0.0121766	NC	-1.00922	0.938281
1429974_PM_at	d	TBX18	p66-only dep	D	-2.10362	0.000441782	D	-1.88113	0.00195954	NC	-1.01428	0.937511
1449871_PM_at	d	TBX18	p66-only dep	D	-1.97199	0.000946278	D	-1.89106	0.0016625	NC	-1.12148	0.523527
1435236_PM_at		TCEANC	p53-p66 dep	UP	1.53708	0.000266535	NC	1.31413	0.0112549	NC	1.04814	0.637392
1421033_PM_a_at		TCERG1	p53-p66 dep	D	-1.53381	0.00246501	NC	-1.36892	0.0197174	NC	-1.0827	0.529936
1421910_PM_at		TCF20	p66-only dep	D	-1.67615	0.000199739	D	-1.53282	0.00127946	NC	-1.01467	0.900362
1454646_PM_at		TCP11L2	p53-p66 indep	UP	2.84981	6.65296e-07	UP	3.00502	3.14585e-07	UP	1.91455	0.000290958
1420123_PM_at	d	TCTA	p66-only dep	UP	2.23397	1.12564e-05	UP	2.59581	1.03693e-06	NC	1.40135	0.0257342
1420124_PM_s_at	d	TCTA	p66-only dep	UP	2.20657	2.70331e-05	UP	2.54573	2.9881e-06	NC	1.46567	0.0174973
1424068_PM_at	d	TCTA	p66-only dep	UP	1.92049	6.64674e-05	UP	2.28337	3.21601e-06	NC	1.38984	0.0207722
1419632_PM_at		TECTA	p66-only dep	UP	1.54338	9.42699e-05	UP	1.51155	0.000163295	NC	1.29494	0.00929173
1424175_PM_at		TEF	p53-p66 indep	UP	2.16044	1.04816e-08	UP	1.78248	9.98902e-07	UP	1.56032	3.44037e-05
1418380_PM_at	d	TERF1	p66-only dep	D	-1.83016	0.000762774	D	-2.00637	0.000182606	NC	-1.08992	0.581206
1431332_PM_a_at	d	TERF1	p66-only dep	D	-1.5201	0.00262783	D	-1.57316	0.00135774	NC	-1.07496	0.562289
1422286_PM_a_at		TGIF1	p53-p66 dep	UP	1.56606	0.00064948	NC	1.41683	0.00533456	NC	1.27113	0.0443011
1421904_PM_at		TGS1	p66-only dep	D	-1.64965	0.00461983	D	-1.7239	0.0024094	NC	-1.07829	0.638117
1456536_PM_at		THAP6	p53-p66 dep	UP	1.68307	2.60155e-05	NC	1.27515	0.0207621	NC	1.14516	0.177783
1426428_PM_at		THAP7	p53-p66 dep	D	-1.61854	0.00174732	NC	-1.42588	0.0152793	NC	-1.2582	0.102065
1452821_PM_at		TIAL1	p53-p66 dep	D	-1.64029	0.00284311	NC	-1.44664	0.0198896	NC	-1.1452	0.365286
1423186_PM_at		TIAM2 (includes EG:26230)	p53-p66 dep	D	-1.54259	0.000324354	NC	-1.26751	0.0288458	NC	-1.2043	0.0799361
1437166_PM_at		TINF2	p66-only dep	UP	1.52357	0.000324067	UP	2.1881	8.57615e-08	NC	1.22085	0.0548247
1423951_PM_at		TM2D3	p53-p66 dep	D	-1.51331	0.0010773	NC	-1.3433	0.0134564	NC	-1.21063	0.0951341
1425318_PM_a_at		TMEM116	p66-only dep	UP	2.01247	1.48679e-05	UP	1.84056	7.92203e-05	NC	1.27661	0.0641117
1451181_PM_at		TMEM121	p53-p66 indep	D	-1.64299	0.0199871	D	-2.18906	0.000692723	D	-1.54034	0.039889
1424354_PM_at		TMEM140	p53-only dep	UP	1.62889	0.000782812	NC	1.30082	0.0466456	UP	1.56354	0.00171245
1424354_PM_at		TMEM140	p53-only dep	UP	1.62889	0.000782812	NC	1.30082	0.0466456	UP	1.56354	0.00171245
1434726_PM_at		TMEM146	p66-only dep	UP	1.51433	6.77504e-05	UP	1.60328	1.38053e-05	NC	1.11679	0.201999
1443049_PM_at		TMEM19	p53-only dep	UP	1.59287	0.003622	NC	-1.25968	0.119372	UP	1.57371	0.00441472
1424711_PM_at	d	TMEM2	p66-only dep	D	-2.1468	2.48651e-05	D	-3.1211	8.10987e-08	NC	-1.27275	0.104506
1451458_PM_at	d	TMEM2	p66-only dep	D	-2.07886	0.000113429	D	-3.23652	1.88405e-07	NC	-1.16008	0.348034
1438010_PM_at		TMEM201	p66-only dep	D	-1.98297	2.14728e-05	D	-1.66494	0.000577336	NC	-1.31355	0.0419325
1426277_PM_at		TMEM203	p53-p66 dep	UP	1.58914	0.000574751	NC	1.43561	0.00469287	NC	1.30517	0.0298948
1417030_PM_at		TMEM206	p53-p66 dep	UP	1.51535	0.00240299	NC	1.27456	0.0570845	NC	1.13428	0.307619
1424177_PM_at		TMEM38A	p53-p66 dep	UP	1.60073	5.40464e-06	NC	1.3505	0.000913282	NC	1.3122	0.00219339
1426434_PM_at		TMEM43	p53-p66 dep	UP	1.50955	4.49861e-06	NC	1.21991	0.00756697	NC	1.11318	0.12595
1424039_PM_at		TMEM66	p53-p66 dep	UP	1.51676	0.000838298	NC	1.48859	0.00127246	NC	1.25756	0.044088
1428758_PM_at		TMEM86A	p53-p66 indep	UP	1.9642	0.00308753	UP	2.8963	3.21244e-05	UP	1.91232	0.00420543
1426349_PM_s_at		TMPO	p53-p66 dep	D	-1.54229	0.00316495	NC	-1.36348	0.0266268	NC	-1.18958	0.196162
1458347_PM_s_at		TMPRSS2	p53-p66 dep	UP	1.51476	0.000255111	NC	1.13471	0.195733	NC	1.11915	0.247221
1456344_PM_at		TNC	p66-only dep	D	-4.79574	0.000654739	D	-6.95534	6.83222e-05	NC	-1.49598	0.31617
1418424_PM_at		TNFAIP6	p53-p66 dep	UP	2.39092	0.00152651	NC	1.6035	0.0618629	NC	1.33207	0.244337
1416950_PM_at		TNFAIP8	p66-only dep	D	-1.64159	0.00203545	D	-1.64199	0.00202717	NC	-1.1935	0.222884
1419083_PM_at		TNFSF11	p53-p66 indep	D	-2.52805	6.17296e-06	D	-2.36409	1.66209e-05	D	-1.85033	0.000700831
1418370_PM_at		TNNC1	p53-only dep	UP	1.93019	0.000991126	NC	1.47637	0.0342246	UP	1.7224	0.00471197
1450813_PM_a_at		TNNI1	p53-only dep	UP	2.04374	0.000438447	NC	1.11632	0.528374	UP	1.5846	0.0139549
1440997_PM_at	d	TNRC6C	p66-only dep	D	-1.59659	2.88085e-05	D	-1.63877	1.44867e-05	NC	-1.45006	0.000384931
1460363_PM_at	d	TNRC6C	p66-only dep	D	-1.51985	0.00905905	D	-1.69749	0.00155176	NC	1.00992	0.946605
1448666_PM_s_at	d	TOB2	p66-only dep	D	-1.76658	0.00018445	D	-1.80366	0.000124406	NC	-1.18687	0.187367
1448667_PM_x_at	d	TOB2	p66-only dep	D	-1.62887	1.11388e-05	D	-1.56707	3.18834e-05	NC	-1.23597	0.021475
1448667_PM_x_at	d	TOB2	p66-only dep	D	-1.62887	1.11388e-05	D	-1.56707	3.18834e-05	NC	-1.23597	0.021475
1426527_PM_at	d	TOE1	p66-only dep	D	-1.7105	9.58353e-06	D	-1.72435	7.8575e-06	NC	-1.1551	0.134966
1432207_PM_a_at	d	TOE1	p66-only dep	D	-1.59605	0.00507789	D	-1.63694	0.00342745	NC	-1.09233	0.560854
1434243_PM_s_at		TOMM70A	p66-only dep	D	-1.57111	0.0129158	D	-2.2947	6.06427e-05	NC	-1.14302	0.430482
1448838_PM_at		TOPORS	p66-only dep	D	-1.50095	0.00504668	D	-1.52834	0.00365163	NC	1.00928	0.94392
1416926_PM_at		TP53INP1	p53-p66 indep	UP	8.12568	5.86514e-07	UP	2.61802	0.00393187	UP	6.65445	2.53119e-06
1451233_PM_at	d	TRAF2	p66-only dep	UP	1.51666	0.00268162	UP	1.72774	0.000212703	NC	1.04976	0.695556
1451233_PM_at	d	TRAF2	p66-only dep	UP	1.51666	0.00268162	UP	1.72774	0.000212703	NC	1.04976	0.695556
1452887_PM_at		TRAF3IP1	p53-p66 dep	D	-1.7104	0.000222436	NC	-1.30257	0.0398841	NC	-1.25497	0.0737317
1448861_PM_at		TRAF5	p66-only dep	D	-2.83658	2.00797e-06	D	-1.87149	0.000830669	NC	-1.38001	0.0582759
1439539_PM_at		TRAM2	p53-p66 dep	D	-1.57526	3.65637e-05	NC	-1.43942	0.000426493	NC	-1.05389	0.553759
1426065_PM_a_at	d	TRIB3	p53-p66 indep	UP	2.86447	1.61759e-05	UP	3.41636	1.97271e-06	UP	2.51629	8.04762e-05
1456225_PM_x_at	d	TRIB3	p53-p66 indep	UP	2.99418	5.77567e-05	UP	3.46927	1.20106e-05	UP	2.53907	0.000347555
1419630_PM_a_at		TRIM11	p53-p66 dep	UP	2.03914	3.08775e-07	NC	-1.12232	0.246917	NC	1.46696	0.000723121
1417888_PM_at		TRIM13	p66-only dep	D	-1.63051	0.00491553	D	-2.70026	2.49263e-06	NC	-1.09603	0.561878
1460629_PM_at		TRIM16	p66-only dep	D	-1.73823	0.0324222	D	-2.16687	0.00426325	NC	-1.37873	0.197552
1424929_PM_a_at		TRIM26	p53-p66 dep	D	-1.5654	0.000294929	NC	-1.40098	0.00376053	NC	-1.32383	0.0130961
1427476_PM_a_at		TRIM32	p53-p66 dep	UP	1.52959	4.9154e-05	NC	1.15921	0.0916968	NC	1.20163	0.0393623
1424275_PM_s_at		TRIM41	p66-only dep	D	-1.77403	0.000695653	D	-1.74765	0.000891132	NC	-1.21641	0.189131
1456967_PM_at		TRIM66	p53-p66 indep	UP	1.92776	0.00314531	UP	2.20749	0.000615099	UP	1.66548	0.017028
1439352_PM_at		TRIM7	p53-p66 dep	UP	2.32298	5.08537e-06	NC	1.04994	0.729266	NC	1.4581	0.0129866
1427406_PM_at	d	TRIP11	p66-only dep	D	-1.67221	0.015015	D	-1.97248	0.002134	NC	1.10544	0.610926
1427407_PM_s_at	d	TRIP11	p66-only dep	D	-1.70476	0.0112335	D	-1.90924	0.00289632	NC	1.0354	0.857894
1428551_PM_at		TRMT11	p66-only dep	D	-1.53773	0.00615725	D	-1.68196	0.0013956	NC	-1.14271	0.355931
1452086_PM_at		TRMT5	p66-only dep	D	-1.72705	8.93648e-07	D	-1.81535	2.37932e-07	NC	-1.13693	0.122372
1433962_PM_at		TRMT61A	p53-p66 indep	D	-2.39	2.04871e-07	D	-2.421	1.62825e-07	D	-1.52418	0.00148502
1416532_PM_at		TRRAP	p53-p66 dep	D	-1.51112	1.54578e-06	NC	-1.4646	4.6951e-06	NC	-1.08934	0.185631
1428281_PM_at		TRUB1	p66-only dep	D	-1.58337	0.00110159	D	-1.50903	0.00280622	NC	-1.2389	0.0927226
1420772_PM_a_at	d	TSC22d3	p53-p66 indep	UP	2.23046	3.45825e-05	UP	2.62254	3.07846e-06	UP	1.74129	0.0016114
1425281_PM_a_at	d	TSC22d3	p53-p66 indep	UP	2.19288	5.48979e-05	UP	2.29152	2.83016e-05	UP	1.65019	0.00417311
1435337_PM_at		TSHZ3	p66-only dep	D	-1.93562	6.47408e-06	D	-2.12837	9.6934e-07	NC	-1.16135	0.191432
1423924_PM_s_at		TSPAN14	p66-only dep	D	-1.55269	7.69836e-05	D	-1.52605	0.000121571	NC	-1.20294	0.0524976
1433826_PM_at	d	TSPYL3	p66-only dep	D	-1.72745	2.76584e-05	D	-1.55997	0.000291569	NC	-1.33565	0.010222
1447788_PM_s_at	d	TSPYL3	p66-only dep	D	-2.68083	0.000276629	D	-2.5602	0.000449964	NC	-1.49103	0.0921049
1424012_PM_at		TTC30A	p66-only dep	D	-2.65291	1.51001e-08	D	-3.05366	1.49008e-09	NC	-1.48931	0.00159885
1436237_PM_at		TTC9	p53-p66 indep	D	-1.63405	0.00745295	D	-2.21347	9.82362e-05	D	-1.66786	0.00561751
1428911_PM_at		TTLL4	p66-only dep	D	-1.91186	2.94651e-05	D	-1.90279	3.2272e-05	NC	-1.35141	0.0224637
1416311_PM_s_at		TUBA3E	p53-p66 dep	D	-1.64967	0.000841207	NC	-1.28129	0.0676075	NC	-1.2747	0.07306
1427347_PM_s_at		TUBB2A	p66-only dep	D	-2.16994	1.67756e-06	D	-1.90456	2.04335e-05	NC	-1.40431	0.00901672
1423642_PM_at		TUBB2C	p66-only dep	D	-2.11241	3.86552e-07	D	-2.6615	4.83578e-09	NC	-1.4354	0.00211835
1416431_PM_at		TUBB6	p66-only dep	D	-1.85261	1.31728e-06	D	-1.65842	1.96373e-05	NC	-1.38693	0.00193539
1421748_PM_a_at		TUBD1	p53-p66 dep	D	-2.22915	1.17816e-05	NC	-1.33582	0.0522144	NC	-1.26901	0.105177
1431873_PM_a_at		TUBE1	p66-only dep	D	-1.82908	4.8126e-05	D	-1.96612	1.16512e-05	NC	-1.15492	0.237884
1426518_PM_at		TUBGCP5	p66-only dep	D	-1.77053	6.33656e-05	D	-1.99006	5.98205e-06	NC	-1.05017	0.674152
1435090_PM_at		TUBGCP6	p66-only dep	D	-1.85793	8.75805e-06	D	-1.87977	6.81836e-06	NC	-1.3152	0.0175653
1426771_PM_at		TUG1 (includes EG:544752)	p66-only dep	D	-1.56761	0.0033314	D	-1.68369	0.000961035	NC	-1.20957	0.175856
1418733_PM_at		TWIST1	p53-p66 dep	D	-1.67847	0.00135831	NC	-1.33206	0.0537718	NC	-1.14163	0.355937
1434448_PM_at		TXLNA (includes EG:200081)	p53-only dep	D	-2.00477	7.50695e-06	NC	-1.49365	0.00269527	D	-1.66115	0.000316166
1439131_PM_at		TXLNG	p66-only dep	D	-1.83868	0.00333257	D	-2.3682	0.000126458	NC	-1.18318	0.371032
1436108_PM_at		TXNDC9	p53-p66 dep	UP	1.8385	0.00115569	NC	1.18391	0.309264	NC	1.13152	0.454158
1415996_PM_at		TXNIP	p53-p66 indep	UP	1.63088	0.00176644	UP	1.93664	8.80958e-05	UP	1.55067	0.00419899
1435728_PM_at		TYW3	p53-p66 indep	D	-2.32081	3.08901e-06	D	-3.91735	1.37031e-09	D	-1.53771	0.00416495
1428944_PM_at	d	UBA6	p66-only dep	D	-2.1876	0.0240107	D	-2.92648	0.0031267	NC	1.15916	0.650949
1428945_PM_at	d	UBA6	p66-only dep	D	-2.04934	0.00505389	D	-2.66662	0.000333151	NC	1.03303	0.888603
1423106_PM_at		UBE2B	p66-only dep	UP	1.60955	0.000966938	UP	1.59542	0.00114509	NC	1.32871	0.0325383
1423461_PM_a_at		UBL3	p53-p66 dep	UP	1.78951	4.10532e-06	NC	1.15701	0.137496	NC	1.47628	0.000482647
1453878_PM_at		UBR2	p66-only dep	UP	1.73285	4.2111e-06	UP	1.56644	5.70632e-05	NC	1.22924	0.0312071
1460455_PM_at		UBR3	p66-only dep	D	-1.51081	0.0252559	D	-1.95578	0.000793836	NC	1.04336	0.806689
1455862_PM_at		UBTD2	p66-only dep	D	-2.28582	5.70324e-05	D	-2.19482	0.000102292	NC	-1.46576	0.030347
1448370_PM_at		ULK1	p53-p66 dep	UP	1.82287	2.58748e-05	NC	1.35978	0.0122016	NC	1.45993	0.00285034
1435110_PM_at	d	UNC5B	p53-p66 dep	D	-1.62269	0.00284961	NC	-1.4701	0.0137753	NC	-1.22693	0.168391
1453269_PM_at	d	UNC5B	p53-p66 dep	D	-1.87892	0.000472555	NC	-1.44555	0.000625722	NC	-1.04221	0.789103
1424854_PM_at		unmapped ID	p53-p66 dep	UP	1.79416	0.000521107	NC	1.19181	0.232864	NC	1.43495	0.0195451
1427195_PM_at		unmapped ID	p66-only dep	D	-1.66085	0.00400413	D	-1.68114	0.00334367	NC	1.04284	0.791937
1434422_PM_at		unmapped ID	p66-only dep	D	-2.20077	1.27573e-06	D	-1.99032	8.55245e-06	NC	-1.03574	0.768785
1435265_PM_at		unmapped ID	p53-p66 indep	UP	2.40614	0.000151242	UP	1.5634	0.0288572	UP	2.20631	0.000448782
1435515_PM_at		unmapped ID	p53-p66 dep	UP	1.57222	0.000147742	NC	1.33443	0.0077235	NC	1.40353	0.00233763
1435598_PM_at		unmapped ID	p53-p66 indep	UP	2.9063	4.89307e-07	UP	2.14028	4.85346e-05	UP	1.70085	0.0018841
1435846_PM_x_at		unmapped ID	p53-p66 indep	UP	4.05373	2.35299e-06	UP	4.34254	1.17817e-06	UP	1.90277	0.00770187
1435952_PM_at		unmapped ID	p66-only dep	D	-2.67031	2.00042e-05	D	-3.06514	3.47335e-06	NC	-1.11826	0.540421
1436636_PM_at		unmapped ID	p53-p66 dep	UP	1.6191	0.00320697	NC	1.4816	0.0130106	NC	1.1268	0.419165
1436697_PM_at		unmapped ID	p66-only dep	UP	1.82779	0.000197563	UP	1.50281	0.00625463	NC	1.42721	0.0148796
1436918_PM_at		unmapped ID	p66-only dep	D	-1.5078	0.0148695	D	-1.74261	0.00173039	NC	1.08399	0.60774
1437049_PM_at		unmapped ID	p66-only dep	UP	1.87332	3.76733e-06	UP	2.13795	2.25719e-07	NC	1.2904	0.0199779
1437126_PM_at		unmapped ID	p66-only dep	D	-1.52934	0.00492883	D	-1.66064	0.00117796	NC	1.12425	0.396269
1437199_PM_at		unmapped ID	p53-p66 indep	D	-2.15573	0.00429539	D	-3.37302	5.12598e-05	D	-1.73788	0.0316048
1437516_PM_at		unmapped ID	p66-only dep	D	-1.61585	0.00106751	D	-1.59001	0.00144498	NC	-1.2336	0.111994
1437673_PM_at		unmapped ID	p66-only dep	D	-1.75849	0.00247566	D	-1.87716	0.000965003	NC	-1.05873	0.731681
1437867_PM_at		unmapped ID	p66-only dep	UP	1.56166	0.000506893	UP	1.57214	0.000437435	NC	1.16195	0.181525
1438215_PM_at		unmapped ID	p53-p66 indep	UP	1.87984	0.000178534	UP	1.85767	0.000218871	UP	1.93792	0.000106009
1438310_PM_at		unmapped ID	p66-only dep	D	-1.77373	0.0215962	D	-2.88485	0.000159118	NC	-1.07174	0.767083
1438393_PM_at		unmapped ID	p66-only dep	UP	1.65625	0.00180253	UP	1.5529	0.0052373	NC	1.44037	0.0173605
1438412_PM_at		unmapped ID	p66-only dep	UP	1.54083	0.0138847	UP	1.75623	0.00214891	NC	1.10906	0.527378
1438815_PM_at		unmapped ID	p53-p66 indep	UP	5.87189	1.81999e-06	UP	4.92214	7.81515e-06	UP	2.43386	0.00357269
1439177_PM_at		unmapped ID	p66-only dep	UP	1.56244	0.00183706	UP	1.98475	1.97772e-05	NC	1.20512	0.151154
1439616_PM_at		unmapped ID	p66-only dep	D	-1.53603	0.0417513	D	-1.9299	0.00324044	NC	-1.11296	0.594385
1439858_PM_at		unmapped ID	p53-p66 indep	UP	1.67538	0.0167913	UP	1.54635	0.0395879	UP	1.5715	0.033459
1439888_PM_at		unmapped ID	p53-p66 dep	UP	1.51066	0.00211062	NC	1.44439	0.00513961	NC	1.34847	0.0190711
1439911_PM_at		unmapped ID	p53-p66 dep	UP	1.52113	0.00143535	NC	1.41033	0.00672788	NC	1.28168	0.0416455
1440076_PM_at		unmapped ID	p53-p66 indep	UP	3.11405	4.83895e-08	UP	1.88389	0.000151347	UP	2.1606	1.45103e-05
1440095_PM_at		unmapped ID	p66-only dep	D	-1.61231	0.0435271	D	-2.11776	0.00286467	NC	1.01379	0.951462
1440388_PM_at		unmapped ID	p66-only dep	UP	2.09121	2.84331e-07	UP	2.00535	6.9095e-07	NC	1.39294	0.003242
1440470_PM_at		unmapped ID	p53-p66 indep	UP	6.30882	1.63868e-09	UP	4.77181	2.70848e-08	UP	2.46341	6.88258e-05
1440477_PM_at		unmapped ID	p53-p66 indep	UP	2.84003	1.09933e-07	UP	2.73217	1.99379e-07	UP	1.589	0.00220564
1440592_PM_at		unmapped ID	p66-only dep	UP	1.58232	0.00192549	UP	1.66616	0.000746544	NC	1.36181	0.0266147
1440608_PM_at		unmapped ID	p66-only dep	UP	1.54863	3.86682e-05	UP	1.72595	2.05915e-06	NC	1.15218	0.10784
1441118_PM_at		unmapped ID	p53-p66 indep	UP	3.15375	4.31269e-07	UP	1.51192	0.0170995	UP	1.75047	0.00209521
1441328_PM_at		unmapped ID	p66-only dep	D	-1.85955	0.0134747	D	-2.10681	0.00391471	NC	-1.05522	0.817455
1441367_PM_a_at		unmapped ID	p66-only dep	UP	1.5275	8.86892e-05	UP	1.66808	8.52006e-06	NC	1.28515	0.00931318
1441679_PM_at		unmapped ID	p66-only dep	D	-1.96102	0.0213718	D	-2.61943	0.00186839	NC	-1.11324	0.695995
1441971_PM_at		unmapped ID	p53-only dep	UP	2.28265	0.000237138	NC	-1.15764	0.441659	UP	1.76595	0.00613134
1442124_PM_at		unmapped ID	p53-p66 dep	D	-1.5101	0.000349235	NC	-1.38751	0.00279691	NC	-1.05071	0.614527
1442150_PM_at		unmapped ID	p53-p66 indep	UP	1.73093	0.0107221	UP	1.54913	0.0364906	UP	1.64809	0.0186438
1442336_PM_at		unmapped ID	p66-only dep	D	-1.96419	0.00484692	D	-2.41589	0.000494643	NC	1.14674	0.529963
1442625_PM_at		unmapped ID	p66-only dep	D	-1.72398	0.00213331	D	-1.73724	0.00189932	NC	1.09273	0.57481
1442710_PM_at		unmapped ID	p66-only dep	D	-3.09364	0.00135702	D	-4.99899	3.25765e-05	NC	-1.14994	0.65265
1442988_PM_at		unmapped ID	p66-only dep	UP	1.67433	2.88517e-06	UP	1.50849	5.44655e-05	NC	1.21071	0.0289676
1443007_PM_at		unmapped ID	p66-only dep	UP	1.68708	1.4221e-05	UP	1.79709	3.05167e-06	NC	1.26428	0.0199837
1443871_PM_at		unmapped ID	p53-p66 dep	UP	1.65571	1.67981e-07	NC	1.42763	2.34421e-05	NC	1.22395	0.0058744
1444113_PM_at		unmapped ID	p53-p66 dep	UP	1.66972	2.42538e-05	NC	1.15032	0.156069	NC	1.4079	0.00170815
1444188_PM_at		unmapped ID	p66-only dep	UP	1.73298	0.000316385	UP	1.50079	0.00455251	NC	1.38583	0.0185479
1444250_PM_at		unmapped ID	p53-p66 indep	UP	2.58991	0.00140505	UP	2.15461	0.00738224	UP	1.77661	0.0375439
1444527_PM_at		unmapped ID	p66-only dep	UP	1.88073	0.000531827	UP	1.60948	0.00572035	NC	1.26126	0.148338
1444535_PM_at		unmapped ID	p53-p66 dep	UP	1.70739	0.000949515	NC	1.39296	0.0268851	NC	1.3329	0.051673
1444552_PM_at		unmapped ID	p66-only dep	UP	2.19309	2.96404e-05	UP	2.24682	2.0258e-05	NC	1.46221	0.0180806
1444609_PM_at		unmapped ID	p53-only dep	UP	1.65544	0.00161483	NC	1.03928	0.784859	UP	1.64203	0.00185414
1444695_PM_at		unmapped ID	p66-only dep	UP	1.60966	0.00529292	UP	1.83798	0.000685921	NC	1.28073	0.120839
1444917_PM_at		unmapped ID	p66-only dep	UP	1.5096	0.00615654	UP	1.54502	0.00414399	NC	1.32977	0.0473075
1445400_PM_at		unmapped ID	p66-only dep	UP	1.62463	0.000384621	UP	2.69376	2.45871e-08	NC	1.32712	0.0226181
1445461_PM_at		unmapped ID	p53-p66 indep	UP	2.18097	1.02148e-05	UP	2.97854	7.27514e-08	UP	1.50164	0.0067737
1445668_PM_at		unmapped ID	p53-p66 dep	UP	1.8269	1.10521e-07	NC	1.46354	6.53125e-05	NC	1.2359	0.0117259
1445678_PM_at		unmapped ID	p53-p66 dep	UP	1.9489	6.84081e-06	NC	-1.11413	0.347307	NC	1.21128	0.102933
1445694_PM_at		unmapped ID	p53-p66 indep	UP	2.72309	7.02931e-08	UP	2.67535	9.35413e-08	UP	1.54385	0.00211998
1446091_PM_at		unmapped ID	p66-only dep	UP	1.49992	0.000281826	UP	1.95822	4.18455e-07	NC	1.26055	0.0215038
1446761_PM_at		unmapped ID	p53-p66 indep	UP	4.75163	1.94736e-08	UP	6.81062	5.32972e-10	UP	3.1278	2.44936e-06
1446862_PM_at		unmapped ID	p66-only dep	UP	1.59815	9.29152e-08	UP	1.79062	2.45368e-09	NC	1.3561	4.12536e-05
1447494_PM_at		unmapped ID	p66-only dep	UP	1.60261	0.00311288	UP	1.82472	0.000350717	NC	1.38908	0.0300721
1447844_PM_at		unmapped ID	p53-p66 indep	UP	3.32348	1.79675e-06	UP	1.52726	0.0315568	UP	1.60795	0.0173208
1447936_PM_at		unmapped ID	p66-only dep	UP	2.0225	1.87391e-07	UP	2.10741	7.62139e-08	NC	1.42291	0.00103854
1447963_PM_at		unmapped ID	p66-only dep	UP	1.73449	0.000526443	UP	2.11346	1.63704e-05	NC	1.34585	0.0387473
1452433_PM_at		unmapped ID	p53-p66 dep	UP	1.62436	4.09038e-05	NC	1.39507	0.00192654	NC	1.12035	0.240006
1453475_PM_at		unmapped ID	p66-only dep	UP	1.7369	7.36499e-07	UP	1.56983	1.24964e-05	NC	1.11671	0.179558
1453682_PM_at		unmapped ID	p66-only dep	UP	1.97857	9.10737e-05	UP	2.28387	8.5516e-06	NC	1.14819	0.339812
1454002_PM_at		unmapped ID	p53-p66 indep	UP	4.81195	4.79371e-10	UP	3.71643	1.09919e-08	UP	2.00086	0.000101798
1456266_PM_at		unmapped ID	p66-only dep	D	-1.5047	0.00106134	D	-1.75076	3.73695e-05	NC	-1.1649	0.171034
1456717_PM_at		unmapped ID	p53-p66 dep	D	-1.63285	0.00219544	NC	-1.41726	0.0216731	NC	-1.15451	0.318424
1456898_PM_at		unmapped ID	p66-only dep	D	-3.13552	0.000107615	D	-2.99644	0.000168656	NC	-1.34873	0.227114
1456904_PM_at		unmapped ID	p53-p66 indep	UP	2.05725	0.000145113	UP	1.92276	0.000408883	UP	1.53192	0.0123784
1456951_PM_at		unmapped ID	p53-p66 dep	UP	2.32991	0.00281516	NC	-1.32233	0.276563	NC	1.41347	0.181008
1457005_PM_at		unmapped ID	p53-p66 dep	D	-1.58733	0.000228716	NC	-1.48473	0.00105942	NC	-1.01769	0.867926
1457367_PM_at		unmapped ID	p66-only dep	UP	1.66116	0.00982227	UP	1.81744	0.00308845	NC	1.36752	0.0945228
1457467_PM_at		unmapped ID	p53-p66 dep	UP	1.55994	0.00142902	NC	1.3487	0.0222393	NC	1.07367	0.563761
1457942_PM_at		unmapped ID	p53-p66 dep	UP	2.79078	2.21843e-14	NC	1.35741	2.10634e-05	NC	1.33614	4.06638e-05
1457943_PM_at		unmapped ID	p66-only dep	UP	1.80156	1.61535e-06	UP	1.69049	7.93322e-06	NC	1.36888	0.00207838
1457944_PM_at		unmapped ID	p66-only dep	D	-1.50164	0.00315445	D	-1.67578	0.000372284	NC	-1.06521	0.609931
1458145_PM_at		unmapped ID	p66-only dep	UP	1.63866	4.10407e-06	UP	1.58537	1.0464e-05	NC	1.27387	0.00651643
1458180_PM_at		unmapped ID	p66-only dep	UP	1.55206	5.83863e-05	UP	1.73714	3.04415e-06	NC	1.42976	0.000542492
1458558_PM_at		unmapped ID	p66-only dep	UP	1.5376	0.00148203	UP	1.93758	1.41703e-05	NC	1.25121	0.0707941
1458562_PM_at		unmapped ID	p53-p66 indep	UP	1.4991	0.0267616	UP	2.2513	0.000102346	UP	1.61661	0.0101255
1458847_PM_at		unmapped ID	p66-only dep	D	-1.77429	0.0178986	D	-2.04645	0.00422408	NC	1.01192	0.958176
1459021_PM_at		unmapped ID	p66-only dep	UP	1.63749	0.000222474	UP	1.69074	0.000111806	NC	1.36236	0.0109955
1459538_PM_at		unmapped ID	p53-p66 dep	UP	2.17459	0.000135993	NC	1.42739	0.0449653	NC	1.35655	0.0819247
1459552_PM_at		unmapped ID	p53-only dep	D	-1.77157	0.0028303	NC	-1.45927	0.0365239	D	-1.5243	0.0211768
1459618_PM_at		unmapped ID	p66-only dep	D	-1.77808	1.17761e-05	D	-1.77427	1.23658e-05	NC	-1.35287	0.006946
1459669_PM_at		unmapped ID	p66-only dep	UP	1.79643	5.18353e-05	UP	1.88007	2.06494e-05	NC	1.36771	0.0132421
1459678_PM_at		unmapped ID	p66-only dep	UP	1.59393	7.75899e-06	UP	1.65679	2.5892e-06	NC	1.20674	0.0274271
1459680_PM_at		unmapped ID	p66-only dep	D	-1.55886	2.36238e-05	D	-1.77239	7.15521e-07	NC	-1.22957	0.0202319
1459710_PM_at		unmapped ID	p66-only dep	UP	1.66802	2.65415e-05	UP	1.58244	9.70429e-05	NC	1.28353	0.0164031
1459733_PM_at		unmapped ID	p66-only dep	D	-1.56233	0.00586021	D	-1.67022	0.00200909	NC	-1.03773	0.801588
1459742_PM_at		unmapped ID	p53-p66 indep	UP	4.24669	1.55463e-05	UP	3.97779	2.79358e-05	UP	1.91124	0.0208596
1459853_PM_x_at		unmapped ID	p66-only dep	UP	1.70595	3.06144e-07	UP	1.69501	3.68616e-07	NC	1.08369	0.280695
1460096_PM_at		unmapped ID	p53-p66 dep	UP	1.65783	0.00189748	NC	1.4567	0.0152669	NC	1.30408	0.0763388
1454841_PM_at		URB1	p53-p66 indep	D	-1.62945	0.000705312	D	-1.57197	0.00141288	D	-1.51028	0.00304228
1435379_PM_at		URB2	p53-p66 indep	D	-2.33929	1.56497e-05	D	-2.3383	1.57509e-05	D	-1.57426	0.00719706
1456587_PM_x_at		URGCP	p66-only dep	D	-1.66682	0.000193649	D	-1.56219	0.000759608	NC	-1.24047	0.071157
1448230_PM_at		USP10	p66-only dep	D	-1.72642	2.25333e-06	D	-1.66279	6.06615e-06	NC	-1.32906	0.00303226
1436004_PM_at		USP27X	p53-p66 indep	D	-2.03345	0.000165501	D	-2.88435	9.53399e-07	D	-1.71183	0.00232632
1429937_PM_at	d	UTP23	p66-only dep	D	-1.71631	2.25909e-07	D	-1.90681	1.26141e-08	NC	-1.21925	0.0118905
1447704_PM_s_at	d	UTP23	p66-only dep	D	-1.64281	0.000128649	D	-2.10206	6.51957e-07	NC	-1.37963	0.00633108
1455259_PM_a_at	d	UTP23	p66-only dep	D	-1.9329	1.7688e-05	D	-2.16748	2.01572e-06	NC	-1.30835	0.0351607
1451378_PM_at		UTP6	p66-only dep	D	-1.62428	0.00182191	D	-1.52267	0.00552826	NC	-1.26693	0.0965579
1420833_PM_at	d	VAMP2	p66-only dep	UP	1.50376	0.00275152	NC	1.35555	0.0195123	NC	1.1456	0.27119
1420834_PM_at	d	VAMP2	p66-only dep	UP	1.63441	0.000114739	NC	1.25535	2.27709e-05	NC	1.26738	0.0332003
1451959_PM_a_at		VEGFA	p66-only dep	UP	1.97737	0.000200435	UP	2.11115	7.18537e-05	NC	1.33653	0.0697225
1417900_PM_a_at	d	VLdLR	p53-p66 indep	UP	2.79862	0.000146972	UP	2.58815	0.000339959	UP	2.28271	0.00130661
1434465_PM_x_at	d	VLdLR	p53-p66 indep	UP	2.33049	0.000668362	UP	2.46819	0.000349966	UP	2.08137	0.00236936
1435893_PM_at	d	VLdLR	p53-p66 indep	UP	3.86988	4.43808e-07	UP	4.07892	2.47262e-07	UP	3.19335	4.10128e-06
1438258_PM_at	d	VLdLR	p53-p66 indep	UP	2.87341	2.87945e-05	UP	3.22431	7.55414e-06	UP	2.51008	0.000143613
1442169_PM_at	d	VLdLR	p53-p66 indep	UP	1.96469	0.00102062	UP	1.93145	0.00128338	UP	2.18084	0.000249855
1417007_PM_a_at		VPS4B	p66-only dep	D	-1.51697	0.0107557	D	-1.77927	0.000885789	NC	-1.08138	0.604734
1449095_PM_at		VPS54	p66-only dep	D	-1.71346	0.0141381	D	-1.96164	0.00304572	NC	-1.01217	0.952623
1451929_PM_a_at	d	VRK2	p53-p66 dep	D	-1.63443	1.2641e-05	NC	-1.47729	0.000196122	NC	-1.12067	0.202988
1453343_PM_s_at	d	VRK2	p53-p66 dep	D	-1.63187	1.11201e-05	NC	-1.27666	0.00949817	NC	-1.21166	0.0357759
1418359_PM_at		WBSCR27	p66-only dep	UP	1.88134	8.38212e-06	UP	1.54085	0.000650638	NC	1.28627	0.0299337
1428517_PM_at		WDFY3	p66-only dep	D	-1.60043	7.87364e-05	D	-1.5959	8.4434e-05	NC	-1.09408	0.360972
1449197_PM_at		WDR20	p66-only dep	D	-1.5283	0.000263198	D	-1.81841	4.01205e-06	NC	-1.07973	0.437329
1423963_PM_at	d	WdR26	p66-only dep	D	-2.03282	0.000209677	D	-1.96924	0.000338479	NC	-1.03689	0.821522
1435478_PM_at	d	WdR26	p66-only dep	D	-1.64504	0.00043956	D	-1.91835	2.09286e-05	NC	1.01895	0.876709
1415770_PM_at	d	WdR6 (includes EG:11180)	p66-only dep	D	-1.59262	0.00393747	D	-1.58593	0.00421498	NC	-1.23945	0.150125
1455940_PM_x_at	d	WdR6 (includes EG:11180)	p66-only dep	D	-2.01004	8.7814e-05	D	-1.70461	0.0013397	NC	-1.24336	0.146042
1428858_PM_at		WDR70	p66-only dep	UP	1.56392	7.78599e-07	UP	1.50099	3.13019e-06	NC	1.13353	0.0660523
1423923_PM_a_at		WDR8 (includes EG:49856)	p53-p66 dep	D	-1.51022	0.000870216	NC	-1.27305	0.033811	NC	-1.08027	0.475712
1427566_PM_at		WFIKKN1	p53-p66 dep	UP	1.51486	3.52199e-05	NC	1.32216	0.00206326	NC	1.20259	0.0304141
1447931_PM_at		WHSC1L1	p53-p66 indep	UP	2.0912	4.37834e-06	UP	1.94399	1.74997e-05	UP	1.51316	0.00243688
1427248_PM_at		WHSC2	p53-p66 dep	D	-1.50356	0.000197999	NC	-1.23767	0.0285521	NC	-1.1623	0.112095
1436978_PM_at		WNT9A	p53-only dep	UP	1.9994	0.0143088	NC	-1.05962	0.825512	UP	2.23277	0.00547049
1420011_PM_s_at	d	XBP1	p53-p66 dep	D	-1.6484	4.11048e-06	NC	-1.30275	0.00374128	NC	-1.24075	0.0146794
1420886_PM_a_at	d	XBP1	p53-p66 dep	D	-1.55868	1.41571e-05	NC	-1.35259	0.000991622	NC	-1.21129	0.0243467
1437223_PM_s_at	d	XBP1	p53-p66 dep	D	-1.56835	6.02367e-06	NC	-1.29107	0.00268916	NC	-1.22948	0.0119837
1437926_PM_at		XPNPEP3	p66-only dep	UP	1.70056	4.36246e-06	UP	1.86691	4.15697e-07	NC	1.32868	0.00354447
1448363_PM_at		YAP1	p66-only dep	D	-1.889	4.40957e-06	D	-1.80155	1.24684e-05	NC	-1.15953	0.168424
1454901_PM_at		YPEL2	p53-p66 indep	UP	1.61047	0.00990184	UP	1.56444	0.0145484	UP	1.57709	0.0130841
1426624_PM_a_at		YPEL3	p66-only dep	UP	1.62892	0.00167936	UP	1.56192	0.00348155	NC	1.32171	0.0521547
1451196_PM_at		YPEL5	p53-p66 indep	UP	2.35758	1.8899e-07	UP	2.03958	2.9555e-06	UP	1.86668	1.75644e-05
1429671_PM_at		ZBED5	p66-only dep	UP	2.14818	5.49116e-06	UP	2.70475	1.11358e-07	NC	1.28498	0.0611659
1424750_PM_at		ZBTB1	p66-only dep	D	-1.69344	0.00730886	D	-1.89875	0.00162499	NC	-1.0344	0.850593
1436068_PM_at		ZBTB10	p66-only dep	UP	1.99478	2.56112e-05	UP	2.3242	1.73588e-06	NC	1.31147	0.0474518
1438218_PM_at		ZBTB24 (includes EG:9841)	p66-only dep	UP	1.57896	7.9377e-05	UP	1.66769	2.01432e-05	NC	1.25312	0.0251401
1427271_PM_at		ZBTB44	p53-p66 dep	UP	1.56087	1.04301e-05	NC	1.33116	0.00134528	NC	1.1184	0.163132
1434459_PM_at		ZC3H4	p66-only dep	UP	1.76004	1.36886e-08	UP	1.71851	2.80943e-08	NC	1.2124	0.00622273
1428682_PM_at		ZC3H6	p53-p66 indep	UP	2.43669	7.50263e-05	UP	2.39825	9.23325e-05	UP	1.82321	0.00334922
1456756_PM_at		ZC3HAV1L	p66-only dep	D	-2.11336	2.34062e-05	D	-2.47633	1.75215e-06	NC	-1.27363	0.0954661
1434729_PM_at		ZC4H2	p66-only dep	D	-1.52702	0.00820868	D	-1.61738	0.00329138	NC	-1.07364	0.629275
1424557_PM_at		ZCCHC9	p66-only dep	D	-1.5665	0.00103264	D	-1.82151	4.90969e-05	NC	-1.0947	0.451532
1452719_PM_at		ZDHHC24	p66-only dep	UP	1.62528	0.00330727	UP	1.93354	0.00019766	NC	1.36928	0.0439001
1418926_PM_at		ZEB1	p66-only dep	D	-1.54885	0.000187657	D	-1.57278	0.000128653	NC	-1.06589	0.516943
1415940_PM_at	d	ZFANd2A	p66-only dep	UP	2.17045	2.77949e-06	UP	1.73227	0.00020023	NC	1.31463	0.0362841
1415941_PM_s_at	d	ZFANd2A	p66-only dep	UP	2.04218	6.50734e-07	UP	1.67304	5.36803e-05	NC	1.2463	0.0425591
1449702_PM_at	d	ZFANd2A	p66-only dep	UP	1.76452	2.49402e-06	UP	1.74751	3.17781e-06	NC	1.29006	0.00930009
1441106_PM_at		ZFAND5	p66-only dep	UP	1.73326	7.76148e-06	UP	1.60613	5.13406e-05	NC	1.08759	0.379534
1420649_PM_at	d	ZFHX3	p66-only dep	D	-1.67281	0.00487626	D	-1.7524	0.00251287	NC	1.0401	0.812328
1420650_PM_at	d	ZFHX3	p66-only dep	D	-2.19579	0.000575608	D	-2.36302	0.000233139	NC	-1.08493	0.678901
1449947_PM_s_at	d	ZFHX3	p66-only dep	D	-2.00831	0.000658534	D	-2.06349	0.000454338	NC	-1.11897	0.526605
1453267_PM_at	d	ZFHX3	p66-only dep	D	-1.7718	1.97277e-05	D	-2.09008	5.80173e-07	NC	-1.17602	0.135661
1460006_PM_at	d	ZFHX3	p66-only dep	D	-1.96458	0.000594591	D	-2.16294	0.000150454	NC	-1.06721	0.701277
1419207_PM_at		ZFP37	p53-only dep	UP	1.86749	0.0193276	NC	1.15621	0.562315	UP	1.67291	0.0492499
1434896_PM_at		ZFP422-RS1	p66-only dep	D	-2.02255	0.000157089	D	-2.46186	7.83123e-06	NC	-1.16737	0.324295
1449414_PM_at		ZFP53	p66-only dep	D	-2.30971	0.000167312	D	-3.55227	7.81464e-07	NC	1.44927	0.0558083
1440890_PM_a_at		ZFP809	p66-only dep	D	-1.67413	0.000494198	D	-1.92532	3.48321e-05	NC	1.0561	0.667406
1455786_PM_at		ZFP820	p66-only dep	D	-1.82088	0.00011904	D	-1.82744	0.000111299	NC	1.07939	0.554628
1449314_PM_at		ZFPM2	p66-only dep	D	-2.18486	2.093e-05	D	-2.08748	4.40069e-05	NC	-1.36071	0.043586
1428046_PM_a_at	d	ZFX	p66-only dep	UP	2.45336	9.37921e-07	UP	1.83078	0.000153613	NC	1.30436	0.0560241
1428047_PM_s_at	d	ZFX	p66-only dep	UP	1.96235	4.29715e-07	UP	1.80204	3.09921e-06	NC	1.40259	0.00163664
1447947_PM_at		ZFYVE16	p66-only dep	D	-1.97427	2.07744e-05	D	-2.12063	5.58022e-06	NC	-1.16853	0.225635
1424548_PM_at		ZGPAT	p53-p66 dep	D	-1.5795	0.00180927	NC	-1.32204	0.0407731	NC	-1.36419	0.0244029
1433946_PM_at		ZIK1	p53-p66 dep	D	-1.82987	0.000955779	NC	-1.48808	0.0196883	NC	-1.0544	0.739857
1435829_PM_at		ZMAT1	p66-only dep	UP	1.78336	0.00420412	UP	1.88069	0.00210773	NC	1.38972	0.0820766
1428052_PM_a_at		ZMYM1	p66-only dep	D	-2.94487	1.95763e-08	D	-2.93519	2.05966e-08	NC	-1.38873	0.0147881
1419522_PM_at		ZMYND19	p53-p66 indep	D	-2.23332	6.18506e-05	D	-1.94811	0.000466323	D	-1.66701	0.00459629
1422599_PM_s_at		ZNF143	p66-only dep	D	-1.66767	0.00509057	D	-1.75604	0.00243768	NC	-1.07061	0.680736
1455483_PM_at		ZNF148	p66-only dep	D	-1.53785	0.00338881	D	-1.63903	0.00106809	NC	-1.01149	0.930965
1455778_PM_at		ZNF192	p66-only dep	D	-2.75282	8.74914e-08	D	-2.40483	7.98915e-07	NC	-1.12464	0.365735
1423545_PM_a_at		ZNF207	p53-p66 dep	D	-1.57746	5.7803e-07	NC	-1.36567	9.06714e-05	NC	1.0035	0.957352
1438349_PM_at		ZNF229	p66-only dep	D	-1.56565	0.0265394	D	-2.18215	0.00045104	NC	1.02381	0.901532
1428294_PM_at		ZNF259	p66-only dep	UP	2.07897	0.000197716	UP	2.29111	4.79362e-05	NC	1.26354	0.165308
1435891_PM_x_at	d	ZNF267	p66-only dep	D	-1.57631	0.0288616	D	-2.02802	0.00151257	NC	1.05442	0.787373
1438786_PM_a_at	d	ZNF267	p66-only dep	D	-1.78902	0.0175184	D	-2.1003	0.00349309	NC	-1.00856	0.970199
1426377_PM_at		ZNF281	p66-only dep	D	-1.54826	0.0203864	D	-2.30465	9.81321e-05	NC	-1.07658	0.676243
1425305_PM_at		ZNF295	p66-only dep	UP	2.10249	2.06076e-06	UP	2.24209	6.11387e-07	NC	1.2689	0.0505808
1430558_PM_at		ZNF318 (includes EG:24149)	p66-only dep	D	-1.63361	3.33556e-07	D	-1.57094	1.15821e-06	NC	-1.05572	0.427921
1452374_PM_at		ZNF322A	p66-only dep	D	-1.68698	0.000731264	D	-1.95641	5.08341e-05	NC	1.06949	0.617059
1437959_PM_at		ZNF324	p53-p66 dep	D	-1.56279	0.00193177	NC	-1.40158	0.0140743	NC	-1.31999	0.0389504
1420110_PM_s_at		ZNF334	p66-only dep	D	-1.80783	4.00868e-07	D	-1.9645	5.06121e-08	NC	-1.2841	0.00603774
1453039_PM_at	d	ZNF335	p66-only dep	D	-2.00167	2.35658e-07	D	-1.8756	1.04294e-06	NC	-1.327	0.00606724
1433583_PM_at		ZNF365	p53-only dep	UP	3.82839	5.78149e-07	NC	1.16482	0.431506	UP	2.20296	0.000451754
1418607_PM_at		ZNF394	p53-p66 indep	UP	2.00727	7.6831e-06	UP	2.58198	8.05733e-08	UP	1.63845	0.000432808
1435664_PM_at		ZNF397	p66-only dep	D	-1.70743	0.000503991	D	-2.08059	1.39778e-05	NC	-1.03016	0.821799
1455943_PM_at		ZNF451	p66-only dep	D	-1.6723	0.0013881	D	-1.85418	0.000237703	NC	-1.19149	0.223497
1439106_PM_at	d	ZNF462	p66-only dep	D	-2.06407	0.00032605	D	-2.15824	0.000173525	NC	-1.14622	0.428386
1456789_PM_at	d	ZNF462	p66-only dep	D	-3.74583	1.76147e-05	D	-4.03352	8.64439e-06	NC	-1.46195	0.127159
1441727_PM_s_at		ZNF467	p66-only dep	D	-1.89616	0.000501769	D	-1.54496	0.0109007	NC	-1.26385	0.147605
1459622_PM_at		ZNF469	p66-only dep	D	-2.89969	3.23264e-06	D	-2.84985	4.06263e-06	NC	-1.46354	0.0358523
1423835_PM_at	d	ZNF503	p66-only dep	D	-2.47518	4.39222e-06	D	-2.37014	8.53872e-06	NC	-1.17737	0.281806
1423836_PM_at	d	ZNF503	p66-only dep	D	-1.95024	5.39772e-05	D	-2.07367	1.82588e-05	NC	-1.1717	0.244771
1437483_PM_at		ZNF513	p66-only dep	D	-1.76522	1.56227e-05	D	-1.89171	3.33697e-06	NC	-1.29036	0.0207336
1452340_PM_at		ZNF518B	p66-only dep	D	-2.04255	4.76394e-07	D	-2.07066	3.56983e-07	NC	-1.17844	0.115198
1435091_PM_at		ZNF568	p66-only dep	D	-1.70367	0.00449071	D	-1.75727	0.00291777	NC	-1.25768	0.185432
1453230_PM_at		ZNF569	p66-only dep	D	-1.78742	2.63213e-05	D	-2.04223	1.62821e-06	NC	-1.02273	0.837948
1460620_PM_at		ZNF592	p66-only dep	D	-1.57551	0.000718643	D	-1.68392	0.00017993	NC	-1.17694	0.170739
1453247_PM_at	d	ZNF618	p66-only dep	D	-1.544	0.0020413	D	-1.67685	0.000415401	NC	1.02704	0.830966
1455591_PM_at	d	ZNF618	p66-only dep	D	-1.65286	0.00105133	D	-1.51272	0.00507717	NC	-1.00831	0.950727
1424261_PM_at		ZNF672	p66-only dep	UP	2.50101	1.02527e-07	UP	3.06364	3.68224e-09	NC	1.4812	0.00281614
1452588_PM_at		ZNF688	p53-p66 dep	UP	1.89443	0.000533604	NC	1.4016	0.0427269	NC	1.49616	0.0176798
1440999_PM_at		ZNF697	p66-only dep	D	-2.15735	0.00133368	D	-2.28042	0.000706213	NC	-1.20682	0.376144
1436592_PM_at		ZNF799	p53-p66 indep	UP	1.76232	0.0112937	UP	1.87461	0.00568055	UP	1.91504	0.00446169
1460369_PM_at		ZNF808	p53-only dep	UP	1.8587	0.0277427	NC	-1.67242	0.063154	UP	1.96172	0.0178227
1436020_PM_at		ZNF828	p53-p66 dep	D	-1.63961	0.000595301	NC	-1.44907	0.00639746	NC	-1.18219	0.186294
1456023_PM_at		ZNF846	p66-only dep	D	-1.60902	0.000226425	D	-1.71836	5.26756e-05	NC	-1.18073	0.135807
1435608_PM_at		ZNRF3	p53-p66 indep	D	-2.15655	6.60031e-05	D	-2.39505	1.35749e-05	D	-1.50368	0.0155729
1415712_PM_at		ZRANB1	p53-only dep	UP	1.52573	0.00702833	NC	1.20742	0.196932	UP	1.51277	0.00806264
1449732_PM_at		ZSCAN21	p66-only dep	D	-2.15389	0.000544751	D	-2.4013	0.00013716	NC	1.05608	0.77488
1451189_PM_at		ZSWIM1	p66-only dep	D	-1.92338	0.000148224	D	-1.73621	0.0008337	NC	-1.37953	0.0337309
1427539_PM_a_at	d	ZWINT (includes EG:11130)	p66-only dep	D	-1.6965	0.0010719	D	-2.04347	4.47023e-05	NC	-1.2109	0.184481
1429787_PM_x_at	d	ZWINT (includes EG:11130)	p66-only dep	D	-1.57122	0.000592961	D	-1.65007	0.000208274	NC	-1.12257	0.313195
1460441_PM_at		ZXDB	p53-p66 dep	UP	1.6584	2.12305e-05	NC	1.27875	0.0151223	NC	1.1492	0.149441

## Sheet: DATASET1b gene
DATASET1b gene
Probeset Id	Notes d=duplicate	Gene Symbol	categories	WT+H2O2 (Reg)	p53-/-+H2O2 (Reg)	p66-/-+ H2O2 (Reg)
1452312_PM_at		2810002D19RIK	p53-p66 dep	UP	NC	NC
1430407_PM_at		3110035C09RIK	p53-p66 dep	D	NC	NC
1431820_PM_at		4632404H12RIK	p53-p66 dep	UP	NC	NC
1429551_PM_at		4930579G22RIK	p53-p66 dep	UP	NC	NC
1430232_PM_at		4933407E14RIK	p53-p66 dep	UP	NC	NC
1430863_PM_at		4933411B09RIK	p53-p66 dep	UP	NC	NC
1430204_PM_at		5033425G24RIK	p53-p66 dep	UP	NC	NC
1431347_PM_at		5730407M17RIK	p53-p66 dep	UP	NC	NC
1454460_PM_at		5730433N10RIK	p53-p66 dep	UP	NC	NC
1453245_PM_at		9130024F11RIK	p53-p66 dep	UP	NC	NC
1442088_PM_at		9230111E07RIK	p53-p66 dep	UP	NC	NC
1456670_PM_at	d	A930007A09RIK	p53-p66 dep	UP	NC	NC
1434935_PM_at		AAK1	p53-p66 dep	D	NC	NC
1435006_PM_s_at		ABCB7	p53-p66 dep	D	NC	NC
1417566_PM_at		ABHD5	p53-p66 dep	UP	NC	NC
1435685_PM_x_at	d	ABCC5	p53-p66 dep	UP	NC	NC
1423999_PM_at		ABL1	p53-p66 dep	D	NC	NC
1449065_PM_at		ACOT1 (includes EG:26897)	p53-p66 dep	UP	NC	NC
1422997_PM_s_at	d	ACOT2	p53-p66 dep	UP	NC	NC
1448460_PM_at		ACVR1	p53-p66 dep	UP	NC	NC
1437302_PM_at		ADRB2	p53-p66 dep	UP	NC	NC
1437373_PM_at		AEN	p53-p66 dep	UP	NC	NC
1428057_PM_a_at		AHNAK	p53-p66 dep	UP	NC	NC
1447361_PM_at		AI464196	p53-p66 dep	UP	NC	NC
1423988_PM_at	d	AK1	p53-p66 dep	UP	NC	NC
1450983_PM_at		AKAP8	p53-p66 dep	D	NC	NC
1429376_PM_s_at	d	ANAPC10	p53-p66 dep	D	NC	NC
1419994_PM_s_at		ANAPC16	p53-p66 dep	UP	NC	NC
1433543_PM_at		ANLN	p53-p66 dep	D	NC	NC
1434040_PM_at		APPBP2	p53-p66 dep	D	NC	NC
1439460_PM_a_at		ARFGAP2	p53-p66 dep	D	NC	NC
1418553_PM_at		ARHGEF18	p53-p66 dep	D	NC	NC
1449119_PM_at		ARIH2	p53-p66 dep	UP	NC	NC
1437021_PM_at		ARL13B	p53-p66 dep	UP	NC	NC
1435010_PM_at		ASB7	p53-p66 dep	UP	NC	NC
1419883_PM_s_at		ATP6V1B2	p53-p66 dep	UP	NC	NC
1451246_PM_s_at		AURKB	p53-p66 dep	D	NC	NC
1419148_PM_at		AVIL	p53-p66 dep	UP	NC	NC
1441664_PM_at		AW049021	p53-p66 dep	UP	NC	NC
1436430_PM_at		B430105G09RIK	p53-p66 dep	UP	NC	NC
1425909_PM_at		BC005705	p53-p66 dep	UP	NC	NC
1435794_PM_at		BC050254	p53-p66 dep	UP	NC	NC
1453820_PM_at		BC065403	p53-p66 dep	UP	NC	NC
1426372_PM_a_at	d	BET1L	p53-p66 dep	UP	NC	NC
1420631_PM_a_at		BLCAP	p53-p66 dep	UP	NC	NC
1429048_PM_at		BLOC1S2	p53-p66 dep	UP	NC	NC
1419616_PM_at		BMPR2	p53-p66 dep	UP	NC	NC
1433636_PM_at		BMS1	p53-p66 dep	D	NC	NC
1436960_PM_at		BRD3	p53-p66 dep	D	NC	NC
1448272_PM_at	d	BTG2	p53-p66 dep	UP	NC	NC
1447363_PM_s_at	d	BUB1B	p53-p66 dep	D	NC	NC
1459104_PM_at		BUB3	p53-p66 dep	D	NC	NC
1434162_PM_at		C10ORF46	p53-p66 dep	D	NC	NC
1425921_PM_a_at		C11ORF24	p53-p66 dep	D	NC	NC
1455076_PM_a_at		4933424B01Rik/C12ORF11	p53-p66 dep	UP	NC	NC
1454161_PM_s_at		C14ORF1	p53-p66 dep	D	NC	NC
1433468_PM_at		C14ORF4	p53-p66 dep	UP	NC	NC
1435007_PM_s_at		C14ORF68	p53-p66 dep	UP	NC	NC
1453790_PM_at		C16ORF5	p53-p66 dep	UP	NC	NC
1452805_PM_at		C17ORF80	p53-p66 dep	UP	NC	NC
1437186_PM_at		C1ORF112	p53-p66 dep	D	NC	NC
1457260_PM_at		C1ORF216	p53-p66 dep	D	NC	NC
1424796_PM_at		C1ORF96	p53-p66 dep	D	NC	NC
1428023_PM_at		C2ORF76	p53-p66 dep	UP	NC	NC
1424728_PM_at		C6ORF153	p53-p66 dep	UP	NC	NC
1427147_PM_at		C6ORF167	p53-p66 dep	D	NC	NC
1454879_PM_s_at		C6ORF211	p53-p66 dep	D	NC	NC
1456585_PM_x_at		C7ORF26	p53-p66 dep	D	NC	NC
1433900_PM_at		C7ORF42	p53-p66 dep	D	NC	NC
1435018_PM_at		C9ORF7	p53-p66 dep	D	NC	NC
1415975_PM_at		CARHSP1	p53-p66 dep	UP	NC	NC
1426422_PM_at		CC2D1A	p53-p66 dep	D	NC	NC
1435182_PM_at		CCDC61	p53-p66 dep	D	NC	NC
1417955_PM_at		CCDC71	p53-p66 dep	D	NC	NC
1441578_PM_at		CCDC86	p53-p66 dep	UP	NC	NC
1417911_PM_at		CCNA2	p53-p66 dep	D	NC	NC
1448205_PM_at	d	CCNB1	p53-p66 dep	D	NC	NC
1443807_PM_x_at	d	CCNF	p53-p66 dep	D	NC	NC
1450017_PM_at	d	CCNG1	p53-p66 dep	UP	NC	NC
1455073_PM_at	d	CdAdC1	p53-p66 dep	UP	NC	NC
1439394_PM_x_at	d	CdC20	p53-p66 dep	D	NC	NC
1433430_PM_s_at		CDC23 (includes EG:8697)	p53-p66 dep	D	NC	NC
1436197_PM_at		CDC42BPG	p53-p66 dep	UP	NC	NC
1417019_PM_a_at		CDC6	p53-p66 dep	D	NC	NC
1455983_PM_at	d	CdCA2	p53-p66 dep	D	NC	NC
1448314_PM_at		CDK1/Cdc2a	p53-p66 dep	D	NC	NC
1433451_PM_at	d	CdK5R1	p53-p66 dep	UP	NC	NC
1418071_PM_s_at	d	CdYL	p53-p66 dep	UP	NC	NC
1435005_PM_at	d	CENPE	p53-p66 dep	D	NC	NC
1429326_PM_at		CENPL	p53-p66 dep	D	NC	NC
1433684_PM_at		CHMP6	p53-p66 dep	D	NC	NC
1435938_PM_at	d	CKAP2L	p53-p66 dep	D	NC	NC
1452265_PM_at		CLASP1	p53-p66 dep	D	NC	NC
1437844_PM_x_at	d	COG1	p53-p66 dep	D	NC	NC
1416692_PM_at		COIL	p53-p66 dep	D	NC	NC
1433594_PM_at		COMMD2	p53-p66 dep	D	NC	NC
1434272_PM_at		CPEB2	p53-p66 dep	UP	NC	NC
1434633_PM_at		CREBBP	p53-p66 dep	D	NC	NC
1460338_PM_a_at		CRLF3 (includes EG:51379)	p53-p66 dep	D	NC	NC
1424723_PM_s_at		CSTF3	p53-p66 dep	UP	NC	NC
1422510_PM_at		CTDSPL	p53-p66 dep	D	NC	NC
1451019_PM_at		CTSF	p53-p66 dep	UP	NC	NC
1442714_PM_at		D130037M23RIK	p53-p66 dep	UP	NC	NC
1426915_PM_at		DAPK1	p53-p66 dep	UP	NC	NC
1416070_PM_a_at		DDX18	p53-p66 dep	D	NC	NC
1416751_PM_a_at		DDX20	p53-p66 dep	D	NC	NC
1437051_PM_at		DFFB	p53-p66 dep	UP	NC	NC
1416821_PM_at		DGCR14	p53-p66 dep	D	NC	NC
1451895_PM_a_at		DHCR24	p53-p66 dep	D	NC	NC
1448619_PM_at		DHCR7	p53-p66 dep	D	NC	NC
1429191_PM_at		DHX33	p53-p66 dep	D	NC	NC
1454654_PM_at		DIRC2	p53-p66 dep	UP	NC	NC
1435132_PM_at		DISP1	p53-p66 dep	UP	NC	NC
1416918_PM_at		DLG3	p53-p66 dep	D	NC	NC
1438811_PM_at	d	dLGAP5	p53-p66 dep	D	NC	NC
1417742_PM_a_at		DMAP1	p53-p66 dep	D	NC	NC
1434035_PM_at		DNAJB6	p53-p66 dep	UP	NC	NC
1416534_PM_at		DPF2	p53-p66 dep	UP	NC	NC
1427416_PM_x_at		DUSP7	p53-p66 dep	D	NC	NC
1436354_PM_at		DZIP1L	p53-p66 dep	D	NC	NC
1428349_PM_s_at		EBF3	p53-p66 dep	D	NC	NC
1426874_PM_at		EDC4	p53-p66 dep	D	NC	NC
1416555_PM_at		EI24	p53-p66 dep	UP	NC	NC
1444010_PM_at		EIF4E	p53-p66 dep	UP	NC	NC
1460643_PM_at		ELL	p53-p66 dep	UP	NC	NC
1449937_PM_at		ENDOU	p53-p66 dep	UP	NC	NC
1447349_PM_s_at		EP400	p53-p66 dep	D	NC	NC
1429914_PM_at		EPC1	p53-p66 dep	UP	NC	NC
1424919_PM_at		ERBB2	p53-p66 dep	D	NC	NC
1424766_PM_at		ERCC6L	p53-p66 dep	D	NC	NC
1435631_PM_x_at	d	EXOC6	p53-p66 dep	UP	NC	NC
1448365_PM_at		EXOSC7	p53-p66 dep	D	NC	NC
1437150_PM_at		FAM110B	p53-p66 dep	D	NC	NC
1426996_PM_at		FAM83H	p53-p66 dep	UP	NC	NC
1424907_PM_a_at		FARSA	p53-p66 dep	D	NC	NC
1417855_PM_at		FBXL15	p53-p66 dep	D	NC	NC
1431811_PM_a_at		FBXO34	p53-p66 dep	UP	NC	NC
1429499_PM_at		FBXO5	p53-p66 dep	D	NC	NC
1455060_PM_at		G3BP1	p53-p66 dep	D	NC	NC
1436232_PM_a_at		GABPB1 (includes EG:2553)	p53-p66 dep	UP	NC	NC
1424140_PM_at		GALE	p53-p66 dep	D	NC	NC
1455959_PM_s_at		GCLC	p53-p66 dep	UP	NC	NC
1451397_PM_at	d	GIGYF2	p53-p66 dep	D	NC	NC
1447787_PM_x_at		GJC1	p53-p66 dep	D	NC	NC
1448693_PM_at		GLTPD1	p53-p66 dep	D	NC	NC
1444112_PM_at		GM15417	p53-p66 dep	UP	NC	NC
1441813_PM_at		GM9484	p53-p66 dep	UP	NC	NC
1455583_PM_at		GNE	p53-p66 dep	UP	NC	NC
1453708_PM_a_at		GSTO2	p53-p66 dep	UP	NC	NC
1424771_PM_at		H2AFJ	p53-p66 dep	UP	NC	NC
1430357_PM_at		H3F3C	p53-p66 dep	UP	NC	NC
1439032_PM_at		HAUS2	p53-p66 dep	UP	NC	NC
1452715_PM_at		HAUS5	p53-p66 dep	D	NC	NC
1421972_PM_s_at		HCFC1	p53-p66 dep	D	NC	NC
1419191_PM_at		HIPK3	p53-p66 dep	UP	NC	NC
1422948_PM_s_at		HIST4H4	p53-p66 dep	UP	NC	NC
1427361_PM_at	d	HOXC6	p53-p66 dep	UP	NC	NC
1460371_PM_at		HSPA12B	p53-p66 dep	D	NC	NC
1417013_PM_at		HSPB8	p53-p66 dep	UP	NC	NC
1449954_PM_at		HYAL1	p53-p66 dep	UP	NC	NC
1417612_PM_at	d	IER5	p53-p66 dep	UP	NC	NC
1416067_PM_at		IFRD1	p53-p66 dep	UP	NC	NC
1452416_PM_at		IL6R	p53-p66 dep	UP	NC	NC
1423092_PM_at	d	INCENP	p53-p66 dep	D	NC	NC
1452316_PM_at		INTS12	p53-p66 dep	D	NC	NC
1428532_PM_at		INTS7	p53-p66 dep	D	NC	NC
1419357_PM_at		ISY1	p53-p66 dep	D	NC	NC
1430630_PM_at		ITGB1	p53-p66 dep	UP	NC	NC
1418409_PM_at		JRK	p53-p66 dep	D	NC	NC
1460559_PM_at		KANK2	p53-p66 dep	D	NC	NC
1435465_PM_at		KBTBD11	p53-p66 dep	UP	NC	NC
1417922_PM_at		KBTBD4	p53-p66 dep	D	NC	NC
1436047_PM_at		KIAA0427	p53-p66 dep	D	NC	NC
1452373_PM_at		KIAA1267	p53-p66 dep	UP	NC	NC
1430614_PM_at		KIAA1609	p53-p66 dep	UP	NC	NC
1449207_PM_a_at		KIF20A	p53-p66 dep	D	NC	NC
1439695_PM_a_at		KIF20B	p53-p66 dep	D	NC	NC
1423813_PM_at	d	KIF22	p53-p66 dep	D	NC	NC
1437611_PM_x_at		KIF2C	p53-p66 dep	D	NC	NC
1456136_PM_at		KIFC1	p53-p66 dep	UP	NC	NC
1416199_PM_at		KIFC3	p53-p66 dep	D	NC	NC
1435152_PM_at		LENG8	p53-p66 dep	UP	NC	NC
1454847_PM_at		LHFPL2	p53-p66 dep	UP	NC	NC
1435727_PM_s_at	d	LIMA1	p53-p66 dep	D	NC	NC
1422731_PM_at		LIMd1	p53-p66 dep	D	NC	NC
1451922_PM_at		LMAN1L	p53-p66 dep	UP	NC	NC
1448531_PM_at		LMNB2	p53-p66 dep	D	NC	NC
1433858_PM_at		LRRC28	p53-p66 dep	UP	NC	NC
1437771_PM_at		LRRN4CL	p53-p66 dep	UP	NC	NC
1455926_PM_at		LSM6	p53-p66 dep	UP	NC	NC
1418616_PM_at		MAFK	p53-p66 dep	UP	NC	NC
1435461_PM_at		MAGI3	p53-p66 dep	D	NC	NC
1451989_PM_a_at		MAPRE2	p53-p66 dep	D	NC	NC
1460586_PM_at		MEGF8	p53-p66 dep	D	NC	NC
1416558_PM_at		MELK	p53-p66 dep	D	NC	NC
1456439_PM_x_at		MICAL1	p53-p66 dep	D	NC	NC
1424717_PM_at		MIS12	p53-p66 dep	D	NC	NC
1434853_PM_x_at	d	MKRN1	p53-p66 dep	UP	NC	NC
1418388_PM_s_at	d	MPHOSPH8	p53-p66 dep	D	NC	NC
1450880_PM_at		MRPL16	p53-p66 dep	D	NC	NC
1428588_PM_a_at	d	MRPL41	p53-p66 dep	D	NC	NC
1449004_PM_at		MRPL46	p53-p66 dep	D	NC	NC
1424577_PM_at		MSTO1	p53-p66 dep	D	NC	NC
1424738_PM_at		MUDENG	p53-p66 dep	D	NC	NC
1416536_PM_at		MUM1	p53-p66 dep	D	NC	NC
1431885_PM_a_at		MUS81	p53-p66 dep	D	NC	NC
1450481_PM_at		MYBL1	p53-p66 dep	UP	NC	NC
1418154_PM_at		N4BP1	p53-p66 dep	UP	NC	NC
1459760_PM_at		NDUFS4	p53-p66 dep	UP	NC	NC
1434836_PM_at		NFATC2IP	p53-p66 dep	D	NC	NC
1426533_PM_at	d	NOP56	p53-p66 dep	D	NC	NC
1431428_PM_a_at		NOSIP	p53-p66 dep	D	NC	NC
1421965_PM_s_at		NOTCH3	p53-p66 dep	UP	NC	NC
1454647_PM_at		NPHP3	p53-p66 dep	UP	NC	NC
1428534_PM_at		NR2C2AP	p53-p66 dep	UP	NC	NC
1421867_PM_at		NR3C1	p53-p66 dep	UP	NC	NC
1429110_PM_a_at		NSUN4	p53-p66 dep	D	NC	NC
1428049_PM_a_at		NUDT16L1	p53-p66 dep	D	NC	NC
1430811_PM_a_at		NUF2	p53-p66 dep	D	NC	NC
1449200_PM_at		NUP155	p53-p66 dep	D	NC	NC
1422488_PM_at		NXT1	p53-p66 dep	D	NC	NC
1427535_PM_s_at		OBSL1	p53-p66 dep	D	NC	NC
1424022_PM_at		OSGIN1	p53-p66 dep	UP	NC	NC
1422850_PM_at		PABPN1	p53-p66 dep	D	NC	NC
1422503_PM_s_at	d	PARP1	p53-p66 dep	D	NC	NC
1428688_PM_at		PDCD11	p53-p66 dep	D	NC	NC
1426844_PM_a_at		PDCD2L	p53-p66 dep	D	NC	NC
1428309_PM_s_at		PDRG1	p53-p66 dep	UP	NC	NC
1444085_PM_at		PDSS2	p53-p66 dep	D	NC	NC
1428716_PM_at		PEX1	p53-p66 dep	D	NC	NC
1451393_PM_at		PEX26	p53-p66 dep	D	NC	NC
1415744_PM_at		PFDN6	p53-p66 dep	D	NC	NC
1460210_PM_at		PKD1	p53-p66 dep	D	NC	NC
1448661_PM_at		PLCB3	p53-p66 dep	D	NC	NC
1448191_PM_at		PLK1	p53-p66 dep	D	NC	NC
1453181_PM_x_at		PLSCR1	p53-p66 dep	D	NC	NC
1448961_PM_at		PLSCR2	p53-p66 dep	D	NC	NC
1419265_PM_at		POC5	p53-p66 dep	D	NC	NC
1436922_PM_at		PPIL5	p53-p66 dep	D	NC	NC
1453310_PM_at		PPIL6	p53-p66 dep	UP	NC	NC
1429500_PM_at	d	PPM1A	p53-p66 dep	UP	NC	NC
1439530_PM_a_at	d	PPP1R13L	p53-p66 dep	UP	NC	NC
1448888_PM_at		PPP1R7	p53-p66 dep	D	NC	NC
1424906_PM_at		PQLC3	p53-p66 dep	UP	NC	NC
1431269_PM_at		PRDX4	p53-p66 dep	UP	NC	NC
1456037_PM_x_at		PREB	p53-p66 dep	D	NC	NC
1423044_PM_at		PROSC	p53-p66 dep	UP	NC	NC
1417323_PM_at	d	PSRC1	p53-p66 dep	UP	D	NC
1428853_PM_at		PTCH1	p53-p66 dep	D	NC	NC
1437613_PM_s_at		PTPDC1	p53-p66 dep	UP	NC	NC
1436442_PM_at		PTPN14	p53-p66 dep	UP	NC	NC
1418869_PM_a_at		PUS1	p53-p66 dep	D	NC	NC
1417703_PM_at		PVRL2	p53-p66 dep	D	NC	NC
1424332_PM_at		RAB40C	p53-p66 dep	UP	NC	NC
1425602_PM_a_at		RABEP2	p53-p66 dep	D	NC	NC
1452283_PM_at		RASSF8	p53-p66 dep	D	NC	NC
1420608_PM_at		RBM18	p53-p66 dep	UP	NC	NC
1456058_PM_at		RBM27	p53-p66 dep	D	NC	NC
1421265_PM_a_at		RBM38	p53-p66 dep	UP	NC	NC
1456411_PM_at		RCCD1	p53-p66 dep	D	NC	NC
1428696_PM_at		RFTN1	p53-p66 dep	D	NC	NC
1419457_PM_at		RGNEF	p53-p66 dep	UP	NC	NC
1434774_PM_at		RHBDF2	p53-p66 dep	UP	NC	NC
1434684_PM_at		RIN3	p53-p66 dep	D	NC	NC
1456394_PM_at		RINT1	p53-p66 dep	D	NC	NC
1455585_PM_at		RNF168 (includes EG:165918)	p53-p66 dep	D	NC	NC
1436824_PM_x_at		RNF26	p53-p66 dep	D	NC	NC
1415791_PM_at		RNF34	p53-p66 dep	D	NC	NC
1451072_PM_a_at		RNF4	p53-p66 dep	UP	NC	NC
1453106_PM_a_at		RNMT	p53-p66 dep	UP	NC	NC
1422552_PM_at		RPRM	p53-p66 dep	UP	NC	NC
1439960_PM_at		RPUSD2	p53-p66 dep	UP	NC	NC
1434909_PM_at		RRAGD	p53-p66 dep	UP	NC	NC
1456117_PM_at		RRP1B	p53-p66 dep	D	NC	NC
1434131_PM_at		RUFY1	p53-p66 dep	D	NC	NC
1454829_PM_at		RUNDC1	p53-p66 dep	D	NC	NC
1416638_PM_at		SALL2	p53-p66 dep	D	NC	NC
1423078_PM_a_at		SC4MOL	p53-p66 dep	D	NC	NC
1430300_PM_at		SCO1	p53-p66 dep	UP	NC	NC
1431203_PM_at		SDCCAG8	p53-p66 dep	D	NC	NC
1420386_PM_at		SEH1L	p53-p66 dep	UP	NC	NC
1448110_PM_at		SEMA4A	p53-p66 dep	UP	NC	NC
1436120_PM_at		SETDB2	p53-p66 dep	D	NC	NC
1416151_PM_at		SFRS3	p53-p66 dep	UP	NC	NC
1424003_PM_at	d	SGK196	p53-p66 dep	D	NC	NC
1418919_PM_at		SGOL1	p53-p66 dep	D	NC	NC
1449579_PM_at		SH3YL1	p53-p66 dep	UP	NC	NC
1416750_PM_at		SIGMAR1	p53-p66 dep	D	NC	NC
1458627_PM_at		SIP1	p53-p66 dep	UP	NC	NC
1418377_PM_a_at		SIVA1	p53-p66 dep	UP	NC	NC
1449293_PM_a_at	d	SKP2	p53-p66 dep	D	NC	NC
1460168_PM_at		SLBP	p53-p66 dep	D	NC	NC
1436368_PM_at		SLC16A10	p53-p66 dep	UP	NC	NC
1433595_PM_at		SLC35D1	p53-p66 dep	UP	NC	NC
1452059_PM_at		SLC35F5	p53-p66 dep	UP	NC	NC
1426663_PM_s_at		SLC45A3	p53-p66 dep	UP	NC	NC
1422771_PM_at		SMAD6	p53-p66 dep	D	NC	NC
1416620_PM_at		SMARCAL1	p53-p66 dep	D	NC	NC
1448400_PM_a_at		SMARCD2	p53-p66 dep	D	NC	NC
1456041_PM_at		SNX16	p53-p66 dep	UP	NC	NC
1435304_PM_at		SOD1	p53-p66 dep	UP	NC	NC
1427785_PM_x_at	d	SOLH	p53-p66 dep	D	NC	NC
1433892_PM_at	d	SPAG5	p53-p66 dep	D	NC	NC
1435852_PM_at		SPRED3	p53-p66 dep	D	NC	NC
1415874_PM_at		SPRY1	p53-p66 dep	D	NC	NC
1426690_PM_a_at		SREBF1	p53-p66 dep	D	NC	NC
1426875_PM_s_at		SRXN1	p53-p66 dep	UP	NC	NC
1460700_PM_at		STAT3	p53-p66 dep	D	NC	NC
1422103_PM_a_at		STAT5B	p53-p66 dep	D	NC	NC
1418513_PM_at		STK3	p53-p66 dep	D	NC	NC
1447624_PM_s_at	d	STOX2	p53-p66 dep	UP	D	NC
1455022_PM_at		STRN	p53-p66 dep	D	NC	NC
1450024_PM_at		SUFU	p53-p66 dep	D	NC	NC
1422457_PM_s_at		SUMO3	p53-p66 dep	D	NC	NC
1428685_PM_at		SYCE1	p53-p66 dep	UP	NC	NC
1417450_PM_a_at	d	TACC3	p53-p66 dep	D	NC	NC
1424427_PM_at		TADA1	p53-p66 dep	D	NC	NC
1417467_PM_a_at		TADA3	p53-p66 dep	D	NC	NC
1434960_PM_at		TAF9B	p53-p66 dep	D	NC	NC
1448587_PM_at		TBC1D10A	p53-p66 dep	D	NC	NC
1456792_PM_at		TBC1D2	p53-p66 dep	UP	NC	NC
1442325_PM_at	d	TBC1d24	p53-p66 dep	UP	NC	NC
1418755_PM_at		TBX15	p53-p66 dep	D	NC	NC
1435236_PM_at		TCEANC	p53-p66 dep	UP	NC	NC
1421033_PM_a_at		TCERG1	p53-p66 dep	D	NC	NC
1422286_PM_a_at		TGIF1	p53-p66 dep	UP	NC	NC
1456536_PM_at		THAP6	p53-p66 dep	UP	NC	NC
1426428_PM_at		THAP7	p53-p66 dep	D	NC	NC
1452821_PM_at		TIAL1	p53-p66 dep	D	NC	NC
1423186_PM_at		TIAM2 (includes EG:26230)	p53-p66 dep	D	NC	NC
1423951_PM_at		TM2D3	p53-p66 dep	D	NC	NC
1426277_PM_at		TMEM203	p53-p66 dep	UP	NC	NC
1417030_PM_at		TMEM206	p53-p66 dep	UP	NC	NC
1424177_PM_at		TMEM38A	p53-p66 dep	UP	NC	NC
1426434_PM_at		TMEM43	p53-p66 dep	UP	NC	NC
1424039_PM_at		TMEM66	p53-p66 dep	UP	NC	NC
1426349_PM_s_at		TMPO	p53-p66 dep	D	NC	NC
1458347_PM_s_at		TMPRSS2	p53-p66 dep	UP	NC	NC
1418424_PM_at		TNFAIP6	p53-p66 dep	UP	NC	NC
1452887_PM_at		TRAF3IP1	p53-p66 dep	D	NC	NC
1439539_PM_at		TRAM2	p53-p66 dep	D	NC	NC
1419630_PM_a_at		TRIM11	p53-p66 dep	UP	NC	NC
1424929_PM_a_at		TRIM26	p53-p66 dep	D	NC	NC
1427476_PM_a_at		TRIM32	p53-p66 dep	UP	NC	NC
1439352_PM_at		TRIM7	p53-p66 dep	UP	NC	NC
1416532_PM_at		TRRAP	p53-p66 dep	D	NC	NC
1416311_PM_s_at		TUBA3E	p53-p66 dep	D	NC	NC
1421748_PM_a_at		TUBD1	p53-p66 dep	D	NC	NC
1418733_PM_at		TWIST1	p53-p66 dep	D	NC	NC
1436108_PM_at		TXNDC9	p53-p66 dep	UP	NC	NC
1423461_PM_a_at		UBL3	p53-p66 dep	UP	NC	NC
1448370_PM_at		ULK1	p53-p66 dep	UP	NC	NC
1435110_PM_at	d	UNC5B	p53-p66 dep	D	NC	NC
1424854_PM_at		Hist1h4c	p53-p66 dep	UP	NC	NC
1435515_PM_at		unmapped ID	p53-p66 dep	UP	NC	NC
1436636_PM_at		unmapped ID	p53-p66 dep	UP	NC	NC
1439888_PM_at		unmapped ID	p53-p66 dep	UP	NC	NC
1439911_PM_at		E030037K03Rik	p53-p66 dep	UP	NC	NC
1442124_PM_at		AU022252	p53-p66 dep	D	NC	NC
1443871_PM_at		unmapped ID	p53-p66 dep	UP	NC	NC
1444113_PM_at		unmapped ID	p53-p66 dep	UP	NC	NC
1444535_PM_at		unmapped ID	p53-p66 dep	UP	NC	NC
1445668_PM_at		unmapped ID	p53-p66 dep	UP	NC	NC
1445678_PM_at		unmapped ID	p53-p66 dep	UP	NC	NC
1452433_PM_at		unmapped ID	p53-p66 dep	UP	NC	NC
1456717_PM_at		unmapped ID	p53-p66 dep	D	NC	NC
1456951_PM_at		unmapped ID	p53-p66 dep	UP	NC	NC
1457005_PM_at		unmapped ID	p53-p66 dep	D	NC	NC
1457467_PM_at		unmapped ID	p53-p66 dep	UP	NC	NC
1457942_PM_at		unmapped ID	p53-p66 dep	UP	NC	NC
1459538_PM_at		unmapped ID	p53-p66 dep	UP	NC	NC
1460096_PM_at		unmapped ID	p53-p66 dep	UP	NC	NC
1451929_PM_a_at	d	VRK2	p53-p66 dep	D	NC	NC
1423923_PM_a_at		WDR8 (includes EG:49856)	p53-p66 dep	D	NC	NC
1427566_PM_at		WFIKKN1	p53-p66 dep	UP	NC	NC
1427248_PM_at		WHSC2	p53-p66 dep	D	NC	NC
1420011_PM_s_at	d	XBP1	p53-p66 dep	D	NC	NC
1427271_PM_at		ZBTB44	p53-p66 dep	UP	NC	NC
1424548_PM_at		ZGPAT	p53-p66 dep	D	NC	NC
1433946_PM_at		ZIK1	p53-p66 dep	D	NC	NC
1423545_PM_a_at		ZNF207	p53-p66 dep	D	NC	NC
1437959_PM_at		ZNF324	p53-p66 dep	D	NC	NC
1452588_PM_at		ZNF688	p53-p66 dep	UP	NC	NC
1436020_PM_at		ZNF828	p53-p66 dep	D	NC	NC
1460441_PM_at		ZXDB	p53-p66 dep	UP	NC	NC
1456643_PM_at		9230114K14RIK	p53-only dep	UP	NC	UP
1456643_PM_at		9230114K14RIK	p53-only dep	UP	NC	UP
1438752_PM_at		A230058F20RIK	p53-only dep	UP	NC	UP
1436520_PM_at	d	AHNAK2	p53-only dep	UP	NC	UP
1452291_PM_at		ARAP2	p53-only dep	UP	NC	UP
1424842_PM_a_at		ARHGAP24	p53-only dep	UP	NC	UP
1435448_PM_at	d	BCL2L11	p53-only dep	UP	UP	UP
1434240_PM_at	d	C11ORF82	p53-only dep	UP	D	UP
1430762_PM_at		C11ORF88	p53-only dep	UP	NC	UP
1452397_PM_at	d	C12ORF35	p53-only dep	UP	NC	UP
1455241_PM_at		C1ORF161	p53-only dep	UP	NC	UP
1428705_PM_at	d	C9ORF116	p53-only dep	UP	NC	UP
1436362_PM_x_at		CCRN4L	p53-only dep	UP	NC	UP
1428069_PM_at		CDCA7	p53-only dep	D	NC	D
1424638_PM_at	d	CdKN1A	p53-only dep	UP	NC	UP
1418816_PM_at		CHMP1B	p53-only dep	UP	NC	UP
1456887_PM_at		CMKLR1	p53-only dep	D	NC	D
1424609_PM_a_at	d	CWC22	p53-only dep	UP	NC	UP
1457644_PM_s_at	d	CXCL2	p53-only dep	D	NC	d
1417318_PM_at		DBC1	p53-only dep	D	NC	D
1424777_PM_at		DCAF4	p53-only dep	UP	NC	UP
1428306_PM_at		DDIT4	p53-only dep	UP	NC	UP
1451751_PM_at	d	ddIT4L	p53-only dep	UP	NC	UP
1456891_PM_at	d	DENND2C	p53-only dep	UP	NC	UP
1435207_PM_at		DIXDC1	p53-only dep	UP	NC	UP
1440202_PM_at		E430024I08RIK	p53-only dep	UP	NC	UP
1440085_PM_at		EDA2R	p53-only dep	UP	NC	UP
1450935_PM_at		ERCC5	p53-only dep	UP	NC	UP
1460251_PM_at	d	FAS	p53-only dep	UP	NC	UP
1451558_PM_at	d	FBXW7	p53-only dep	UP	NC	NC
1456874_PM_at		FLRT2	p53-only dep	UP	NC	UP
1434657_PM_at		GLS	p53-only dep	UP	NC	UP
1437418_PM_at		GM3515	p53-only dep	UP	NC	UP
1434477_PM_at		HECA	p53-only dep	UP	NC	UP
1442051_PM_at		HIST2H3C	p53-only dep	UP	NC	UP
1443475_PM_at		HIST3H3 (includes EG:8290)	p53-only dep	UP	NC	UP
1419569_PM_a_at		ISG20	p53-only dep	UP	NC	UP
1437105_PM_at		KDM5A	p53-only dep	UP	NC	UP
1454606_PM_at		KIAA0247	p53-only dep	UP	NC	UP
1436033_PM_at		KIAA1370	p53-only dep	UP	NC	UP
1437201_PM_at		LRRC4C	p53-only dep	UP	NC	UP
1448641_PM_at		MBTD1	p53-only dep	UP	NC	UP
1427718_PM_a_at	d	MdM2	p53-only dep	UP	NC	UP
1418947_PM_at		NEK3	p53-only dep	UP	NC	UP
1455204_PM_at	d	PITPNC1	p53-only dep	UP	NC	UP
1434142_PM_at		PPM1d	p53-only dep	UP	NC	UP
1424331_PM_at	d	RAB40C	p53-only dep	UP	NC	UP
1438420_PM_at		RBM39	p53-only dep	UP	NC	UP
1422624_PM_at		REV1	p53-only dep	UP	NC	UP
1456120_PM_at		SECISBP2L	p53-only dep	D	NC	UP
1441315_PM_s_at	d	SLC19A2	p53-only dep	UP	NC	UP
1416016_PM_at		TAP1	p53-only dep	UP	NC	UP
1416062_PM_at	d	TBC1D15	p53-only dep	UP	NC	UP
1424354_PM_at	d	TMEM140	p53-only dep	UP	NC	UP
1443049_PM_at		TMEM19	p53-only dep	UP	NC	UP
1418370_PM_at		TNNC1	p53-only dep	UP	NC	UP
1450813_PM_a_at		TNNI1	p53-only dep	UP	NC	UP
1434448_PM_at		TXLNA (includes EG:200081)	p53-only dep	D	NC	D
1441971_PM_at		unmapped ID	p53-only dep	UP	NC	UP
1444609_PM_at		unmapped ID	p53-only dep	UP	NC	UP
1459552_PM_at		unmapped ID	p53-only dep	D	NC	D
1436978_PM_at		WNT9A	p53-only dep	UP	NC	UP
1419207_PM_at		ZFP37	p53-only dep	UP	NC	UP
1433583_PM_at		ZNF365	p53-only dep	UP	NC	UP
1460369_PM_at		ZNF808	p53-only dep	UP	NC	UP
1415712_PM_at		ZRANB1	p53-only dep	UP	NC	UP
1441142_PM_at		2700081L22RIK	p66-only dep	UP	UP	NC
1455170_PM_at		2810001G20RIK	p66-only dep	UP	UP	NC
1428529_PM_at		2810026P18RIK	p66-only dep	UP	UP	NC
1441191_PM_at		2810454H06RIK	p66-only dep	UP	UP	NC
1429096_PM_at		2810455D13RIK	p66-only dep	D	D	NC
1440917_PM_at		2900093K20RIK	p66-only dep	UP	UP	NC
1429165_PM_at		3110001I22RIK	p66-only dep	UP	UP	NC
1429031_PM_at		4833408D11RIK	p66-only dep	D	D	NC
1436524_PM_at		4833438C02RIK	p66-only dep	UP	UP	NC
1443790_PM_x_at		4930414L22RIK	p66-only dep	UP	UP	NC
1456518_PM_at		4930422I07RIK	p66-only dep	UP	UP	NC
1439484_PM_at		4930431H11RIK	p66-only dep	D	D	NC
1434625_PM_at		4930432O21RIK	p66-only dep	D	D	NC
1430557_PM_at		4930434J08RIK	p66-only dep	UP	UP	NC
1432968_PM_at		4930456A14RIK	p66-only dep	UP	UP	NC
1441039_PM_at		4930532J02RIK	p66-only dep	UP	UP	NC
1429586_PM_at		4930558N01RIK	p66-only dep	UP	UP	NC
1442611_PM_at		4930592C13RIK	p66-only dep	UP	UP	NC
1431911_PM_at		4931423N10RIK	p66-only dep	UP	UP	NC
1428375_PM_at		4932415G12RIK	p66-only dep	UP	UP	NC
1427124_PM_at		4932416H05RIK	p66-only dep	UP	UP	NC
1453828_PM_at		4932422M17RIK	p66-only dep	UP	UP	NC
1429867_PM_at		4933424C08RIK	p66-only dep	UP	UP	NC
1453204_PM_at		4933431K14RIK	p66-only dep	UP	UP	NC
1453789_PM_at		4933440N22RIK	p66-only dep	UP	UP	NC
1437265_PM_at		5330438D12RIK	p66-only dep	UP	UP	NC
1440463_PM_at		5430414B19RIK	p66-only dep	D	D	NC
1433007_PM_at		5430430B14RIK	p66-only dep	UP	UP	NC
1430362_PM_at		5730409N24RIK	p66-only dep	D	D	NC
1453783_PM_at		6330411E07RIK	p66-only dep	D	D	NC
1423072_PM_at	d	6720475J19RIK	p66-only dep	D	D	NC
1433184_PM_at		6720477C19RIK	p66-only dep	D	D	NC
1442062_PM_at		7120426M23RIK	p66-only dep	D	D	NC
1437980_PM_at		9130230N09RIK	p66-only dep	UP	UP	NC
1456798_PM_at		9330118A15RIK	p66-only dep	D	D	NC
1453309_PM_at		9330179D12RIK	p66-only dep	UP	UP	NC
1434574_PM_at		9430008C03RIK	p66-only dep	UP	UP	NC
1442806_PM_at		9430030N17RIK	p66-only dep	UP	UP	NC
1437124_PM_at		A630052C17RIK	p66-only dep	UP	UP	NC
1427081_PM_at		A630072M18RIK	p66-only dep	UP	UP	NC
1439110_PM_at		A930012O16RIK	p66-only dep	UP	UP	NC
1437441_PM_at		AA388235	p66-only dep	UP	UP	NC
1460600_PM_at		AA414768	p66-only dep	D	D	NC
1439259_PM_x_at	d	ABHd4	p66-only dep	UP	UP	NC
1434185_PM_at		ACACA	p66-only dep	D	D	NC
1451271_PM_a_at	d	ACAT1	p66-only dep	D	D	NC
1456658_PM_at		ACTG2 (includes EG:72)	p66-only dep	D	D	NC
1423385_PM_at		ACTR8	p66-only dep	D	D	NC
1433725_PM_at		ACVR1B	p66-only dep	D	D	NC
1450716_PM_at		ADAMTS1	p66-only dep	D	D	NC
1434268_PM_at		ADAR	p66-only dep	UP	UP	NC
1422651_PM_at		ADIPOQ	p66-only dep	UP	UP	NC
1450214_PM_at	d	AdORA2B	p66-only dep	D	D	NC
1437743_PM_at		AEBP2	p66-only dep	D	D	NC
1426862_PM_at	d	AFTPH	p66-only dep	UP	UP	NC
1425354_PM_a_at		AGGF1	p66-only dep	D	D	NC
1454799_PM_at		AGPAT9	p66-only dep	UP	UP	NC
1435691_PM_at		AGPHD1	p66-only dep	D	D	NC
1451459_PM_at	d	AHCTF1	p66-only dep	D	D	NC
1436233_PM_at		AI117581	p66-only dep	UP	UP	NC
1447436_PM_at		AI451250	p66-only dep	UP	UP	NC
1435260_PM_at		AKT3	p66-only dep	D	D	NC
1417783_PM_at		ALS2	p66-only dep	D	D	NC
1448484_PM_at	d	AMd1	p66-only dep	D	D	NC
1454766_PM_at	d	AMN1	p66-only dep	UP	UP	NC
1452387_PM_a_at		AMOTL2	p66-only dep	D	D	NC
1434722_PM_at		AMPD1	p66-only dep	UP	UP	NC
1441935_PM_at		ANKRA2	p66-only dep	UP	UP	NC
1420992_PM_at	d	ANKRd1	p66-only dep	D	D	NC
1436071_PM_at		ANKRD26	p66-only dep	D	D	NC
1436538_PM_at		ANKRD37	p66-only dep	D	D	NC
1435880_PM_at		ANKRD50	p66-only dep	D	D	NC
1429247_PM_at		ANXA6	p66-only dep	D	D	NC
1432007_PM_s_at		AP2A2	p66-only dep	D	D	NC
1448309_PM_at		AP3M1	p66-only dep	D	D	NC
1434312_PM_at		ARF6	p66-only dep	D	D	NC
1433597_PM_at		ARGLU1	p66-only dep	D	D	NC
1455164_PM_at		ARHGAP31	p66-only dep	D	D	NC
1450896_PM_at		ARHGAP5	p66-only dep	D	D	NC
1453853_PM_a_at		ARHGEF12	p66-only dep	UP	UP	NC
1433682_PM_at		ARHGEF17	p66-only dep	D	D	NC
1434951_PM_at		ARMC8	p66-only dep	D	D	NC
1427167_PM_at		ARMCX4	p66-only dep	D	D	NC
1448129_PM_at		ARPC5	p66-only dep	D	D	NC
1426818_PM_at		ARRDC4	p66-only dep	UP	UP	NC
1421944_PM_a_at		ASGR1	p66-only dep	UP	UP	NC
1422814_PM_at		ASPM	p66-only dep	D	D	NC
1434561_PM_at		ASXL1	p66-only dep	D	D	NC
1460597_PM_at		ASXL2	p66-only dep	D	D	NC
1434386_PM_at		ATP2C1	p66-only dep	D	D	NC
1417970_PM_at		ATP5S	p66-only dep	UP	UP	NC
1438750_PM_at		ATRX	p66-only dep	D	D	NC
1422702_PM_at		AZIN1	p66-only dep	UP	UP	NC
1455492_PM_at		B330016D10RIK	p66-only dep	UP	UP	NC
1433617_PM_s_at		B4GALT5	p66-only dep	D	D	NC
1449186_PM_at	d	BAG4	p66-only dep	D	D	NC
1447930_PM_at	d	BAZ1A	p66-only dep	D	D	NC
1445653_PM_at		BC031361	p66-only dep	UP	UP	NC
1434296_PM_at		BC049349	p66-only dep	D	D	NC
1436433_PM_at		BC049762	p66-only dep	UP	UP	NC
1450622_PM_at	d	BCAR1	p66-only dep	D	D	NC
1415936_PM_at		BCAR3	p66-only dep	D	D	NC
1421818_PM_at		BCL6	p66-only dep	UP	UP	NC
1428207_PM_at		BCL7A	p66-only dep	D	D	NC
1452368_PM_at		BCR	p66-only dep	D	D	NC
1422169_PM_a_at		BDNF	p66-only dep	D	D	NC
1434570_PM_at		BEND3	p66-only dep	D	D	NC
1450733_PM_at	d	BICd2	p66-only dep	D	D	NC
1419562_PM_at		BIRC6	p66-only dep	D	D	NC
1444646_PM_at		BNC2	p66-only dep	D	D	NC
1427322_PM_at		BRWD1	p66-only dep	D	D	NC
1433868_PM_at		BTBD3	p66-only dep	D	D	NC
1460355_PM_at		BUD13	p66-only dep	D	D	NC
1453044_PM_at		C030014I23RIK	p66-only dep	UP	UP	NC
1429264_PM_at		C030044B11RIK	p66-only dep	UP	UP	NC
1451391_PM_at		C10ORF137	p66-only dep	D	D	NC
1417211_PM_a_at		C11ORF1	p66-only dep	UP	UP	NC
1449357_PM_at		C11ORF52	p66-only dep	D	D	NC
1423889_PM_at		C11ORF71	p66-only dep	UP	UP	NC
1435773_PM_at	d	C12ORF48	p66-only dep	D	D	NC
1418003_PM_at		C13ORF15	p66-only dep	UP	UP	NC
1438511_PM_a_at		C13ORF15	p66-only dep	UP	UP	NC
1433807_PM_at	d	C13ORF34	p66-only dep	D	D	NC
1454968_PM_at	d	C14ORF104	p66-only dep	D	D	NC
1453020_PM_at	d	C14ORF135	p66-only dep	D	D	NC
1424940_PM_s_at		C14ORF79	p66-only dep	UP	UP	NC
1449618_PM_s_at	d	C16ORF53	p66-only dep	D	D	NC
1456875_PM_at	d	C16ORF72	p66-only dep	D	D	NC
1420548_PM_a_at		C16ORF88	p66-only dep	D	D	NC
1441878_PM_s_at		C17ORF90	p66-only dep	UP	UP	NC
1436219_PM_at		C18ORF19	p66-only dep	D	D	NC
1452099_PM_at		C1ORF107	p66-only dep	D	D	NC
1429137_PM_at		C1ORF156	p66-only dep	D	D	NC
1424520_PM_at		C1ORF163	p66-only dep	D	D	NC
1435864_PM_a_at	d	C1ORF31	p66-only dep	D	D	NC
1443955_PM_at		C1ORF43	p66-only dep	UP	UP	NC
1438226_PM_at		C1ORF50	p66-only dep	D	D	NC
1435188_PM_at		C1ORF51	p66-only dep	UP	UP	NC
1436511_PM_at		C1ORF55	p66-only dep	UP	UP	NC
1435357_PM_at		C1ORF63	p66-only dep	UP	UP	NC
1452952_PM_at		C20ORF177	p66-only dep	D	D	NC
1426017_PM_a_at		C20ORF4	p66-only dep	D	D	NC
1434048_PM_at		C2ORF18	p66-only dep	UP	UP	NC
1449718_PM_s_at		C3ORF38	p66-only dep	D	D	NC
1439994_PM_at		C4ORF52	p66-only dep	UP	UP	NC
1436234_PM_at	d	C5ORF25	p66-only dep	D	D	NC
1417471_PM_s_at	d	C5ORF30	p66-only dep	D	D	NC
1430221_PM_at		C6ORF141	p66-only dep	D	D	NC
1455755_PM_at		C6ORF154	p66-only dep	UP	UP	NC
1433801_PM_at		C8ORF58	p66-only dep	D	D	NC
1429404_PM_at		C9ORF140	p66-only dep	D	D	NC
1428384_PM_at		C9ORF150	p66-only dep	D	D	NC
1424829_PM_at		C9ORF167	p66-only dep	D	D	NC
1430701_PM_a_at		C9ORF30	p66-only dep	D	D	NC
1455134_PM_at		C9ORF5	p66-only dep	D	D	NC
1428468_PM_at		C9ORF72	p66-only dep	UP	UP	NC
1417218_PM_at		CALHM2	p66-only dep	D	D	NC
1433901_PM_at		CAPRIN1	p66-only dep	D	D	NC
1455082_PM_at		CBLB	p66-only dep	D	D	NC
1432391_PM_at		CCDC21	p66-only dep	UP	UP	NC
1427951_PM_s_at	d	CCdC28A	p66-only dep	UP	UP	NC
1442982_PM_at		CCDC66	p66-only dep	D	D	NC
1435589_PM_at		CCDC85B	p66-only dep	D	D	NC
1436025_PM_at		CCDC88A	p66-only dep	D	D	NC
1424971_PM_at		CCDC99	p66-only dep	D	D	NC
1418777_PM_at		CCL25	p66-only dep	UP	UP	NC
1454149_PM_a_at		CCNL2	p66-only dep	D	D	NC
1420907_PM_at		CD2AP	p66-only dep	D	D	NC
1417740_PM_at		CDC37L1	p66-only dep	D	D	NC
1422642_PM_at		CdC42EP3	p66-only dep	D	D	NC
1426002_PM_a_at		CDC7	p66-only dep	D	D	NC
1440858_PM_at	d	CdK12	p66-only dep	D	D	NC
1452897_PM_at		CDK13	p66-only dep	D	D	NC
1434997_PM_at		CDK19	p66-only dep	UP	UP	NC
1416253_PM_at		CDKN2D	p66-only dep	D	D	NC
1417430_PM_at		CDR2	p66-only dep	D	D	NC
1424144_PM_at		CDT1	p66-only dep	UP	UP	NC
1435374_PM_at		CDYL2 (includes EG:124359)	p66-only dep	D	D	NC
1418901_PM_at	d	CEBPB	p66-only dep	UP	UP	NC
1435336_PM_at		CELSR2	p66-only dep	UP	UP	NC
1420441_PM_at		CENPC1	p66-only dep	D	D	NC
1437643_PM_at		CENPJ	p66-only dep	D	D	NC
1455072_PM_at		CEP350	p66-only dep	D	D	NC
1456325_PM_at	d	CEP68	p66-only dep	D	D	NC
1436990_PM_s_at		CHCHD10	p66-only dep	UP	UP	NC
1424851_PM_at		CHCHD5	p66-only dep	UP	UP	NC
1434529_PM_x_at		CHFR	p66-only dep	D	D	NC
1429050_PM_at		CHIC2	p66-only dep	UP	UP	NC
1448477_PM_at		CHST12	p66-only dep	D	D	NC
1452092_PM_at		CHST15	p66-only dep	D	D	NC
1429417_PM_at		CHSY3	p66-only dep	D	D	NC
1423375_PM_at		CIR1	p66-only dep	UP	UP	NC
1417743_PM_at		CLK2	p66-only dep	D	D	NC
1448455_PM_at	d	CLN8	p66-only dep	UP	UP	NC
1420384_PM_at	d	COL4A3BP	p66-only dep	D	D	NC
1458345_PM_s_at		COLEC11	p66-only dep	UP	UP	NC
1429188_PM_at		COX11	p66-only dep	D	D	NC
1428755_PM_at		CREB1	p66-only dep	D	D	NC
1452856_PM_at	d	CREBZF	p66-only dep	D	D	NC
1417175_PM_at	d	CSNK1E	p66-only dep	D	D	NC
1460646_PM_at		CSNK2A2	p66-only dep	UP	UP	NC
1416953_PM_at		CTGF	p66-only dep	D	D	NC
1437448_PM_s_at		CTNND1	p66-only dep	D	D	NC
1418985_PM_at		CTTNBP2NL	p66-only dep	D	D	NC
1437351_PM_at		CXXC4	p66-only dep	UP	UP	NC
1427372_PM_at		CYP27B1	p66-only dep	UP	UP	NC
1416039_PM_x_at	d	CYR61	p66-only dep	D	D	NC
1437885_PM_at		D030029J20RIK	p66-only dep	D	D	NC
1457054_PM_a_at		D130020L05RIK	p66-only dep	UP	UP	NC
1455334_PM_at		D330038O06RIK	p66-only dep	D	D	NC
1451641_PM_at		DBR1	p66-only dep	D	D	NC
1438669_PM_at		DCAF12	p66-only dep	D	D	NC
1433831_PM_at		DCAF17	p66-only dep	D	D	NC
1458541_PM_at		DCTN4	p66-only dep	UP	UP	NC
1436268_PM_at		DDN	p66-only dep	UP	UP	NC
1423042_PM_at		DDX3X	p66-only dep	D	D	NC
1434789_PM_at		DEPDC1B	p66-only dep	D	D	NC
1428267_PM_at		DHX40	p66-only dep	UP	UP	NC
1452210_PM_at		DNA2	p66-only dep	D	D	NC
1416288_PM_at	d	dNAJA1	p66-only dep	D	D	NC
1431734_PM_a_at	d	dNAJB4	p66-only dep	D	D	NC
1437546_PM_at	d	dNAJC14	p66-only dep	D	D	NC
1451389_PM_at		DNAJC24	p66-only dep	D	D	NC
1449373_PM_at		dNAJC3	p66-only dep	D	D	NC
1417790_PM_at		DOK1	p66-only dep	D	D	NC
1435680_PM_a_at	d	dPP7	p66-only dep	UP	UP	NC
1455795_PM_at		DSE	p66-only dep	D	D	NC
1438407_PM_at		DSEL	p66-only dep	D	D	NC
1428901_PM_at		DTWD2	p66-only dep	D	D	NC
1415834_PM_at		DUSP6	p66-only dep	D	D	NC
1451977_PM_at		DYRK1A	p66-only dep	UP	UP	NC
1428637_PM_at		DYRK2	p66-only dep	D	D	NC
1458371_PM_at		E130006N16RIK	p66-only dep	UP	UP	NC
1417444_PM_at	d	E2F5	p66-only dep	D	D	NC
1437187_PM_at		E2F7	p66-only dep	D	D	NC
1436186_PM_at		E2F8	p66-only dep	D	D	NC
1428315_PM_at		EBNA1BP2	p66-only dep	D	D	NC
1449044_PM_at		EEF1E1	p66-only dep	D	D	NC
1448507_PM_at		EFHD1	p66-only dep	UP	UP	NC
1418285_PM_at		EFNB1	p66-only dep	D	D	NC
1435888_PM_at		EGFR	p66-only dep	D	D	NC
1427682_PM_a_at	d	EGR2	p66-only dep	D	D	NC
1416804_PM_at		EHBP1L1	p66-only dep	D	D	NC
1454776_PM_at		EHMT1	p66-only dep	D	D	NC
1421389_PM_a_at		EIF2AK4	p66-only dep	D	D	NC
1450744_PM_at		ELL2	p66-only dep	D	D	NC
1417403_PM_at	d	ELOVL6	p66-only dep	D	D	NC
1435054_PM_at		EME1	p66-only dep	D	D	NC
1442223_PM_at		ENAH	p66-only dep	D	D	NC
1456884_PM_at		ENSMUSG00000073100	p66-only dep	UP	UP	NC
1435625_PM_at		ENTPD7	p66-only dep	D	D	NC
1429412_PM_at		ENY2	p66-only dep	UP	UP	NC
1418909_PM_at		ERMAP	p66-only dep	UP	UP	NC
1438488_PM_at		ESD	p66-only dep	UP	UP	NC
1453064_PM_at		ETAA1	p66-only dep	D	D	NC
1416268_PM_at		ETS2	p66-only dep	UP	UP	NC
1418026_PM_at	d	EXO1	p66-only dep	D	D	NC
1436048_PM_at		EXOC8	p66-only dep	D	D	NC
1424685_PM_at		EXOSC4	p66-only dep	D	D	NC
1435544_PM_at		EXOSC6	p66-only dep	D	D	NC
1437253_PM_at		FAM116A	p66-only dep	D	D	NC
1438427_PM_at		FAM120B	p66-only dep	D	D	NC
1424159_PM_at		FAM134C	p66-only dep	UP	UP	NC
1455306_PM_at		FAM193A	p66-only dep	D	D	NC
1439059_PM_at		FAM199X	p66-only dep	D	D	NC
1454399_PM_at		FAM23B	p66-only dep	UP	UP	NC
1436088_PM_at		FAM49B	p66-only dep	D	D	NC
1436941_PM_at		FAM55C	p66-only dep	D	D	NC
1452073_PM_at		FAM64A	p66-only dep	D	D	NC
1426985_PM_s_at		FAM76B	p66-only dep	D	D	NC
1452924_PM_at		FAM83D	p66-only dep	D	D	NC
1416445_PM_at		FAM98A	p66-only dep	D	D	NC
1437780_PM_at		FANCB	p66-only dep	D	D	NC
1435985_PM_at		FARP2	p66-only dep	D	D	NC
1435369_PM_at		FASTKD5	p66-only dep	D	D	NC
1448420_PM_a_at		FBXL12	p66-only dep	UP	UP	NC
1417407_PM_at		FBXL14	p66-only dep	D	D	NC
1427071_PM_at		FBXO42	p66-only dep	UP	UP	NC
1418323_PM_at		FEM1B	p66-only dep	UP	UP	NC
1428890_PM_at		FEM1C	p66-only dep	D	D	NC
1433398_PM_at		FGD3	p66-only dep	D	D	NC
1428919_PM_at		FGFR1OP (includes EG:11116)	p66-only dep	D	D	NC
1439018_PM_at		FHDC1	p66-only dep	D	D	NC
1435557_PM_at		FHOD1	p66-only dep	D	D	NC
1422430_PM_at		FIGNL1	p66-only dep	D	D	NC
1428861_PM_at		FILIP1L	p66-only dep	D	D	NC
1436839_PM_at		FLJ36031	p66-only dep	D	D	NC
1442107_PM_at	d	FLNB	p66-only dep	D	D	NC
1439397_PM_at		FMN1	p66-only dep	D	D	NC
1419924_PM_at		FNIP1	p66-only dep	UP	UP	NC
1439189_PM_at		FNIP2 (includes EG:329679)	p66-only dep	UP	UP	NC
1419485_PM_at		FOXC1	p66-only dep	D	D	NC
1416693_PM_at		FOXC2	p66-only dep	D	D	NC
1460673_PM_at		FPGS	p66-only dep	D	D	NC
1422953_PM_at		FPR2	p66-only dep	UP	UP	NC
1455220_PM_at		FRAT2	p66-only dep	UP	UP	NC
1426569_PM_a_at		FRK	p66-only dep	D	D	NC
1434285_PM_at		FRMD4A	p66-only dep	D	D	NC
1415758_PM_at		FRYL	p66-only dep	D	D	NC
1448969_PM_at		FTSJ2	p66-only dep	D	D	NC
1433482_PM_a_at		FUBP1	p66-only dep	D	D	NC
1427177_PM_at		FYCO1	p66-only dep	D	D	NC
1418534_PM_at		FZD2	p66-only dep	D	D	NC
1434788_PM_at		FZD3	p66-only dep	D	D	NC
1455604_PM_at		FZD5	p66-only dep	D	D	NC
1419451_PM_at		FZR1	p66-only dep	D	D	NC
1423758_PM_at		G3BP2	p66-only dep	D	D	NC
1450971_PM_at	d	GAdd45B	p66-only dep	UP	UP	NC
1452232_PM_at		GALNT7	p66-only dep	D	D	NC
1453416_PM_at		GAS2L3	p66-only dep	D	D	NC
1455904_PM_at	d	GAS5	p66-only dep	D	D	NC
1434271_PM_at		GBA2	p66-only dep	D	D	NC
1429081_PM_at		GCC2	p66-only dep	D	D	NC
1448120_PM_at		GDF9	p66-only dep	UP	UP	NC
1419506_PM_at		GGPS1	p66-only dep	D	D	NC
1436210_PM_at		GK5	p66-only dep	D	D	NC
1425876_PM_a_at		GLCE	p66-only dep	UP	UP	NC
1456067_PM_at	d	GLI3	p66-only dep	D	D	NC
1443210_PM_at		GM10047	p66-only dep	UP	UP	NC
1436357_PM_at		GM10374	p66-only dep	UP	UP	NC
1434451_PM_at		GM10786	p66-only dep	D	D	NC
1456365_PM_at		GM11517	p66-only dep	UP	UP	NC
1444008_PM_at		GM2137	p66-only dep	UP	UP	NC
1439199_PM_at		GM2769	p66-only dep	UP	UP	NC
1429560_PM_at		GM4455	p66-only dep	D	D	NC
1433903_PM_at		GM5081	p66-only dep	D	D	NC
1460130_PM_at		GM5544	p66-only dep	UP	UP	NC
1460021_PM_at		GM6658	p66-only dep	UP	UP	NC
1431737_PM_at		GM7008	p66-only dep	UP	UP	NC
1455661_PM_at		GM9958	p66-only dep	UP	UP	NC
1437498_PM_at		GM9971	p66-only dep	UP	UP	NC
1421191_PM_s_at		GOPC	p66-only dep	D	D	NC
1430038_PM_at		GPHN	p66-only dep	UP	UP	NC
1452262_PM_at		GRPEL2	p66-only dep	D	D	NC
1434876_PM_at		GXYLT1	p66-only dep	D	D	NC
1418678_PM_at	d	HAS2	p66-only dep	D	D	NC
1419235_PM_s_at		HELB	p66-only dep	D	D	NC
1427469_PM_at	d	HELZ	p66-only dep	D	D	NC
1434060_PM_at		HERC1	p66-only dep	D	D	NC
1425937_PM_a_at		HEXIM1	p66-only dep	D	D	NC
1424863_PM_a_at	d	HIPK2	p66-only dep	D	D	NC
1422851_PM_at		HMGA2	p66-only dep	D	D	NC
1427229_PM_at		HMGCR	p66-only dep	D	D	NC
1433443_PM_a_at	d	HMGCS1	p66-only dep	D	D	NC
1433830_PM_at		HNRNPA2B1	p66-only dep	D	D	NC
1431349_PM_at		HNRNPAB	p66-only dep	D	D	NC
1420093_PM_s_at	d	HNRPdL	p66-only dep	UP	UP	NC
1433977_PM_at		HS3ST3B1	p66-only dep	D	D	NC
1439826_PM_at		HSPA14	p66-only dep	UP	UP	NC
1427126_PM_at		HSPA1A	p66-only dep	D	D	NC
1417101_PM_at		HSPA2	p66-only dep	D	D	NC
1431182_PM_at		HSPA8	p66-only dep	D	D	NC
1451814_PM_a_at		HTATIP2	p66-only dep	UP	UP	NC
1431315_PM_at		HYLS1	p66-only dep	D	D	NC
1422537_PM_a_at	d	Id2	p66-only dep	D	D	NC
1423804_PM_a_at	d	IdI1	p66-only dep	D	D	NC
1419647_PM_a_at		IER3	p66-only dep	D	D	NC
1426597_PM_s_at	d	IFFO2 (includes EG:126917)	p66-only dep	D	D	NC
1425322_PM_at		IFNZ	p66-only dep	UP	UP	NC
1452982_PM_at		IGF1R	p66-only dep	D	D	NC
1455223_PM_at		IGF2BP1	p66-only dep	D	D	NC
1437103_PM_at	d	IGF2BP2	p66-only dep	D	D	NC
1420904_PM_at		IL17RA	p66-only dep	D	D	NC
1436802_PM_at		ILF3	p66-only dep	UP	UP	NC
1422728_PM_at		INHA	p66-only dep	UP	UP	NC
1423275_PM_at		INTS6	p66-only dep	D	D	NC
1428373_PM_at		IP6K2	p66-only dep	UP	UP	NC
1436215_PM_at	d	IPMK	p66-only dep	D	D	NC
1423104_PM_at		IRS1	p66-only dep	D	D	NC
1433960_PM_at		ISG20L2	p66-only dep	D	D	NC
1457561_PM_at		ITGA5	p53-p66 dep	D	NC	NC
1454755_PM_at		ITPKC	p66-only dep	UP	UP	NC
1455982_PM_at		JMJD4	p66-only dep	D	D	NC
1420640_PM_at		JMY	p66-only dep	UP	UP	NC
1435342_PM_at		KCNK6	p66-only dep	D	D	NC
1433649_PM_at		KDM1B	p66-only dep	D	D	NC
1440346_PM_at	d	KdM6B	p66-only dep	UP	UP	NC
1439038_PM_at		KHNYN	p66-only dep	D	D	NC
1433993_PM_at		KIAA0355	p66-only dep	D	D	NC
1440819_PM_s_at		KIAA0467	p66-only dep	D	D	NC
1427016_PM_at		KIAA1109	p66-only dep	D	D	NC
1428535_PM_at		KIAA1462	p66-only dep	D	D	NC
1434462_PM_at		KIAA1712	p66-only dep	UP	UP	NC
1436852_PM_at		KIAA1958	p66-only dep	D	D	NC
1429063_PM_s_at		KIF16B	p66-only dep	D	D	NC
1424107_PM_at		KIF18A	p66-only dep	D	D	NC
1417108_PM_at		KLC4	p66-only dep	UP	UP	NC
1428288_PM_at	d	KLF9	p66-only dep	UP	UP	NC
1435786_PM_at		KLHL12	p66-only dep	D	D	NC
1425192_PM_at		KLHL25	p66-only dep	D	D	NC
1421828_PM_at	d	KPNA3	p66-only dep	D	D	NC
1434000_PM_at		KRAS	p66-only dep	D	D	NC
1424788_PM_at		KRI1	p66-only dep	D	D	NC
1416106_PM_at		KTI12	p66-only dep	D	D	NC
1437101_PM_at	d	LATS2	p66-only dep	D	D	NC
1415829_PM_at		LBR	p66-only dep	D	D	NC
1421821_PM_at	d	LdLR	p66-only dep	D	D	NC
1424378_PM_at		LDLRAP1	p66-only dep	D	D	NC
1435499_PM_at		LETM2	p66-only dep	UP	UP	NC
1426808_PM_at		LGALS3	p66-only dep	UP	NC	NC
1439487_PM_at		LIG4	p66-only dep	D	D	NC
1450629_PM_at		LIMA1	p66-only dep	D	D	NC
1422730_PM_at		LIMD1	p66-only dep	D	D	NC
1451552_PM_at		LIPT1	p66-only dep	D	D	NC
1459659_PM_at		LOC100040377	p66-only dep	UP	UP	NC
1450928_PM_at		LOC100045546	p66-only dep	D	D	NC
1453293_PM_a_at		LOC390760	p66-only dep	UP	UP	NC
1435572_PM_at		LOC646862	p66-only dep	UP	UP	NC
1428615_PM_at		LPAR6	p66-only dep	D	D	NC
1424459_PM_at	d	LPCAT1	p66-only dep	D	D	NC
1425673_PM_at		LPP	p66-only dep	D	D	NC
1424965_PM_at		LPXN	p66-only dep	UP	UP	NC
1454756_PM_at		LRCH3	p66-only dep	D	D	NC
1460025_PM_at		LRIG2	p66-only dep	UP	UP	NC
1434694_PM_at		LRRC8A	p66-only dep	D	D	NC
1419135_PM_at		LTB	p66-only dep	UP	UP	NC
1437833_PM_at		LTBP3	p66-only dep	D	D	NC
1416469_PM_at		LUZP1	p66-only dep	D	D	NC
1431774_PM_a_at		LYRM1	p66-only dep	UP	UP	NC
1427934_PM_at		LYRM2	p66-only dep	UP	UP	NC
1422431_PM_at		MAGEE1	p66-only dep	D	D	NC
1436202_PM_at		MALAT1	p66-only dep	D	D	NC
1437404_PM_at		MAST4	p66-only dep	D	D	NC
1423667_PM_at	d	MAT2A	p66-only dep	D	D	NC
1437061_PM_at		MBD1	p66-only dep	D	D	NC
1436883_PM_at		MBTPS2	p66-only dep	D	D	NC
1459914_PM_at		MCART6	p66-only dep	UP	UP	NC
1429911_PM_at		MCPH1	p66-only dep	D	D	NC
1417675_PM_a_at		MDN1 (includes EG:23195)	p66-only dep	D	D	NC
1425585_PM_at		MED12	p66-only dep	D	D	NC
1437632_PM_at		MED14	p66-only dep	D	D	NC
1420339_PM_at		MEMO1 (includes EG:51072)	p66-only dep	D	D	NC
1422900_PM_at	d	MGEA5	p66-only dep	UP	UP	NC
1457030_PM_at		MIRG	p66-only dep	D	D	NC
1428694_PM_at		MIRHG1	p66-only dep	D	D	NC
1426817_PM_at		MKI67	p66-only dep	D	D	NC
1419402_PM_at		MNS1	p66-only dep	D	D	NC
1432419_PM_a_at		MOB2 (includes EG:81532)	p66-only dep	UP	UP	NC
1422489_PM_at		MOGS	p66-only dep	D	D	NC
1440027_PM_at		MON2	p66-only dep	D	D	NC
1420091_PM_s_at	d	MORC3	p66-only dep	D	D	NC
1423848_PM_at		MPHOSPH6	p66-only dep	D	D	NC
1458027_PM_at		MRPL17	p66-only dep	UP	UP	NC
1455700_PM_at		MTERFD3	p66-only dep	D	D	NC
1429170_PM_a_at		MTF1	p66-only dep	D	D	NC
1424908_PM_at		MTFMT	p66-only dep	D	D	NC
1452288_PM_at		MTMR10	p66-only dep	D	D	NC
1434807_PM_s_at		MTX3	p66-only dep	D	D	NC
1428435_PM_at		MUC2	p66-only dep	UP	UP	NC
1451401_PM_a_at		MUL1	p66-only dep	D	D	NC
1422970_PM_at	d	MXd3	p66-only dep	D	D	NC
1433517_PM_at		MYEOV2	p66-only dep	UP	UP	NC
1439027_PM_at		NAA25	p66-only dep	D	D	NC
1416192_PM_at		NAPA	p66-only dep	UP	UP	NC
1449981_PM_a_at		NAT1	p66-only dep	D	D	NC
1456144_PM_at		NAV3	p66-only dep	D	D	NC
1435737_PM_a_at		NDE1	p66-only dep	D	D	NC
1417931_PM_at		NDST2	p66-only dep	D	D	NC
1453354_PM_at		NDUFS1	p66-only dep	UP	UP	NC
1428083_PM_at		NEAT1 (includes EG:66961)	p66-only dep	D	D	NC
1422818_PM_at	d	NEdd9	p66-only dep	D	D	NC
1447885_PM_x_at		NEdd9	p66-only dep	D	D	NC
1416543_PM_at	d	NFE2L2	p66-only dep	UP	UP	NC
1420088_PM_at	d	NFKBIA	p66-only dep	UP	UP	NC
1449951_PM_at		NFKBIL1	p66-only dep	UP	UP	NC
1448728_PM_a_at	d	NFKBIZ	p66-only dep	D	D	NC
1456026_PM_at		NHLRC3	p66-only dep	UP	UP	NC
1426934_PM_at	d	NHSL1	p66-only dep	D	D	NC
1416931_PM_at		NIF3L1	p66-only dep	D	D	NC
1428600_PM_at		NIN	p66-only dep	D	D	NC
1458667_PM_at		NINL	p66-only dep	D	D	NC
1434398_PM_at		NKRF	p66-only dep	D	D	NC
1435970_PM_at	d	NLK	p66-only dep	D	D	NC
1425773_PM_s_at		NMNAT1	p66-only dep	D	D	NC
1423453_PM_at		NOL12	p66-only dep	D	D	NC
1459372_PM_at		NPAS4	p66-only dep	D	D	NC
1426464_PM_at		NR1D1	p66-only dep	UP	UP	NC
1418605_PM_at		NR2C1	p66-only dep	UP	UP	NC
1416158_PM_at		NR2F2	p66-only dep	D	D	NC
1424839_PM_a_at		NSUN4	p66-only dep	D	D	NC
1438684_PM_at		NUAK1	p66-only dep	D	D	NC
1418737_PM_at		NUDT2	p66-only dep	D	D	NC
1460358_PM_s_at		NUDT22	p66-only dep	D	D	NC
1441733_PM_s_at		NUP153	p66-only dep	D	D	NC
1418530_PM_at		NUP160	p66-only dep	D	D	NC
1453804_PM_a_at		ORC4L	p66-only dep	D	D	NC
1415830_PM_at		ORC5L	p66-only dep	UP	UP	NC
1455534_PM_s_at		OSBPL11	p66-only dep	D	D	NC
1449350_PM_at		OSR1	p66-only dep	D	D	NC
1429898_PM_at		OSTC	p66-only dep	D	D	NC
1418335_PM_a_at		OVCA2	p66-only dep	D	D	NC
1453840_PM_at		PABPC1	p66-only dep	D	D	NC
1438455_PM_at		PABPC4L	p66-only dep	D	D	NC
1426253_PM_at		PACRGL	p66-only dep	D	D	NC
1441055_PM_at		PALM2	p66-only dep	D	D	NC
1418715_PM_at	d	PANK1	p66-only dep	D	D	NC
1438672_PM_at		PARVB	p66-only dep	D	D	NC
1429739_PM_a_at		PATZ1	p66-only dep	D	D	NC
1423302_PM_a_at	d	PAXIP1	p66-only dep	D	D	NC
1449462_PM_at		PBLD	p66-only dep	UP	UP	NC
1422889_PM_at	d	PCdH18	p66-only dep	D	D	NC
1452620_PM_at		PCK2	p66-only dep	UP	UP	NC
1443869_PM_at	d	PdE12	p66-only dep	D	D	NC
1436161_PM_at		PDS5B	p66-only dep	D	D	NC
1416259_PM_at		PEX12	p66-only dep	UP	UP	NC
1416432_PM_at		PFKFB3	p66-only dep	D	D	NC
1450778_PM_a_at		PHAX	p66-only dep	D	D	NC
1416048_PM_at	d	PHC2	p66-only dep	D	D	NC
1455312_PM_at		PHC3	p66-only dep	D	D	NC
1418835_PM_at		PHLDA1	p66-only dep	D	D	NC
1454862_PM_at		PHLDB2	p66-only dep	D	D	NC
1435601_PM_at		PHLPP2	p66-only dep	D	D	NC
1436738_PM_at		PIF1 (includes EG:80119)	p66-only dep	D	D	NC
1444521_PM_at		PIGL	p66-only dep	UP	UP	NC
1429434_PM_at	d	PIK3CA	p66-only dep	D	D	NC
1425514_PM_at		PIK3R1	p66-only dep	D	D	NC
1435458_PM_at		PIM1	p66-only dep	UP	UP	NC
1418144_PM_a_at		PIP5K1A	p66-only dep	UP	UP	NC
1449799_PM_s_at		PKP2	p66-only dep	D	D	NC
1454819_PM_at		PLEKHA8	p66-only dep	D	D	NC
1424671_PM_at		PLEKHF1	p66-only dep	D	D	NC
1418201_PM_at		PLEKHG2	p66-only dep	D	D	NC
1423539_PM_at		PMS2	p66-only dep	D	D	NC
1429224_PM_at		PNMA1	p66-only dep	UP	UP	NC
1427094_PM_at		POLE2	p66-only dep	D	D	NC
1455858_PM_x_at		POMC	p66-only dep	UP	UP	NC
1429019_PM_s_at	d	PON2	p66-only dep	D	D	NC
1423703_PM_at		PPAN-P2RY11	p66-only dep	D	D	NC
1417473_PM_a_at		PPCS	p66-only dep	D	D	NC
1417060_PM_at		PPP1R11	p66-only dep	UP	UP	NC
1429715_PM_at		PPP2R2A	p66-only dep	D	D	NC
1424347_PM_at		PPP6C	p66-only dep	D	D	NC
1429251_PM_at	d	PRdM2	p66-only dep	D	D	NC
1455135_PM_at		PRR24	p66-only dep	UP	UP	NC
1452834_PM_at		PRR5L	p66-only dep	UP	UP	NC
1421760_PM_at		PTCRA	p66-only dep	UP	UP	NC
1424208_PM_at		PTGER4	p66-only dep	D	D	NC
1417262_PM_at		PTGS2	p66-only dep	D	D	NC
1429052_PM_at		PTPRD	p66-only dep	D	D	NC
1418539_PM_a_at		PTPRE	p66-only dep	D	D	NC
1420628_PM_at		PURA	p66-only dep	D	D	NC
1428800_PM_a_at		PUS7L	p66-only dep	D	D	NC
1453028_PM_at		PWWP2A	p66-only dep	D	D	NC
1429123_PM_at		RAB27A	p66-only dep	UP	UP	NC
1440795_PM_x_at		RABEP2	p66-only dep	D	D	NC
1450862_PM_at		RAD54L	p66-only dep	D	D	NC
1436060_PM_at		RALYL	p66-only dep	UP	UP	NC
1434302_PM_at	d	RAPH1	p66-only dep	D	D	NC
1457788_PM_at		RASSF1	p66-only dep	D	D	NC
1448546_PM_at		RASSF3	p66-only dep	D	D	NC
1425114_PM_at	d	RBBP6 (includes EG:19647)	p66-only dep	UP	UP	NC
1452003_PM_at		RBM14	p66-only dep	D	D	NC
1426826_PM_at		RBM16	p66-only dep	D	D	NC
1425523_PM_at		RBM25 (includes EG:58517)	p66-only dep	D	D	NC
1426419_PM_at		RBM26	p66-only dep	D	D	NC
1416920_PM_at	d	RBM4	p66-only dep	UP	UP	NC
1434005_PM_at		RBMS1	p66-only dep	D	D	NC
1426863_PM_at		RBMX	p66-only dep	D	D	NC
1416601_PM_a_at	d	RCAN1	p66-only dep	UP	UP	NC
1417856_PM_at		RELB	p66-only dep	UP	UP	NC
1418859_PM_at		RFXAP	p66-only dep	D	D	NC
1433760_PM_a_at		RHBDD3	p66-only dep	UP	UP	NC
1449110_PM_at		RHOB	p66-only dep	D	D	NC
1449914_PM_at		RIBC1	p66-only dep	UP	UP	NC
1439273_PM_at	d	RIPK1	p66-only dep	D	D	NC
1422670_PM_at		RND2	p66-only dep	UP	UP	NC
1416701_PM_at	d	RNd3	p66-only dep	D	D	NC
1452769_PM_at		RNF145	p66-only dep	D	D	NC
1424120_PM_at		RNF8	p66-only dep	D	D	NC
1424034_PM_at		RORA	p66-only dep	UP	UP	NC
1438527_PM_at		RPL3	p66-only dep	D	D	NC
1438076_PM_at		RPL30	p66-only dep	D	D	NC
1439780_PM_at	d	RPL7L1	p66-only dep	D	D	NC
1438065_PM_at		RPRD1A	p66-only dep	D	D	NC
1438029_PM_at	d	RPRd2	p66-only dep	D	D	NC
1438502_PM_x_at	d	RPS17 (includes EG:20068)	p66-only dep	UP	UP	NC
1455600_PM_at		RPS3	p66-only dep	UP	UP	NC
1454956_PM_at		RPS6KB1	p66-only dep	D	D	NC
1426958_PM_at		RPS9	p66-only dep	D	D	NC
1452767_PM_at		RRBP1	p66-only dep	D	D	NC
1416559_PM_at		RRP8	p66-only dep	D	D	NC
1434958_PM_at		SACS	p66-only dep	D	D	NC
1424594_PM_at		SAMD4A	p66-only dep	D	D	NC
1434520_PM_at	d	SC5dL	p66-only dep	D	D	NC
1430528_PM_at		SDCBP	p66-only dep	UP	UP	NC
1428496_PM_at		SECISBP2	p66-only dep	D	D	NC
1450642_PM_at		SECISBP2L	p66-only dep	D	D	NC
1438934_PM_x_at		SEMA4A	p66-only dep	UP	UP	NC
1438413_PM_at		SENP7	p66-only dep	D	D	NC
1433723_PM_s_at		SERF2	p66-only dep	UP	UP	NC
1455549_PM_at		SESTD1	p66-only dep	D	D	NC
1427134_PM_at	d	SFRS12	p66-only dep	D	D	NC
1434691_PM_at		SFRS2IP	p66-only dep	D	D	NC
1435580_PM_at	d	SGK269	p66-only dep	D	D	NC
1437370_PM_at		SGOL2	p66-only dep	D	D	NC
1416223_PM_at		SH3BP5L	p66-only dep	D	D	NC
1452261_PM_at		SHPRH	p66-only dep	D	D	NC
1455437_PM_at		SIK3	p66-only dep	D	D	NC
1422594_PM_at	d	SIKE1	p66-only dep	D	D	NC
1416206_PM_at		SIPA1	p66-only dep	D	D	NC
1439755_PM_at		SIPA1L1	p66-only dep	D	D	NC
1428493_PM_at		SIPA1L3 (includes EG:23094)	p66-only dep	D	D	NC
1427277_PM_at		SIX1	p66-only dep	D	D	NC
1417884_PM_at		SLC16A6	p66-only dep	UP	UP	NC
1423549_PM_at		SLC1A4	p66-only dep	UP	UP	NC
1449481_PM_at		SLC25A13	p66-only dep	D	D	NC
1435483_PM_x_at		SLC25A32	p66-only dep	D	D	NC
1426599_PM_a_at	d	SLC2A1	p66-only dep	D	D	NC
1422786_PM_at	d	SLC30A1	p66-only dep	UP	UP	NC
1417538_PM_at		SLC35A1	p66-only dep	D	D	NC
1429648_PM_at		SLC35A3	p66-only dep	D	D	NC
1425364_PM_a_at		SLC3A2	p66-only dep	UP	UP	NC
1438673_PM_at		SLC4A7	p66-only dep	D	D	NC
1455005_PM_s_at		SLC5A2	p66-only dep	UP	UP	NC
1454992_PM_at		SLC7A1	p66-only dep	UP	UP	NC
1417392_PM_a_at		SLC7A7	p66-only dep	UP	UP	NC
1418030_PM_at		SLCO3A1	p66-only dep	D	D	NC
1420898_PM_at		SNAP23	p66-only dep	D	D	NC
1447993_PM_a_at		SNHG10 (includes EG:69434)	p66-only dep	UP	UP	NC
1433789_PM_at		SNHG3	p66-only dep	D	D	NC
1447483_PM_s_at		SNHG7 (includes EG:72091)	p66-only dep	D	D	NC
1452789_PM_at		SNN	p66-only dep	D	D	NC
1434361_PM_at		SNX33	p53-p66 dep	D	NC	NC
1423350_PM_at	d	SOCS5	p66-only dep	D	D	NC
1456630_PM_x_at	d	SON	p66-only dep	D	D	NC
1443983_PM_at		SORBS1	p66-only dep	D	D	NC
1429662_PM_at		SPATA1	p66-only dep	UP	UP	NC
1454656_PM_at		SPATA13	p66-only dep	D	D	NC
1434107_PM_at		SPATA2	p66-only dep	UP	UP	NC
1424817_PM_at		SPEF1	p66-only dep	UP	UP	NC
1420366_PM_at		SPESP1	p66-only dep	UP	UP	NC
1451520_PM_at		SPG20	p66-only dep	D	D	NC
1438444_PM_at		SPINK10	p66-only dep	UP	UP	NC
1451418_PM_a_at		SPSB4	p66-only dep	D	D	NC
1438147_PM_at		SRCRB4D	p66-only dep	UP	UP	NC
1418255_PM_s_at		SRF	p66-only dep	D	D	NC
1434406_PM_at		SRGAP2	p66-only dep	D	D	NC
1419361_PM_at	d	SS18	p66-only dep	D	D	NC
1455854_PM_a_at		SSH1	p66-only dep	D	D	NC
1425668_PM_a_at		ST3GAL4	p66-only dep	D	D	NC
1450199_PM_a_at		STAB1	p66-only dep	UP	UP	NC
1416861_PM_at	d	STAM	p66-only dep	D	D	NC
1450997_PM_at		STK17B	p66-only dep	UP	UP	NC
1436015_PM_s_at		STK4	p66-only dep	D	D	NC
1439496_PM_at	d	STON1	p66-only dep	D	D	NC
1416864_PM_at		SURF6	p66-only dep	D	D	NC
1422979_PM_at	d	SUV39H2	p66-only dep	D	D	NC
1434225_PM_at		SWAP70	p66-only dep	D	D	NC
1428546_PM_at	d	SYNCRIP	p66-only dep	D	D	NC
1427685_PM_a_at	d	SYNJ2	p66-only dep	D	D	NC
1435399_PM_at	d	SYNPO2	p66-only dep	UP	UP	NC
1433909_PM_at		SYT17	p66-only dep	UP	UP	NC
1434569_PM_at		TADA2B	p66-only dep	D	D	NC
1423483_PM_s_at		TAF1C	p66-only dep	D	D	NC
1442289_PM_at	d	TAF1d	p66-only dep	D	D	NC
1416451_PM_s_at		TAF8	p66-only dep	UP	UP	NC
1423723_PM_s_at	d	TARdBP	p66-only dep	D	D	NC
1424644_PM_at		TBCC	p66-only dep	D	D	NC
1434330_PM_at		TBCEL	p66-only dep	UP	UP	NC
1429974_PM_at	d	TBX18	p66-only dep	D	D	NC
1421910_PM_at		TCF20	p66-only dep	D	D	NC
1420123_PM_at	d	TCTA	p66-only dep	UP	UP	NC
1419632_PM_at		TECTA	p66-only dep	UP	UP	NC
1418380_PM_at	d	TERF1	p66-only dep	D	D	NC
1421904_PM_at		TGS1	p66-only dep	D	D	NC
1437166_PM_at		TINF2	p66-only dep	UP	UP	NC
1425318_PM_a_at		TMEM116	p66-only dep	UP	UP	NC
1434726_PM_at		TMEM146	p66-only dep	UP	UP	NC
1424711_PM_at	d	TMEM2	p66-only dep	D	D	NC
1438010_PM_at		TMEM201	p66-only dep	D	D	NC
1456344_PM_at		TNC	p66-only dep	D	D	NC
1416950_PM_at		TNFAIP8	p66-only dep	D	D	NC
1440997_PM_at	d	TNRC6C	p66-only dep	D	D	NC
1448666_PM_s_at	d	TOB2	p66-only dep	D	D	NC
1432207_PM_a_at	d	TOE1	p66-only dep	D	D	NC
1434243_PM_s_at		TOMM70A	p66-only dep	D	D	NC
1448838_PM_at		TOPORS	p66-only dep	D	D	NC
1451233_PM_at	d	TRAF2	p66-only dep	UP	UP	NC
1448861_PM_at		TRAF5	p66-only dep	D	D	NC
1417888_PM_at		TRIM13	p66-only dep	D	D	NC
1460629_PM_at		TRIM16	p66-only dep	D	D	NC
1424275_PM_s_at		TRIM41	p66-only dep	D	D	NC
1427407_PM_s_at	d	TRIP11	p66-only dep	D	D	NC
1428551_PM_at		TRMT11	p66-only dep	D	D	NC
1452086_PM_at		TRMT5	p66-only dep	D	D	NC
1428281_PM_at		TRUB1	p66-only dep	D	D	NC
1435337_PM_at		TSHZ3	p66-only dep	D	D	NC
1423924_PM_s_at		TSPAN14	p66-only dep	D	D	NC
1447788_PM_s_at	d	TSPYL3	p66-only dep	D	D	NC
1424012_PM_at		TTC30A	p66-only dep	D	D	NC
1428911_PM_at		TTLL4	p66-only dep	D	D	NC
1427347_PM_s_at		TUBB2A	p66-only dep	D	D	NC
1423642_PM_at		TUBB2C	p66-only dep	D	D	NC
1416431_PM_at		TUBB6	p66-only dep	D	D	NC
1431873_PM_a_at		TUBE1	p66-only dep	D	D	NC
1426518_PM_at		TUBGCP5	p66-only dep	D	D	NC
1435090_PM_at		TUBGCP6	p66-only dep	D	D	NC
1426771_PM_at		TUG1 (includes EG:544752)	p66-only dep	D	D	NC
1439131_PM_at		TXLNG	p66-only dep	D	D	NC
1428945_PM_at	d	UBA6	p66-only dep	D	D	NC
1423106_PM_at		UBE2B	p66-only dep	UP	UP	NC
1453878_PM_at		UBR2	p66-only dep	UP	UP	NC
1460455_PM_at		UBR3	p66-only dep	D	D	NC
1455862_PM_at		UBTD2	p66-only dep	D	D	NC
1427195_PM_at		unmapped ID	p66-only dep	D	D	NC
1434422_PM_at		unmapped ID	p66-only dep	D	D	NC
1435952_PM_at		unmapped ID	p66-only dep	D	D	NC
1436697_PM_at		unmapped ID	p66-only dep	UP	UP	NC
1436918_PM_at		unmapped ID	p66-only dep	D	D	NC
1437049_PM_at		unmapped ID	p66-only dep	UP	UP	NC
1437126_PM_at		unmapped ID	p66-only dep	D	D	NC
1437516_PM_at		unmapped ID	p66-only dep	D	D	NC
1437673_PM_at		unmapped ID	p66-only dep	D	D	NC
1437867_PM_at		unmapped ID	p66-only dep	UP	UP	NC
1438310_PM_at		unmapped ID	p66-only dep	D	D	NC
1438393_PM_at		unmapped ID	p66-only dep	UP	UP	NC
1438412_PM_at		unmapped ID	p66-only dep	UP	UP	NC
1439177_PM_at		unmapped ID	p66-only dep	UP	UP	NC
1439616_PM_at		unmapped ID	p66-only dep	D	D	NC
1440095_PM_at		unmapped ID	p66-only dep	D	D	NC
1440388_PM_at		unmapped ID	p66-only dep	UP	UP	NC
1440592_PM_at		unmapped ID	p66-only dep	UP	UP	NC
1440608_PM_at		unmapped ID	p66-only dep	UP	UP	NC
1441328_PM_at		unmapped ID	p66-only dep	D	D	NC
1441367_PM_a_at		unmapped ID	p66-only dep	UP	UP	NC
1441679_PM_at		unmapped ID	p66-only dep	D	D	NC
1442336_PM_at		unmapped ID	p66-only dep	D	D	NC
1442625_PM_at		unmapped ID	p66-only dep	D	D	NC
1442710_PM_at		unmapped ID	p66-only dep	D	D	NC
1442988_PM_at		unmapped ID	p66-only dep	UP	UP	NC
1443007_PM_at		unmapped ID	p66-only dep	UP	UP	NC
1444188_PM_at		unmapped ID	p66-only dep	UP	UP	NC
1444527_PM_at		unmapped ID	p66-only dep	UP	UP	NC
1444552_PM_at		unmapped ID	p66-only dep	UP	UP	NC
1444695_PM_at		unmapped ID	p66-only dep	UP	UP	NC
1444917_PM_at		unmapped ID	p66-only dep	UP	UP	NC
1445400_PM_at		unmapped ID	p66-only dep	UP	UP	NC
1446091_PM_at		unmapped ID	p66-only dep	UP	UP	NC
1446862_PM_at		unmapped ID	p66-only dep	UP	UP	NC
1447494_PM_at		unmapped ID	p66-only dep	UP	UP	NC
1447936_PM_at		unmapped ID	p66-only dep	UP	UP	NC
1447963_PM_at		unmapped ID	p66-only dep	UP	UP	NC
1453475_PM_at		unmapped ID	p66-only dep	UP	UP	NC
1453682_PM_at		unmapped ID	p66-only dep	UP	UP	NC
1456266_PM_at		unmapped ID	p66-only dep	D	D	NC
1456898_PM_at		unmapped ID	p66-only dep	D	D	NC
1457367_PM_at		unmapped ID	p66-only dep	UP	UP	NC
1457943_PM_at		unmapped ID	p66-only dep	UP	UP	NC
1457944_PM_at		unmapped ID	p66-only dep	D	D	NC
1458145_PM_at		unmapped ID	p66-only dep	UP	UP	NC
1458180_PM_at		unmapped ID	p66-only dep	UP	UP	NC
1458558_PM_at		unmapped ID	p66-only dep	UP	UP	NC
1458847_PM_at		unmapped ID	p66-only dep	D	D	NC
1459021_PM_at		unmapped ID	p66-only dep	UP	UP	NC
1459618_PM_at		unmapped ID	p66-only dep	D	D	NC
1459669_PM_at		unmapped ID	p66-only dep	UP	UP	NC
1459678_PM_at		unmapped ID	p66-only dep	UP	UP	NC
1459680_PM_at		unmapped ID	p66-only dep	D	D	NC
1459710_PM_at		unmapped ID	p66-only dep	UP	UP	NC
1459733_PM_at		unmapped ID	p66-only dep	D	D	NC
1459853_PM_x_at		unmapped ID	p66-only dep	UP	UP	NC
1456587_PM_x_at		URGCP	p66-only dep	D	D	NC
1448230_PM_at		USP10	p66-only dep	D	D	NC
1429937_PM_at	d	UTP23	p66-only dep	D	D	NC
1451378_PM_at		UTP6	p66-only dep	D	D	NC
1420834_PM_at	d	VAMP2	p66-only dep	UP	NC	NC
1451959_PM_a_at		VEGFA	p66-only dep	UP	UP	NC
1417007_PM_a_at		VPS4B	p66-only dep	D	D	NC
1449095_PM_at		VPS54	p66-only dep	D	D	NC
1418359_PM_at		WBSCR27	p66-only dep	UP	UP	NC
1428517_PM_at		WDFY3	p66-only dep	D	D	NC
1449197_PM_at		WDR20	p66-only dep	D	D	NC
1423963_PM_at	d	WdR26	p66-only dep	D	D	NC
1428858_PM_at		WDR70	p66-only dep	UP	UP	NC
1437926_PM_at		XPNPEP3	p66-only dep	UP	UP	NC
1448363_PM_at		YAP1	p66-only dep	D	D	NC
1426624_PM_a_at		YPEL3	p66-only dep	UP	UP	NC
1429671_PM_at		ZBED5	p66-only dep	UP	UP	NC
1424750_PM_at		ZBTB1	p66-only dep	D	D	NC
1436068_PM_at		ZBTB10	p66-only dep	UP	UP	NC
1438218_PM_at		ZBTB24 (includes EG:9841)	p66-only dep	UP	UP	NC
1434459_PM_at		ZC3H4	p66-only dep	UP	UP	NC
1456756_PM_at		ZC3HAV1L	p66-only dep	D	D	NC
1434729_PM_at		ZC4H2	p66-only dep	D	D	NC
1424557_PM_at		ZCCHC9	p66-only dep	D	D	NC
1452719_PM_at		ZDHHC24	p66-only dep	UP	UP	NC
1418926_PM_at		ZEB1	p66-only dep	D	D	NC
1415940_PM_at	d	ZFANd2A	p66-only dep	UP	UP	NC
1441106_PM_at		ZFAND5	p66-only dep	UP	UP	NC
1453267_PM_at	d	ZFHX3	p66-only dep	D	D	NC
1434896_PM_at		ZFP422-RS1	p66-only dep	D	D	NC
1449414_PM_at		ZFP53	p66-only dep	D	D	NC
1440890_PM_a_at		ZFP809	p66-only dep	D	D	NC
1455786_PM_at		ZFP820	p66-only dep	D	D	NC
1449314_PM_at		ZFPM2	p66-only dep	D	D	NC
1428046_PM_a_at	d	ZFX	p66-only dep	UP	UP	NC
1447947_PM_at		ZFYVE16	p66-only dep	D	D	NC
1435829_PM_at		ZMAT1	p66-only dep	UP	UP	NC
1428052_PM_a_at		ZMYM1	p66-only dep	D	D	NC
1422599_PM_s_at		ZNF143	p66-only dep	D	D	NC
1455483_PM_at		ZNF148	p66-only dep	D	D	NC
1455778_PM_at		ZNF192	p66-only dep	D	D	NC
1438349_PM_at		ZNF229	p66-only dep	D	D	NC
1428294_PM_at		ZNF259	p66-only dep	UP	UP	NC
1435891_PM_x_at	d	ZNF267	p66-only dep	D	D	NC
1426377_PM_at		ZNF281	p66-only dep	D	D	NC
1425305_PM_at		ZNF295	p66-only dep	UP	UP	NC
1430558_PM_at		ZNF318 (includes EG:24149)	p66-only dep	D	D	NC
1452374_PM_at		ZNF322A	p66-only dep	D	D	NC
1420110_PM_s_at		ZNF334	p66-only dep	D	D	NC
1453039_PM_at		ZNF335	p66-only dep	D	D	NC
1435664_PM_at		ZNF397	p66-only dep	D	D	NC
1455943_PM_at		ZNF451	p66-only dep	D	D	NC
1441727_PM_s_at		ZNF467	p66-only dep	D	D	NC
1459622_PM_at		ZNF469	p66-only dep	D	D	NC
1423836_PM_at	d	ZNF503	p66-only dep	D	D	NC
1437483_PM_at		ZNF513	p66-only dep	D	D	NC
1452340_PM_at		ZNF518B	p66-only dep	D	D	NC
1435091_PM_at		ZNF568	p66-only dep	D	D	NC
1453230_PM_at		ZNF569	p66-only dep	D	D	NC
1460620_PM_at		ZNF592	p66-only dep	D	D	NC
1455591_PM_at	d	ZNF618	p66-only dep	D	D	NC
1424261_PM_at		ZNF672	p66-only dep	UP	UP	NC
1440999_PM_at		ZNF697	p66-only dep	D	D	NC
1456023_PM_at		ZNF846	p66-only dep	D	D	NC
1449732_PM_at		ZSCAN21	p66-only dep	D	D	NC
1451189_PM_at		ZSWIM1	p66-only dep	D	D	NC
1427539_PM_a_at	d	ZWINT (includes EG:11130)	p66-only dep	D	D	NC
1429767_PM_at	d	2810013P06RIK	p53-p66 indep	UP	UP	UP
1445606_PM_a_at		2900009J06RIK	p53-p66 indep	UP	UP	UP
1429089_PM_s_at		2900026A02RIK	p53-p66 indep	D	D	D
1453863_PM_at		3300002P09RIK	p53-p66 indep	UP	UP	UP
1437900_PM_at		4930523C07RIK	p53-p66 indep	D	D	D
1431228_PM_s_at		4930526I15RIK	p53-p66 indep	UP	UP	UP
1454102_PM_at	d	5031425E22RIK	p53-p66 indep	UP	UP	UP
1439071_PM_at		5430416N02RIK	p53-p66 indep	UP	UP	UP
1453087_PM_at		6330403L08RIK	p53-p66 indep	UP	UP	UP
1429479_PM_at		6430590I03RIK	p53-p66 indep	UP	UP	UP
1453589_PM_a_at		6820431F20RIK	p53-p66 indep	UP	UP	UP
1457673_PM_at		6820431F20RIK	p53-p66 indep	UP	UP	UP
1435042_PM_at		9130004C02RIK	p53-p66 indep	UP	UP	UP
1438299_PM_at		9230108I15RIK	p53-p66 indep	UP	UP	UP
1439649_PM_at		ADC	p53-p66 indep	UP	UP	UP
1447839_PM_x_at	d	AdM	p53-p66 indep	D	D	d
1449383_PM_at		ADSSL1	p53-p66 indep	UP	UP	UP
1441958_PM_s_at		AGER	p53-p66 indep	UP	UP	UP
1457021_PM_x_at	d	AMHR2	p53-p66 indep	UP	UP	UP
1417765_PM_a_at		AMY2A	p53-p66 indep	UP	UP	UP
1420382_PM_at		APOB48R	p53-p66 indep	UP	UP	UP
1451755_PM_a_at		APOBEC1	p53-p66 indep	UP	UP	UP
1427245_PM_at		ARFGAP1	p53-p66 indep	D	D	D
1454617_PM_at		ARRDC3	p53-p66 indep	UP	UP	UP
1449363_PM_at		ATF3	p53-p66 indep	UP	UP	UP
1451747_PM_a_at		ATG12	p53-p66 indep	UP	UP	UP
1447272_PM_s_at	d	ATP10A	p53-p66 indep	D	D	d
1455396_PM_at		ATP8B1	p53-p66 indep	D	D	D
1457442_PM_at		AW125324	p53-p66 indep	UP	UP	UP
1423753_PM_at		BAMBI	p53-p66 indep	D	D	D
1423315_PM_at		BBC3	p53-p66 indep	UP	UP	UP
1454880_PM_s_at		BMF	p53-p66 indep	UP	UP	UP
1459902_PM_at		C11ORF46	p53-p66 indep	UP	UP	UP
1419403_PM_at		C11ORF75	p53-p66 indep	D	D	D
1441161_PM_at		C12ORF39	p53-p66 indep	UP	UP	UP
1427202_PM_at		C12ORF72	p53-p66 indep	UP	UP	UP
1429961_PM_at		C1ORF182	p53-p66 indep	UP	UP	UP
1459267_PM_at		C1ORF35	p53-p66 indep	UP	UP	UP
1456634_PM_at		C20ORF117	p53-p66 indep	D	D	D
1437835_PM_a_at		C20ORF4	p53-p66 indep	D	D	D
1454967_PM_at	d	C5ORF41	p53-p66 indep	UP	UP	UP
1451415_PM_at	d	C8ORF4	p53-p66 indep	UP	UP	UP
1435704_PM_at		C920006O11RIK	p53-p66 indep	UP	UP	UP
1424475_PM_at	d	CAMKK2	p53-p66 indep	D	D	d
1435781_PM_at		CAND1	p53-p66 indep	D	D	D
1448364_PM_at	d	CCNG2	p53-p66 indep	UP	UP	UP
1450700_PM_at		CdC42EP3	p53-p66 indep	D	D	d
1423233_PM_at		CEBPD	p53-p66 indep	D	D	D
1451639_PM_at	d	CEBPG	p53-p66 indep	UP	UP	UP
1445843_PM_at	d	CHd2	p53-p66 indep	UP	UP	UP
1423094_PM_at		CRBN	p53-p66 indep	UP	UP	UP
1419728_PM_at		CXCL6	p53-p66 indep	D	D	D
1458126_PM_at		D030041H20RIK	p53-p66 indep	UP	UP	UP
1417516_PM_at		DDIT3	p53-p66 indep	UP	UP	UP
1438447_PM_at		DDX11	p53-p66 indep	D	D	D
1417191_PM_at		DNAJB9	p53-p66 indep	UP	UP	UP
1422120_PM_at		EAF2	p53-p66 indep	UP	UP	UP
1453429_PM_at		EG665787	p53-p66 indep	UP	UP	UP
1438050_PM_x_at		EG668525	p53-p66 indep	UP	UP	UP
1459823_PM_at	d	EHd2	p53-p66 indep	D	D	d
1436011_PM_at		ELMO2	p53-p66 indep	UP	UP	UP
1419816_PM_s_at	d	ERRFI1	p53-p66 indep	D	D	d
1433862_PM_at		ESPL1	p53-p66 indep	D	D	D
1428142_PM_at		ETV5	p53-p66 indep	D	D	D
1455421_PM_x_at		FAM131B	p53-p66 indep	D	D	D
1424652_PM_at		FAM176A	p53-p66 indep	D	D	D
1423828_PM_at		FASN	p53-p66 indep	D	D	D
1456378_PM_s_at	d	FBXL20	p53-p66 indep	UP	UP	UP
1422916_PM_at		FGF21	p53-p66 indep	UP	UP	UP
1433512_PM_at		FLI1	p53-p66 indep	D	D	D
1440926_PM_at		FLT1	p53-p66 indep	D	D	D
1449668_PM_s_at	d	FNIP1	p53-p66 indep	UP	UP	UP
1434831_PM_a_at	d	FOXO3	p53-p66 indep	UP	UP	UP
1437820_PM_at		FOXS1	p53-p66 indep	D	D	D
1416418_PM_at	d	GABARAPL1	p53-p66 indep	UP	UP	UP
1449519_PM_at		GADD45A	p53-p66 indep	UP	UP	UP
1441422_PM_at		GAS2L1	p53-p66 indep	UP	UP	UP
1425503_PM_at		GCNT2	p53-p66 indep	D	D	D
1418949_PM_at		GDF15	p53-p66 indep	UP	UP	UP
1449006_PM_at		GLA	p53-p66 indep	UP	UP	UP
1458656_PM_at		GM2643	p53-p66 indep	UP	UP	UP
1435198_PM_at		GM5817	p53-p66 indep	UP	UP	UP
1439030_PM_at		GMPPB	p53-p66 indep	D	D	D
1421756_PM_a_at		GPR19	p53-p66 indep	UP	UP	UP
1434542_PM_at		GPT2	p53-p66 indep	UP	UP	UP
1436887_PM_x_at	d	GRWd1	p53-p66 indep	D	D	d
1455841_PM_s_at		GRWD1	p53-p66 indep	D	D	D
1450886_PM_at		GSG2	p53-p66 indep	D	D	D
1449501_PM_a_at		GZMM	p53-p66 indep	UP	UP	UP
1416746_PM_at		H2AFX	p53-p66 indep	D	D	D
1432143_PM_a_at	d	HBP1	p53-p66 indep	UP	UP	UP
1440050_PM_at		HBS1L	p53-p66 indep	D	D	D
1415981_PM_at	d	HERPUd2	p53-p66 indep	UP	UP	UP
1447854_PM_s_at	d	HIST1H2BL	p53-p66 indep	UP	UP	UP
1455654_PM_at		HJURP	p53-p66 indep	UP	UP	UP
1422527_PM_at	d	HLA-dMA	p53-p66 indep	UP	UP	UP
1448239_PM_at		HMOX1	p53-p66 indep	UP	UP	UP
1423944_PM_at		HPX	p53-p66 indep	UP	UP	UP
1425895_PM_a_at		ID1	p53-p66 indep	D	D	D
1416630_PM_at		ID3	p53-p66 indep	D	D	D
1425145_PM_at		IL1RL1	p53-p66 indep	UP	UP	UP
1426780_PM_at		KIAA0831	p53-p66 indep	UP	UP	UP
1437241_PM_at		KLF11	p53-p66 indep	UP	UP	UP
1448890_PM_at		KLF2	p53-p66 indep	D	D	D
1417394_PM_at	d	KLF4	p53-p66 indep	UP	UP	UP
1443932_PM_at		KLHDC1	p53-p66 indep	UP	UP	UP
1451793_PM_at	d	KLHL24	p53-p66 indep	UP	UP	UP
1434129_PM_s_at	d	LHFPL2	p53-p66 indep	UP	UP	UP
1455056_PM_at		LMO7	p53-p66 indep	D	D	D
1427485_PM_at		LMOD1	p53-p66 indep	D	D	D
1439499_PM_at		LOC100288255	p53-p66 indep	UP	UP	UP
1418288_PM_at	d	LPIN1	p53-p66 indep	UP	UP	UP
1430554_PM_at	d	LRIG3	p53-p66 indep	UP	UP	UP
1429212_PM_a_at		LRRC51	p53-p66 indep	UP	UP	UP
1441272_PM_at		MATR3	p53-p66 indep	D	D	D
1424356_PM_a_at		METRNL	p53-p66 indep	D	D	D
1456340_PM_at		METTL11A	p53-p66 indep	UP	UP	UP
1455487_PM_at		MFSD11	p53-p66 indep	UP	UP	UP
1428223_PM_at		MFSD2A	p53-p66 indep	D	D	D
1425930_PM_a_at	d	MLX	p53-p66 indep	D	D	d
1418192_PM_at		MNT	p53-p66 indep	UP	UP	UP
1430798_PM_x_at		MRPL15	p53-p66 indep	D	D	D
1428942_PM_at		MT1E	p53-p66 indep	UP	UP	UP
1422557_PM_s_at		MT1F	p53-p66 indep	UP	UP	UP
1419400_PM_at		MTTP	p53-p66 indep	UP	UP	UP
1450376_PM_at		MXI1	p53-p66 indep	UP	UP	UP
1417707_PM_at		N4BP2L1	p53-p66 indep	UP	UP	UP
1423413_PM_at	d	NdRG1	p53-p66 indep	UP	UP	UP
1428479_PM_at		NFATC1	p53-p66 indep	UP	UP	UP
1451338_PM_at		NISCH	p53-p66 indep	UP	UP	UP
1416958_PM_at		NR1D2	p53-p66 indep	UP	UP	UP
1419665_PM_a_at	d	NUPR1	p53-p66 indep	UP	UP	UP
1426526_PM_s_at		OVGP1	p53-p66 indep	UP	UP	UP
1422474_PM_at		PdE4B	p53-p66 indep	UP	UP	UP
1417626_PM_at		PdE4dIP	p53-p66 indep	UP	UP	UP
1417273_PM_at		PDK4	p53-p66 indep	UP	UP	UP
1420406_PM_at		PEG12	p53-p66 indep	D	D	D
1426994_PM_at		PHLPP1	p53-p66 indep	D	D	d
1433668_PM_at		PNRC1	p53-p66 indep	UP	UP	UP
1420988_PM_at	d	POLH	p53-p66 indep	D	D	d
1452831_PM_s_at		PPAT	p53-p66 indep	D	D	D
1438955_PM_x_at		PPIF	p53-p66 indep	D	D	D
1429832_PM_at		PPIH	p53-p66 indep	D	D	D
1426726_PM_at	d	PPP1R10	p53-p66 indep	UP	UP	UP
1448325_PM_at		PPP1R15A	p53-p66 indep	UP	UP	UP
1431352_PM_s_at	d	PVT1	p53-p66 indep	UP	UP	UP
1416928_PM_at	d	RBM12	p53-p66 indep	D	D	d
1443033_PM_at		RBM14	p53-p66 indep	UP	UP	UP
1434826_PM_at		RFESD	p53-p66 indep	UP	UP	UP
1434432_PM_at		RFFL	p53-p66 indep	D	D	D
1417601_PM_at		RGS1	p53-p66 indep	UP	UP	UP
1426037_PM_a_at	d	RGS16	p53-p66 indep	D	D	d
1447818_PM_x_at	d	RHEBL1	p53-p66 indep	UP	UP	UP
1426884_PM_at		RMND5A	p53-p66 indep	UP	UP	UP
1418337_PM_at		RPIA	p53-p66 indep	D	D	D
1425139_PM_at	d	SESN2	p53-p66 indep	UP	UP	UP
1439515_PM_at		SETD5	p53-p66 indep	UP	UP	UP
1426441_PM_at		SLC11A2	p53-p66 indep	D	D	D
1460042_PM_at		SLC23A3	p53-p66 indep	UP	UP	UP
1443536_PM_at		SLC7A11	p53-p66 indep	UP	UP	UP
1451727_PM_at		SLU7	p53-p66 indep	UP	UP	UP
1452469_PM_a_at		SMTN	p53-p66 indep	D	D	D
1436040_PM_at		SNORA44 (includes EG:100217418)	p53-p66 indep	UP	UP	UP
1433674_PM_a_at	d	SNORd22 (includes EG:9304)	p53-p66 indep	UP	UP	UP
1449109_PM_at		SOCS2	p53-p66 indep	D	D	D
1436584_PM_at		SPRY2	p53-p66 indep	D	D	D
1450957_PM_a_at		SQSTM1	p53-p66 indep	UP	UP	UP
1429951_PM_at		SSBP2	p53-p66 indep	UP	UP	UP
1417725_PM_a_at	d	SSSCA1	p53-p66 indep	D	D	d
1455171_PM_at		SUV420H1	p53-p66 indep	UP	UP	UP
1437424_PM_at		SYDE2	p53-p66 indep	D	D	D
1455625_PM_at		TAF10	p53-p66 indep	UP	UP	UP
1431415_PM_a_at		TBPL1	p53-p66 indep	UP	UP	UP
1454646_PM_at		TCP11L2	p53-p66 indep	UP	UP	UP
1424175_PM_at		TEF	p53-p66 indep	UP	UP	UP
1451181_PM_at		TMEM121	p53-p66 indep	D	D	D
1428758_PM_at		TMEM86A	p53-p66 indep	UP	UP	UP
1419083_PM_at		TNFSF11	p53-p66 indep	D	D	D
1416926_PM_at		TP53INP1	p53-p66 indep	UP	UP	UP
1426065_PM_a_at	d	TRIB3	p53-p66 indep	UP	UP	UP
1456967_PM_at		TRIM66	p53-p66 indep	UP	UP	UP
1433962_PM_at		TRMT61A	p53-p66 indep	D	D	D
1420772_PM_a_at	d	TSC22d3	p53-p66 indep	UP	UP	UP
1436237_PM_at		TTC9	p53-p66 indep	D	D	D
1415996_PM_at		TXNIP	p53-p66 indep	UP	UP	UP
1435728_PM_at		TYW3	p53-p66 indep	D	D	D
1435265_PM_at		unmapped ID	p53-p66 indep	UP	UP	UP
1435598_PM_at		unmapped ID	p53-p66 indep	UP	UP	UP
1435846_PM_x_at		unmapped ID	p53-p66 indep	UP	UP	UP
1437199_PM_at		unmapped ID	p53-p66 indep	D	D	D
1438215_PM_at		unmapped ID	p53-p66 indep	UP	UP	UP
1438815_PM_at		unmapped ID	p53-p66 indep	UP	UP	UP
1439858_PM_at		unmapped ID	p53-p66 indep	UP	UP	UP
1440076_PM_at		unmapped ID	p53-p66 indep	UP	UP	UP
1440470_PM_at		unmapped ID	p53-p66 indep	UP	UP	UP
1440477_PM_at		unmapped ID	p53-p66 indep	UP	UP	UP
1441118_PM_at		unmapped ID	p53-p66 indep	UP	UP	UP
1442150_PM_at		unmapped ID	p53-p66 indep	UP	UP	UP
1444250_PM_at		unmapped ID	p53-p66 indep	UP	UP	UP
1445461_PM_at		unmapped ID	p53-p66 indep	UP	UP	UP
1445694_PM_at		unmapped ID	p53-p66 indep	UP	UP	UP
1446761_PM_at		unmapped ID	p53-p66 indep	UP	UP	UP
1447844_PM_at		unmapped ID	p53-p66 indep	UP	UP	UP
1454002_PM_at		unmapped ID	p53-p66 indep	UP	UP	UP
1456904_PM_at		unmapped ID	p53-p66 indep	UP	UP	UP
1458562_PM_at		unmapped ID	p53-p66 indep	UP	UP	UP
1459742_PM_at		unmapped ID	p53-p66 indep	UP	UP	UP
1454841_PM_at		URB1	p53-p66 indep	D	D	D
1435379_PM_at		URB2	p53-p66 indep	D	D	D
1436004_PM_at		USP27X	p53-p66 indep	D	D	D
1417900_PM_a_at	d	VLdLR	p53-p66 indep	UP	UP	UP
1447931_PM_at		WHSC1L1	p53-p66 indep	UP	UP	UP
1454901_PM_at		YPEL2	p53-p66 indep	UP	UP	UP
1451196_PM_at		YPEL5	p53-p66 indep	UP	UP	UP
1428682_PM_at		ZC3H6	p53-p66 indep	UP	UP	UP
1419522_PM_at		ZMYND19	p53-p66 indep	D	D	D
1418607_PM_at		ZNF394	p53-p66 indep	UP	UP	UP
1436592_PM_at		ZNF799	p53-p66 indep	UP	UP	UP
1435608_PM_at		ZNRF3	p53-p66 indep	D	D	D

## Sheet: DATASET1c p53p66dep
DATASET1c p53-p66 dep
Probe Set	Notes d=duplicate	Gene Symbol	categories	WT+H2O2 (Reg)	p53-/-+H2O2 (Reg)	p66-/-+ H2O2 (Reg)
1452312_PM_at		2810002D19RIK	p53-p66 dep	UP	NC	NC
1430407_PM_at		3110035C09RIK	p53-p66 dep	D	NC	NC
1431820_PM_at		4632404H12RIK	p53-p66 dep	UP	NC	NC
1429551_PM_at		4930579G22RIK	p53-p66 dep	UP	NC	NC
1430232_PM_at		4933407E14RIK	p53-p66 dep	UP	NC	NC
1430863_PM_at		4933411B09RIK	p53-p66 dep	UP	NC	NC
1430204_PM_at		5033425G24RIK	p53-p66 dep	UP	NC	NC
1431347_PM_at		5730407M17RIK	p53-p66 dep	UP	NC	NC
1454460_PM_at		5730433N10RIK	p53-p66 dep	UP	NC	NC
1453245_PM_at		9130024F11RIK	p53-p66 dep	UP	NC	NC
1442088_PM_at		9230111E07RIK	p53-p66 dep	UP	NC	NC
1456670_PM_at	d	A930007A09RIK	p53-p66 dep	UP	NC	NC
1434935_PM_at		AAK1	p53-p66 dep	D	NC	NC
1435006_PM_s_at		ABCB7	p53-p66 dep	D	NC	NC
1417566_PM_at		ABHD5	p53-p66 dep	UP	NC	NC
1435685_PM_x_at	d	ABCC5	p53-p66 dep	UP	NC	NC
1423999_PM_at		ABL1	p53-p66 dep	D	NC	NC
1449065_PM_at		ACOT1 (includes EG:26897)	p53-p66 dep	UP	NC	NC
1422997_PM_s_at	d	ACOT2	p53-p66 dep	UP	NC	NC
1448460_PM_at		ACVR1	p53-p66 dep	UP	NC	NC
1437302_PM_at		ADRB2	p53-p66 dep	UP	NC	NC
1437373_PM_at		AEN	p53-p66 dep	UP	NC	NC
1428057_PM_a_at		AHNAK	p53-p66 dep	UP	NC	NC
1447361_PM_at		AI464196	p53-p66 dep	UP	NC	NC
1423988_PM_at	d	AK1	p53-p66 dep	UP	NC	NC
1450983_PM_at		AKAP8	p53-p66 dep	D	NC	NC
1429376_PM_s_at	d	ANAPC10	p53-p66 dep	D	NC	NC
1419994_PM_s_at		ANAPC16	p53-p66 dep	UP	NC	NC
1433543_PM_at		ANLN	p53-p66 dep	D	NC	NC
1434040_PM_at		APPBP2	p53-p66 dep	D	NC	NC
1439460_PM_a_at		ARFGAP2	p53-p66 dep	D	NC	NC
1418553_PM_at		ARHGEF18	p53-p66 dep	D	NC	NC
1449119_PM_at		ARIH2	p53-p66 dep	UP	NC	NC
1437021_PM_at		ARL13B	p53-p66 dep	UP	NC	NC
1435010_PM_at		ASB7	p53-p66 dep	UP	NC	NC
1419883_PM_s_at		ATP6V1B2	p53-p66 dep	UP	NC	NC
1451246_PM_s_at		AURKB	p53-p66 dep	D	NC	NC
1419148_PM_at		AVIL	p53-p66 dep	UP	NC	NC
1441664_PM_at		AW049021	p53-p66 dep	UP	NC	NC
1436430_PM_at		B430105G09RIK	p53-p66 dep	UP	NC	NC
1425909_PM_at		BC005705	p53-p66 dep	UP	NC	NC
1435794_PM_at		BC050254	p53-p66 dep	UP	NC	NC
1453820_PM_at		BC065403	p53-p66 dep	UP	NC	NC
1426372_PM_a_at	d	BET1L	p53-p66 dep	UP	NC	NC
1420631_PM_a_at		BLCAP	p53-p66 dep	UP	NC	NC
1429048_PM_at		BLOC1S2	p53-p66 dep	UP	NC	NC
1419616_PM_at		BMPR2	p53-p66 dep	UP	NC	NC
1433636_PM_at		BMS1	p53-p66 dep	D	NC	NC
1436960_PM_at		BRD3	p53-p66 dep	D	NC	NC
1448272_PM_at	d	BTG2	p53-p66 dep	UP	NC	NC
1447363_PM_s_at	d	BUB1B	p53-p66 dep	D	NC	NC
1459104_PM_at		BUB3	p53-p66 dep	D	NC	NC
1434162_PM_at		C10ORF46	p53-p66 dep	D	NC	NC
1425921_PM_a_at		C11ORF24	p53-p66 dep	D	NC	NC
1455076_PM_a_at		4933424B01Rik/C12ORF11	p53-p66 dep	UP	NC	NC
1454161_PM_s_at		C14ORF1	p53-p66 dep	D	NC	NC
1433468_PM_at		C14ORF4	p53-p66 dep	UP	NC	NC
1435007_PM_s_at		C14ORF68	p53-p66 dep	UP	NC	NC
1453790_PM_at		C16ORF5	p53-p66 dep	UP	NC	NC
1452805_PM_at		C17ORF80	p53-p66 dep	UP	NC	NC
1437186_PM_at		C1ORF112	p53-p66 dep	D	NC	NC
1457260_PM_at		C1ORF216	p53-p66 dep	D	NC	NC
1424796_PM_at		C1ORF96	p53-p66 dep	D	NC	NC
1428023_PM_at		C2ORF76	p53-p66 dep	UP	NC	NC
1424728_PM_at		C6ORF153	p53-p66 dep	UP	NC	NC
1427147_PM_at		C6ORF167	p53-p66 dep	D	NC	NC
1454879_PM_s_at		C6ORF211	p53-p66 dep	D	NC	NC
1456585_PM_x_at		C7ORF26	p53-p66 dep	D	NC	NC
1433900_PM_at		C7ORF42	p53-p66 dep	D	NC	NC
1435018_PM_at		C9ORF7	p53-p66 dep	D	NC	NC
1415975_PM_at		CARHSP1	p53-p66 dep	UP	NC	NC
1426422_PM_at		CC2D1A	p53-p66 dep	D	NC	NC
1435182_PM_at		CCDC61	p53-p66 dep	D	NC	NC
1417955_PM_at		CCDC71	p53-p66 dep	D	NC	NC
1441578_PM_at		CCDC86	p53-p66 dep	UP	NC	NC
1417911_PM_at		CCNA2	p53-p66 dep	D	NC	NC
1448205_PM_at	d	CCNB1	p53-p66 dep	D	NC	NC
1443807_PM_x_at	d	CCNF	p53-p66 dep	D	NC	NC
1450017_PM_at	d	CCNG1	p53-p66 dep	UP	NC	NC
1455073_PM_at	d	CdAdC1	p53-p66 dep	UP	NC	NC
1439394_PM_x_at	d	CdC20	p53-p66 dep	D	NC	NC
1433430_PM_s_at		CDC23 (includes EG:8697)	p53-p66 dep	D	NC	NC
1436197_PM_at		CDC42BPG	p53-p66 dep	UP	NC	NC
1417019_PM_a_at		CDC6	p53-p66 dep	D	NC	NC
1455983_PM_at	d	CdCA2	p53-p66 dep	D	NC	NC
1448314_PM_at		CDK1/Cdc2a	p53-p66 dep	D	NC	NC
1433451_PM_at	d	CdK5R1	p53-p66 dep	UP	NC	NC
1418071_PM_s_at	d	CdYL	p53-p66 dep	UP	NC	NC
1435005_PM_at	d	CENPE	p53-p66 dep	D	NC	NC
1429326_PM_at		CENPL	p53-p66 dep	D	NC	NC
1433684_PM_at		CHMP6	p53-p66 dep	D	NC	NC
1435938_PM_at	d	CKAP2L	p53-p66 dep	D	NC	NC
1452265_PM_at		CLASP1	p53-p66 dep	D	NC	NC
1437844_PM_x_at	d	COG1	p53-p66 dep	D	NC	NC
1416692_PM_at		COIL	p53-p66 dep	D	NC	NC
1433594_PM_at		COMMD2	p53-p66 dep	D	NC	NC
1434272_PM_at		CPEB2	p53-p66 dep	UP	NC	NC
1434633_PM_at		CREBBP	p53-p66 dep	D	NC	NC
1460338_PM_a_at		CRLF3 (includes EG:51379)	p53-p66 dep	D	NC	NC
1424723_PM_s_at		CSTF3	p53-p66 dep	UP	NC	NC
1422510_PM_at		CTDSPL	p53-p66 dep	D	NC	NC
1451019_PM_at		CTSF	p53-p66 dep	UP	NC	NC
1442714_PM_at		D130037M23RIK	p53-p66 dep	UP	NC	NC
1426915_PM_at		DAPK1	p53-p66 dep	UP	NC	NC
1416070_PM_a_at		DDX18	p53-p66 dep	D	NC	NC
1416751_PM_a_at		DDX20	p53-p66 dep	D	NC	NC
1437051_PM_at		DFFB	p53-p66 dep	UP	NC	NC
1416821_PM_at		DGCR14	p53-p66 dep	D	NC	NC
1451895_PM_a_at		DHCR24	p53-p66 dep	D	NC	NC
1448619_PM_at		DHCR7	p53-p66 dep	D	NC	NC
1429191_PM_at		DHX33	p53-p66 dep	D	NC	NC
1454654_PM_at		DIRC2	p53-p66 dep	UP	NC	NC
1435132_PM_at		DISP1	p53-p66 dep	UP	NC	NC
1416918_PM_at		DLG3	p53-p66 dep	D	NC	NC
1438811_PM_at	d	dLGAP5	p53-p66 dep	D	NC	NC
1417742_PM_a_at		DMAP1	p53-p66 dep	D	NC	NC
1434035_PM_at		DNAJB6	p53-p66 dep	UP	NC	NC
1416534_PM_at		DPF2	p53-p66 dep	UP	NC	NC
1427416_PM_x_at		DUSP7	p53-p66 dep	D	NC	NC
1436354_PM_at		DZIP1L	p53-p66 dep	D	NC	NC
1428349_PM_s_at		EBF3	p53-p66 dep	D	NC	NC
1426874_PM_at		EDC4	p53-p66 dep	D	NC	NC
1416555_PM_at		EI24	p53-p66 dep	UP	NC	NC
1444010_PM_at		EIF4E	p53-p66 dep	UP	NC	NC
1460643_PM_at		ELL	p53-p66 dep	UP	NC	NC
1449937_PM_at		ENDOU	p53-p66 dep	UP	NC	NC
1447349_PM_s_at		EP400	p53-p66 dep	D	NC	NC
1429914_PM_at		EPC1	p53-p66 dep	UP	NC	NC
1424919_PM_at		ERBB2	p53-p66 dep	D	NC	NC
1424766_PM_at		ERCC6L	p53-p66 dep	D	NC	NC
1435631_PM_x_at	d	EXOC6	p53-p66 dep	UP	NC	NC
1448365_PM_at		EXOSC7	p53-p66 dep	D	NC	NC
1437150_PM_at		FAM110B	p53-p66 dep	D	NC	NC
1426996_PM_at		FAM83H	p53-p66 dep	UP	NC	NC
1424907_PM_a_at		FARSA	p53-p66 dep	D	NC	NC
1417855_PM_at		FBXL15	p53-p66 dep	D	NC	NC
1431811_PM_a_at		FBXO34	p53-p66 dep	UP	NC	NC
1429499_PM_at		FBXO5	p53-p66 dep	D	NC	NC
1455060_PM_at		G3BP1	p53-p66 dep	D	NC	NC
1436232_PM_a_at		GABPB1 (includes EG:2553)	p53-p66 dep	UP	NC	NC
1424140_PM_at		GALE	p53-p66 dep	D	NC	NC
1455959_PM_s_at		GCLC	p53-p66 dep	UP	NC	NC
1451397_PM_at	d	GIGYF2	p53-p66 dep	D	NC	NC
1447787_PM_x_at		GJC1	p53-p66 dep	D	NC	NC
1448693_PM_at		GLTPD1	p53-p66 dep	D	NC	NC
1444112_PM_at		GM15417	p53-p66 dep	UP	NC	NC
1441813_PM_at		GM9484	p53-p66 dep	UP	NC	NC
1455583_PM_at		GNE	p53-p66 dep	UP	NC	NC
1453708_PM_a_at		GSTO2	p53-p66 dep	UP	NC	NC
1424771_PM_at		H2AFJ	p53-p66 dep	UP	NC	NC
1430357_PM_at		H3F3C	p53-p66 dep	UP	NC	NC
1439032_PM_at		HAUS2	p53-p66 dep	UP	NC	NC
1452715_PM_at		HAUS5	p53-p66 dep	D	NC	NC
1421972_PM_s_at		HCFC1	p53-p66 dep	D	NC	NC
1419191_PM_at		HIPK3	p53-p66 dep	UP	NC	NC
1422948_PM_s_at		HIST4H4	p53-p66 dep	UP	NC	NC
1427361_PM_at	d	HOXC6	p53-p66 dep	UP	NC	NC
1460371_PM_at		HSPA12B	p53-p66 dep	D	NC	NC
1417013_PM_at		HSPB8	p53-p66 dep	UP	NC	NC
1449954_PM_at		HYAL1	p53-p66 dep	UP	NC	NC
1417612_PM_at	d	IER5	p53-p66 dep	UP	NC	NC
1416067_PM_at		IFRD1	p53-p66 dep	UP	NC	NC
1452416_PM_at		IL6R	p53-p66 dep	UP	NC	NC
1423092_PM_at	d	INCENP	p53-p66 dep	D	NC	NC
1452316_PM_at		INTS12	p53-p66 dep	D	NC	NC
1428532_PM_at		INTS7	p53-p66 dep	D	NC	NC
1419357_PM_at		ISY1	p53-p66 dep	D	NC	NC
1430630_PM_at		ITGB1	p53-p66 dep	UP	NC	NC
1418409_PM_at		JRK	p53-p66 dep	D	NC	NC
1460559_PM_at		KANK2	p53-p66 dep	D	NC	NC
1435465_PM_at		KBTBD11	p53-p66 dep	UP	NC	NC
1417922_PM_at		KBTBD4	p53-p66 dep	D	NC	NC
1436047_PM_at		KIAA0427	p53-p66 dep	D	NC	NC
1452373_PM_at		KIAA1267	p53-p66 dep	UP	NC	NC
1430614_PM_at		KIAA1609	p53-p66 dep	UP	NC	NC
1449207_PM_a_at		KIF20A	p53-p66 dep	D	NC	NC
1439695_PM_a_at		KIF20B	p53-p66 dep	D	NC	NC
1423813_PM_at	d	KIF22	p53-p66 dep	D	NC	NC
1437611_PM_x_at		KIF2C	p53-p66 dep	D	NC	NC
1456136_PM_at		KIFC1	p53-p66 dep	UP	NC	NC
1416199_PM_at		KIFC3	p53-p66 dep	D	NC	NC
1435152_PM_at		LENG8	p53-p66 dep	UP	NC	NC
1454847_PM_at		LHFPL2	p53-p66 dep	UP	NC	NC
1435727_PM_s_at	d	LIMA1	p53-p66 dep	D	NC	NC
1422731_PM_at		LIMd1	p53-p66 dep	D	NC	NC
1451922_PM_at		LMAN1L	p53-p66 dep	UP	NC	NC
1448531_PM_at		LMNB2	p53-p66 dep	D	NC	NC
1433858_PM_at		LRRC28	p53-p66 dep	UP	NC	NC
1437771_PM_at		LRRN4CL	p53-p66 dep	UP	NC	NC
1455926_PM_at		LSM6	p53-p66 dep	UP	NC	NC
1418616_PM_at		MAFK	p53-p66 dep	UP	NC	NC
1435461_PM_at		MAGI3	p53-p66 dep	D	NC	NC
1451989_PM_a_at		MAPRE2	p53-p66 dep	D	NC	NC
1460586_PM_at		MEGF8	p53-p66 dep	D	NC	NC
1416558_PM_at		MELK	p53-p66 dep	D	NC	NC
1456439_PM_x_at		MICAL1	p53-p66 dep	D	NC	NC
1424717_PM_at		MIS12	p53-p66 dep	D	NC	NC
1434853_PM_x_at	d	MKRN1	p53-p66 dep	UP	NC	NC
1418388_PM_s_at	d	MPHOSPH8	p53-p66 dep	D	NC	NC
1450880_PM_at		MRPL16	p53-p66 dep	D	NC	NC
1428588_PM_a_at	d	MRPL41	p53-p66 dep	D	NC	NC
1449004_PM_at		MRPL46	p53-p66 dep	D	NC	NC
1424577_PM_at		MSTO1	p53-p66 dep	D	NC	NC
1424738_PM_at		MUDENG	p53-p66 dep	D	NC	NC
1416536_PM_at		MUM1	p53-p66 dep	D	NC	NC
1431885_PM_a_at		MUS81	p53-p66 dep	D	NC	NC
1450481_PM_at		MYBL1	p53-p66 dep	UP	NC	NC
1418154_PM_at		N4BP1	p53-p66 dep	UP	NC	NC
1459760_PM_at		NDUFS4	p53-p66 dep	UP	NC	NC
1434836_PM_at		NFATC2IP	p53-p66 dep	D	NC	NC
1426533_PM_at	d	NOP56	p53-p66 dep	D	NC	NC
1431428_PM_a_at		NOSIP	p53-p66 dep	D	NC	NC
1421965_PM_s_at		NOTCH3	p53-p66 dep	UP	NC	NC
1454647_PM_at		NPHP3	p53-p66 dep	UP	NC	NC
1428534_PM_at		NR2C2AP	p53-p66 dep	UP	NC	NC
1421867_PM_at		NR3C1	p53-p66 dep	UP	NC	NC
1429110_PM_a_at		NSUN4	p53-p66 dep	D	NC	NC
1428049_PM_a_at		NUDT16L1	p53-p66 dep	D	NC	NC
1430811_PM_a_at		NUF2	p53-p66 dep	D	NC	NC
1449200_PM_at		NUP155	p53-p66 dep	D	NC	NC
1422488_PM_at		NXT1	p53-p66 dep	D	NC	NC
1427535_PM_s_at		OBSL1	p53-p66 dep	D	NC	NC
1424022_PM_at		OSGIN1	p53-p66 dep	UP	NC	NC
1422850_PM_at		PABPN1	p53-p66 dep	D	NC	NC
1422503_PM_s_at	d	PARP1	p53-p66 dep	D	NC	NC
1428688_PM_at		PDCD11	p53-p66 dep	D	NC	NC
1426844_PM_a_at		PDCD2L	p53-p66 dep	D	NC	NC
1428309_PM_s_at		PDRG1	p53-p66 dep	UP	NC	NC
1444085_PM_at		PDSS2	p53-p66 dep	D	NC	NC
1428716_PM_at		PEX1	p53-p66 dep	D	NC	NC
1451393_PM_at		PEX26	p53-p66 dep	D	NC	NC
1415744_PM_at		PFDN6	p53-p66 dep	D	NC	NC
1460210_PM_at		PKD1	p53-p66 dep	D	NC	NC
1448661_PM_at		PLCB3	p53-p66 dep	D	NC	NC
1448191_PM_at		PLK1	p53-p66 dep	D	NC	NC
1453181_PM_x_at		PLSCR1	p53-p66 dep	D	NC	NC
1448961_PM_at		PLSCR2	p53-p66 dep	D	NC	NC
1419265_PM_at		POC5	p53-p66 dep	D	NC	NC
1436922_PM_at		PPIL5	p53-p66 dep	D	NC	NC
1453310_PM_at		PPIL6	p53-p66 dep	UP	NC	NC
1429500_PM_at	d	PPM1A	p53-p66 dep	UP	NC	NC
1439530_PM_a_at	d	PPP1R13L	p53-p66 dep	UP	NC	NC
1448888_PM_at		PPP1R7	p53-p66 dep	D	NC	NC
1424906_PM_at		PQLC3	p53-p66 dep	UP	NC	NC
1431269_PM_at		PRDX4	p53-p66 dep	UP	NC	NC
1456037_PM_x_at		PREB	p53-p66 dep	D	NC	NC
1423044_PM_at		PROSC	p53-p66 dep	UP	NC	NC
1417323_PM_at	d	PSRC1	p53-p66 dep	UP	D	NC
1428853_PM_at		PTCH1	p53-p66 dep	D	NC	NC
1437613_PM_s_at		PTPDC1	p53-p66 dep	UP	NC	NC
1436442_PM_at		PTPN14	p53-p66 dep	UP	NC	NC
1418869_PM_a_at		PUS1	p53-p66 dep	D	NC	NC
1417703_PM_at		PVRL2	p53-p66 dep	D	NC	NC
1424332_PM_at		RAB40C	p53-p66 dep	UP	NC	NC
1425602_PM_a_at		RABEP2	p53-p66 dep	D	NC	NC
1452283_PM_at		RASSF8	p53-p66 dep	D	NC	NC
1420608_PM_at		RBM18	p53-p66 dep	UP	NC	NC
1456058_PM_at		RBM27	p53-p66 dep	D	NC	NC
1421265_PM_a_at		RBM38	p53-p66 dep	UP	NC	NC
1456411_PM_at		RCCD1	p53-p66 dep	D	NC	NC
1428696_PM_at		RFTN1	p53-p66 dep	D	NC	NC
1419457_PM_at		RGNEF	p53-p66 dep	UP	NC	NC
1434774_PM_at		RHBDF2	p53-p66 dep	UP	NC	NC
1434684_PM_at		RIN3	p53-p66 dep	D	NC	NC
1456394_PM_at		RINT1	p53-p66 dep	D	NC	NC
1455585_PM_at		RNF168 (includes EG:165918)	p53-p66 dep	D	NC	NC
1436824_PM_x_at		RNF26	p53-p66 dep	D	NC	NC
1415791_PM_at		RNF34	p53-p66 dep	D	NC	NC
1451072_PM_a_at		RNF4	p53-p66 dep	UP	NC	NC
1453106_PM_a_at		RNMT	p53-p66 dep	UP	NC	NC
1422552_PM_at		RPRM	p53-p66 dep	UP	NC	NC
1439960_PM_at		RPUSD2	p53-p66 dep	UP	NC	NC
1434909_PM_at		RRAGD	p53-p66 dep	UP	NC	NC
1456117_PM_at		RRP1B	p53-p66 dep	D	NC	NC
1434131_PM_at		RUFY1	p53-p66 dep	D	NC	NC
1454829_PM_at		RUNDC1	p53-p66 dep	D	NC	NC
1416638_PM_at		SALL2	p53-p66 dep	D	NC	NC
1423078_PM_a_at		SC4MOL	p53-p66 dep	D	NC	NC
1430300_PM_at		SCO1	p53-p66 dep	UP	NC	NC
1431203_PM_at		SDCCAG8	p53-p66 dep	D	NC	NC
1420386_PM_at		SEH1L	p53-p66 dep	UP	NC	NC
1448110_PM_at		SEMA4A	p53-p66 dep	UP	NC	NC
1436120_PM_at		SETDB2	p53-p66 dep	D	NC	NC
1416151_PM_at		SFRS3	p53-p66 dep	UP	NC	NC
1424003_PM_at	d	SGK196	p53-p66 dep	D	NC	NC
1418919_PM_at		SGOL1	p53-p66 dep	D	NC	NC
1449579_PM_at		SH3YL1	p53-p66 dep	UP	NC	NC
1416750_PM_at		SIGMAR1	p53-p66 dep	D	NC	NC
1458627_PM_at		SIP1	p53-p66 dep	UP	NC	NC
1418377_PM_a_at		SIVA1	p53-p66 dep	UP	NC	NC
1449293_PM_a_at	d	SKP2	p53-p66 dep	D	NC	NC
1460168_PM_at		SLBP	p53-p66 dep	D	NC	NC
1436368_PM_at		SLC16A10	p53-p66 dep	UP	NC	NC
1433595_PM_at		SLC35D1	p53-p66 dep	UP	NC	NC
1452059_PM_at		SLC35F5	p53-p66 dep	UP	NC	NC
1426663_PM_s_at		SLC45A3	p53-p66 dep	UP	NC	NC
1422771_PM_at		SMAD6	p53-p66 dep	D	NC	NC
1416620_PM_at		SMARCAL1	p53-p66 dep	D	NC	NC
1448400_PM_a_at		SMARCD2	p53-p66 dep	D	NC	NC
1456041_PM_at		SNX16	p53-p66 dep	UP	NC	NC
1435304_PM_at		SOD1	p53-p66 dep	UP	NC	NC
1427785_PM_x_at	d	SOLH	p53-p66 dep	D	NC	NC
1433892_PM_at	d	SPAG5	p53-p66 dep	D	NC	NC
1435852_PM_at		SPRED3	p53-p66 dep	D	NC	NC
1415874_PM_at		SPRY1	p53-p66 dep	D	NC	NC
1426690_PM_a_at		SREBF1	p53-p66 dep	D	NC	NC
1426875_PM_s_at		SRXN1	p53-p66 dep	UP	NC	NC
1460700_PM_at		STAT3	p53-p66 dep	D	NC	NC
1422103_PM_a_at		STAT5B	p53-p66 dep	D	NC	NC
1418513_PM_at		STK3	p53-p66 dep	D	NC	NC
1447624_PM_s_at	d	STOX2	p53-p66 dep	UP	D	NC
1455022_PM_at		STRN	p53-p66 dep	D	NC	NC
1450024_PM_at		SUFU	p53-p66 dep	D	NC	NC
1422457_PM_s_at		SUMO3	p53-p66 dep	D	NC	NC
1428685_PM_at		SYCE1	p53-p66 dep	UP	NC	NC
1417450_PM_a_at	d	TACC3	p53-p66 dep	D	NC	NC
1424427_PM_at		TADA1	p53-p66 dep	D	NC	NC
1417467_PM_a_at		TADA3	p53-p66 dep	D	NC	NC
1434960_PM_at		TAF9B	p53-p66 dep	D	NC	NC
1448587_PM_at		TBC1D10A	p53-p66 dep	D	NC	NC
1456792_PM_at		TBC1D2	p53-p66 dep	UP	NC	NC
1442325_PM_at	d	TBC1d24	p53-p66 dep	UP	NC	NC
1418755_PM_at		TBX15	p53-p66 dep	D	NC	NC
1435236_PM_at		TCEANC	p53-p66 dep	UP	NC	NC
1421033_PM_a_at		TCERG1	p53-p66 dep	D	NC	NC
1422286_PM_a_at		TGIF1	p53-p66 dep	UP	NC	NC
1456536_PM_at		THAP6	p53-p66 dep	UP	NC	NC
1426428_PM_at		THAP7	p53-p66 dep	D	NC	NC
1452821_PM_at		TIAL1	p53-p66 dep	D	NC	NC
1423186_PM_at		TIAM2 (includes EG:26230)	p53-p66 dep	D	NC	NC
1423951_PM_at		TM2D3	p53-p66 dep	D	NC	NC
1426277_PM_at		TMEM203	p53-p66 dep	UP	NC	NC
1417030_PM_at		TMEM206	p53-p66 dep	UP	NC	NC
1424177_PM_at		TMEM38A	p53-p66 dep	UP	NC	NC
1426434_PM_at		TMEM43	p53-p66 dep	UP	NC	NC
1424039_PM_at		TMEM66	p53-p66 dep	UP	NC	NC
1426349_PM_s_at		TMPO	p53-p66 dep	D	NC	NC
1458347_PM_s_at		TMPRSS2	p53-p66 dep	UP	NC	NC
1418424_PM_at		TNFAIP6	p53-p66 dep	UP	NC	NC
1452887_PM_at		TRAF3IP1	p53-p66 dep	D	NC	NC
1439539_PM_at		TRAM2	p53-p66 dep	D	NC	NC
1419630_PM_a_at		TRIM11	p53-p66 dep	UP	NC	NC
1424929_PM_a_at		TRIM26	p53-p66 dep	D	NC	NC
1427476_PM_a_at		TRIM32	p53-p66 dep	UP	NC	NC
1439352_PM_at		TRIM7	p53-p66 dep	UP	NC	NC
1416532_PM_at		TRRAP	p53-p66 dep	D	NC	NC
1416311_PM_s_at		TUBA3E	p53-p66 dep	D	NC	NC
1421748_PM_a_at		TUBD1	p53-p66 dep	D	NC	NC
1418733_PM_at		TWIST1	p53-p66 dep	D	NC	NC
1436108_PM_at		TXNDC9	p53-p66 dep	UP	NC	NC
1423461_PM_a_at		UBL3	p53-p66 dep	UP	NC	NC
1448370_PM_at		ULK1	p53-p66 dep	UP	NC	NC
1435110_PM_at	d	UNC5B	p53-p66 dep	D	NC	NC
1424854_PM_at		Hist1h4c	p53-p66 dep	UP	NC	NC
1435515_PM_at		unmapped ID	p53-p66 dep	UP	NC	NC
1436636_PM_at		unmapped ID	p53-p66 dep	UP	NC	NC
1439888_PM_at		unmapped ID	p53-p66 dep	UP	NC	NC
1439911_PM_at		E030037K03Rik	p53-p66 dep	UP	NC	NC
1442124_PM_at		AU022252	p53-p66 dep	D	NC	NC
1443871_PM_at		unmapped ID	p53-p66 dep	UP	NC	NC
1444113_PM_at		unmapped ID	p53-p66 dep	UP	NC	NC
1444535_PM_at		unmapped ID	p53-p66 dep	UP	NC	NC
1445668_PM_at		unmapped ID	p53-p66 dep	UP	NC	NC
1445678_PM_at		unmapped ID	p53-p66 dep	UP	NC	NC
1452433_PM_at		unmapped ID	p53-p66 dep	UP	NC	NC
1456717_PM_at		unmapped ID	p53-p66 dep	D	NC	NC
1456951_PM_at		unmapped ID	p53-p66 dep	UP	NC	NC
1457005_PM_at		unmapped ID	p53-p66 dep	D	NC	NC
1457467_PM_at		unmapped ID	p53-p66 dep	UP	NC	NC
1457942_PM_at		unmapped ID	p53-p66 dep	UP	NC	NC
1459538_PM_at		unmapped ID	p53-p66 dep	UP	NC	NC
1460096_PM_at		unmapped ID	p53-p66 dep	UP	NC	NC
1451929_PM_a_at	d	VRK2	p53-p66 dep	D	NC	NC
1423923_PM_a_at		WDR8 (includes EG:49856)	p53-p66 dep	D	NC	NC
1427566_PM_at		WFIKKN1	p53-p66 dep	UP	NC	NC
1427248_PM_at		WHSC2	p53-p66 dep	D	NC	NC
1420011_PM_s_at	d	XBP1	p53-p66 dep	D	NC	NC
1427271_PM_at		ZBTB44	p53-p66 dep	UP	NC	NC
1424548_PM_at		ZGPAT	p53-p66 dep	D	NC	NC
1433946_PM_at		ZIK1	p53-p66 dep	D	NC	NC
1423545_PM_a_at		ZNF207	p53-p66 dep	D	NC	NC
1437959_PM_at		ZNF324	p53-p66 dep	D	NC	NC
1452588_PM_at		ZNF688	p53-p66 dep	UP	NC	NC
1436020_PM_at		ZNF828	p53-p66 dep	D	NC	NC
1460441_PM_at		ZXDB	p53-p66 dep	UP	NC	NC
1457561_PM_at		ITGA5	p53-p66 dep	D	NC	NC
1434361_PM_at		SNX33	p53-p66 dep	D	NC	NC
