# Supplementary material for: Oxidative stress activates a specific p53 transcriptional response that regulates cellular senescence and aging
Source: Aging Cell. 2013 Mar 27;12(3):435–45. doi: 10.1111/acel.12060 (PMC3709138; doi:10.1111/acel.12060)
Supplement: Supplementary file 13 [file acel0012-0435-SD13.xls]

## Sheet: DATASET4a
DATASET4a
Unigene	Symbol	Regulated in MEFs	Regulated in Thymus	Type of Regulation	GO
Mm.280254	ABHD5	x		UP	Undefined cell-cycle function
Mm.474779	ABL1	x		D	G1/S
Mm.41077	ACTL6A (Baf53a)		x	D	G2/M; mitosis
Mm.689	ACVR1	x		UP	G1/S
Mm.32840	AGK		x	D	G1/S
Mm.301626	AGT		x	UP	Undefined cell-cycle function
Mm.235137	AIMP1		x	D	Undefined cell-cycle function
Mm.476776	AK1	x		UP	G1/S
Mm.27481	AKAP12		x	D	G1/S
Mm.328945	AKAP8	x	x	D	G2/M; mitosis
Mm.257445	ANAPC10	x		D	G2/M; mitosis
Mm.272568	ANAPC4		x	D	G2/M; mitosis
Mm.359360	ANAPC5		x	D	G2/M; mitosis
Mm.24262	ANKRD54		x	D	Undefined cell-cycle function
Mm.282751	ANLN	x	x	D	G2/M; mitosis
Mm.392114	APBB2		x	UP	Undefined cell-cycle function
Mm.305152	APOE		x	D	G2/M; mitosis
Mm.277585	APP		x	UP	G1/S
Mm.394224	AR		x	UP	G1/S
Mm.22478	ARID1A		x	D	G2/M; mitosis
Mm.250265	ARNT		x	D	Undefined cell-cycle function
Mm.2942	ASNS		x	UP	Undefined cell-cycle function
Mm.330677	ASXL1		x	D	Undefined cell-cycle function
Mm.209903	ATF2		x	D	G2/M; mitosis
Mm.2706	ATF3		x	UP	G1/S
Mm.212462	ATR		x	D	G2/M; mitosis
Mm.478869	ATRX		x	D	G2/M; mitosis
Mm.249363	AURKA		x	D	G2/M; mitosis
Mm.3488	AURKB	x	x	D	G2/M; mitosis
Mm.2443	BAK1		x	D	Undefined cell-cycle function
Mm.3779	BAP1		x	D	G1/S
Mm.89568	BAZ1A		x	D	G2/M; mitosis
Mm.40331	BAZ1B		x	D	G2/M; mitosis
Mm.479419	BCL2		x	D	G2/M; mitosis
Mm.238213	BCL2L1		x	D	Undefined cell-cycle function
Mm.141083	BCL2L11		x	D	Undefined cell-cycle function
Mm.347398	BCL6		x	D	Undefined cell-cycle function
Mm.178947	BECN1		x	D	Undefined cell-cycle function
Mm.2436	BHLHE40		x	UP	G1/S
Mm.235081	BID		x	D	G1/S
Mm.8552	BIRC5		x	D	G2/M; mitosis
Mm.12932	BLM		x	D	G2/M; mitosis
Mm.343986	BPTF		x	D	G2/M; mitosis
Mm.244975	BRCA1		x	D	G2/M; mitosis
Mm.253518	BRD4		x	D	G2/M; mitosis
Mm.182836	BRDT		x	D	G2/M; mitosis
Mm.2024	BTC		x	UP	G2/M; mitosis
Mm.392646	Btg2	x		UP	G2/M; mitosis
Mm.2185	BUB1		x	D	G2/M; mitosis
Mm.29133	BUB1B	x	x	D	G2/M; mitosis
Mm.441749	BUB3	x	x	D	G2/M; mitosis
Mm.271774	4933424B01Rik	x		UP	G2/M; mitosis
Mm.30049	C1QBP		x	D	Undefined cell-cycle function
Mm.19131	C3		x	D	G2/M; mitosis
Mm.285993	CALM1		x	D	Undefined cell-cycle function
Mm.277373	CAMK1		x	UP	G1/S
Mm.131530	CAMK2A		x	UP	G2/M; mitosis
Mm.41603	CAMK2N1		x	UP	G1/S
Mm.3921	CASP2		x	D	Undefined cell-cycle function
Mm.34405	CASP3		x	D	Undefined cell-cycle function
Mm.266871	CBL		x	D	G2/M; mitosis
Mm.14547	CBX2		x	D	Undefined cell-cycle function
Mm.4189	CCNA2	x	x	D	G2/M; mitosis
Mm.260114	CCNB1	x	x	D	G2/M; mitosis
Mm.22592	CCNB2		x	D	G2/M; mitosis
Mm.333406	CCND2		x	D	G1/S
Mm.27291	CCND3		x	D	G1/S
Mm.16110	CCNE1		x	D	G2/M; mitosis
Mm.35867	CCNE2		x	D	G1/S
Mm.77695	CCNF	x	x	D	G2/M; mitosis
Mm.2103	CCNG1	x		UP	G2/M; mitosis
Mm.3527	CCNG2		x	D	G1/S
Mm.217308	CD247		x	D	G1/S
Mm.245363	CD274		x	D	Undefined cell-cycle function
Mm.255003	CD28		x	D	G2/M; mitosis
Mm.3689	CD37		x	D	Undefined cell-cycle function
Mm.2209	CD4		x	D	G2/M; mitosis
Mm.182412	CDC16		x	D	G2/M; mitosis
Mm.396441	CDC20	x	x	D	G2/M; mitosis
Mm.196638	CDC23	x	x	D	G2/M; mitosis
Mm.307103	CDC25A		x	D	G2/M; mitosis
Mm.38444	CDC25B		x	D	G2/M; mitosis
Mm.286602	CDC25C		x	D	G2/M; mitosis
Mm.89845	CDC27		x	D	G2/M; mitosis
Mm.20912	CDC6	x	x	D	G2/M; mitosis
Mm.20842	CDC7		x	D	G2/M; mitosis
Mm.33831	Cdca2	x	x	D	G2/M; mitosis
Mm.285723	CDCA3		x	D	G2/M; mitosis
Mm.23526	CDCA5/soronin		x	D	G2/M; mitosis
Mm.28038	CDCA8		x	D	G2/M; mitosis
Mm.281367	CDK1	x	x	D	G2/M; mitosis
Mm.425034	CDK10		x	D	Undefined cell-cycle function
Mm.476817	CDK19		x	D	G2/M; mitosis
Mm.111326	CDK2		x	D	G1/S; mitosis
Mm.6839	CDK4		x	D	G1/S
Mm.142275	CDK5R1	x		UP	G2/M; mitosis
Mm.31672	CDK6		x	D	G1/S
Mm.2958	CDKN1B		x	D	G2/M; mitosis
Mm.1912	CDKN2C		x	D	Undefined cell-cycle function
Mm.29020	CDKN2D		x	D	G1/S
Mm.272394	CDKN3		x	D	Undefined cell-cycle function
Mm.4649	CENPC1		x	D	G2/M; mitosis
Mm.161470	CENPE/KIF10	x	x	D	G2/M; mitosis
Mm.129746	CENPF		x	D	G2/M; mitosis
Mm.273502	CENPH		x	D	G2/M; mitosis
Mm.9916	CEP55		x	D	G2/M; mitosis
Mm.390039	CFL1		x	D	Undefined cell-cycle function
Mm.8137	CHD1		x	D	G2/M; mitosis
Mm.16753	CHEK1		x	D	G2/M; mitosis
Mm.30264	CHFR		x	D	G2/M; mitosis
Mm.3996	CHUK		x	D	Undefined cell-cycle function
Mm.426282	CIT/citron		x	D	G2/M; mitosis
Mm.22448	CKAP2		x	D	G2/M; mitosis
Mm.479235	CKAP2L	x		D	Undefined cell-cycle function
Mm.3049	CKS1B		x	D	G2/M; mitosis
Mm.443327	CKS2		x	D	G2/M; mitosis
Mm.138740	Clasp1	x		D	G2/M; mitosis
Mm.291716	COMMD5		x	UP	Undefined cell-cycle function
Mm.402384	COPS5		x	D	G1/S
Mm.466618	CREB1		x	D	Undefined cell-cycle function
Mm.392384	CREBBP	x	x	D	Undefined cell-cycle function
Mm.294885	CREG1		x	UP	G1/S
Mm.5244	CREM		x	UP	G2/M; mitosis
Mm.280125	CRK		x	UP	Undefined cell-cycle function
Mm.272093	CRLF3	x		D	G1/S
Mm.22417	CSE1L		x	D	G2/M; mitosis
Mm.472989	CSNK1A1		x	D	G2/M; mitosis
Mm.440348	CSNK2A2		x	D	Undefined cell-cycle function
Mm.378901	CSNK2B		x	D	G1/S
Mm.291928	CTNNB1		x	D	G2/M; mitosis
Mm.35738	CTNND1		x	UP	G1/S
Mm.87611	CUL1		x	D	Undefined cell-cycle function
Mm.12665	CUL3		x	D	G2/M; mitosis
Mm.329078	CUL7		x	D	G1/S
Mm.303231	CXCL12		x	D	G1/S
Mm.478058	CYLD		x	D	G2/M; mitosis
Mm.1231	CYR61		x	UP	G1/S
Mm.28693	DARS		x	D	G1/S
Mm.271809	DAXX		x	D	G2/M; mitosis
Mm.292470	DBF4		x	D	G2/M; mitosis
Mm.474961	DDX3X		x	D	G2/M; mitosis
Mm.314923	DGKZ		x	D	G1/S
Mm.46716	DIABLO		x	D	Undefined cell-cycle function
Mm.21135	DICER1		x	D	G2/M; mitosis
Mm.22480	DLGAP5	x	x	D	G2/M; mitosis
Mm.1151	DMTF1		x	D	Undefined cell-cycle function
Mm.307932	DPP4		x	D	G2/M; mitosis
Mm.268356	E2F2		x	D	G1/S
Mm.153415	E2F3		x	D	G1/S
Mm.29906	E2F5		x	UP	G1/S
Mm.261453	EBNA1BP2		x	D	G2/M; mitosis
Mm.9478	ECT2		x	D	G2/M; mitosis
Mm.252481	EDN3		x	UP	G1/S
Mm.181959	EGF		x	UP	G1/S
Mm.24176	EGR1		x	D	G2/M; mitosis
Mm.289992	EHMT1		x	D	G2/M; mitosis
Mm.3941	EIF3E		x	D	G2/M; mitosis
Mm.240543	Eif4e	x	x	UP	G1/S
Mm.6856	Pttg1			D	Undefined cell-cycle function
Mm.119162	ELAVL1		x	D	G2/M; mitosis
Mm.258397	EP300		x	D	G1/S
Mm.270487	EP400	x	x	D	Undefined cell-cycle function
Mm.373043	ERBB3
Mm.282335	ERCC3		x	D	Undefined cell-cycle function
Mm.290822	erbb2	x		D	Undefined cell-cycle function
Mm.31911	ERCC6L	x	x	D	G2/M; mitosis
Mm.288324	ESPL1/separase		x	D	G2/M; mitosis
Mm.386776	ESRRA		x	UP	G1/S
Mm.388156	ESRRG		x	UP	G1/S
Mm.142822	EWSR1		x	D	Undefined cell-cycle function
Mm.23122	FANCG		x	D	Undefined cell-cycle function
Mm.197520	FBXO5	x	x	D	G2/M; mitosis
Mm.425062	FCGR2B		x	UP	Undefined cell-cycle function
Mm.241282	FGF1		x	UP	G2/M; mitosis
Mm.8846	FGF9		x	UP	Undefined cell-cycle function
Mm.389712	FLT1		x	UP	Undefined cell-cycle function
Mm.4578	FOXA1		x	UP	G2/M; mitosis
Mm.42148	FOXM1		x	D	G2/M; mitosis
Mm.135965	FRS2		x	D	G2/M; mitosis
Mm.278922	FUBP1		x	D	Undefined cell-cycle function
Mm.4848	FYN		x	D	Undefined cell-cycle function
Mm.24202	FZR1		x	D	G2/M; mitosis
Mm.389750	GADD45A		x	UP	G2/M; mitosis
Mm.1360	GADD45B		x	D	G2/M; mitosis
Mm.313866	GATA3		x	D	G2/M; mitosis
Mm.329287	GATA6		x	UP	G2/M; mitosis
Mm.2078	GFI1		x	D	G1/S
Mm.3986	GHR		x	UP	G1/S
Mm.378921	GJA1		x	UP	G1/S
Mm.12239	GMNN		x	D	G2/M; mitosis
Mm.196464	GNAI2		x	D	G2/M; mitosis
Mm.271703	GNAI3		x	D	G2/M; mitosis
Mm.88512	GNL3		x	D	G2/M; mitosis
Mm.104789	GORASP1		x	UP	G2/M; mitosis
Mm.297976	GPC1		x	D	G2/M; mitosis
Mm.439649	GRB2		x	D	Undefined cell-cycle function
Mm.325827	GSPT1		x	D	G1/S
Mm.412191	GTF2I		x	D	G2/M; mitosis
Mm.221900	HAUS2	x		UP	G2/M; mitosis
Mm.290410	HAUS5	x		D	G2/M; mitosis
Mm.439140	HCFC1	x	x	D	Undefined cell-cycle function
Mm.206218	HDAC11		x	UP	G2/M; mitosis
Mm.19806	HDAC2		x	D	Undefined cell-cycle function
Mm.318567	HDAC4		x	D	G2/M; mitosis
Mm.384027	HDAC7		x	D	G2/M; mitosis
Mm.57223	HELLS		x	D	Undefined cell-cycle function
Mm.3879	HIF1A		x	D	Undefined cell-cycle function
Mm.384762	HJURP		x	D	G2/M; mitosis
Mm.209650	HLTF		x	D	G2/M; mitosis
Mm.38474	HMG20B		x	D	G2/M; mitosis
Mm.4438	HMGA1		x	D	G2/M; mitosis
Mm.2756	HMGN1		x	D	G2/M; mitosis
Mm.110	ID3		x	D	G1/S
Mm.25613	IER3		x	UP	Undefined cell-cycle function
Mm.485772	Mnda		x	D	Undefined cell-cycle function
Mm.141936	IGFBP2		x	UP	Undefined cell-cycle function
Mm.405761	IGFBP5		x	D	G2/M; mitosis
Mm.277886	IKBKB		x	D	Undefined cell-cycle function
Mm.103545	IKZF1		x	D	G2/M; mitosis
Mm.459157	IKZF3		x	D	G2/M; mitosis
Mm.10137	IL16		x	D	G1/S
Mm.233802	Il4ra		x	D	G1/S
Mm.2856	Il6ra	x		D	Undefined cell-cycle function
Mm.29755	INCENP	x	x	D	G2/M; mitosis
Mm.25709	ING1		x	D	Undefined cell-cycle function
Mm.430733	ING2		x	D	Undefined cell-cycle function
Mm.330496	INO80		x	D	G2/M; mitosis
Mm.15105	INPP5D		x	D	Undefined cell-cycle function
Mm.268003	INSR		x	UP	G2/M; mitosis
Mm.1149	IRF2		x	D	Undefined cell-cycle function
Mm.4952	IRS1		x	UP	G1/S
Mm.16234	ITGA5	x		D	Undefined cell-cycle function
Mm.1618	ITGAL		x	D	Undefined cell-cycle function
Mm.263396	ITGB1	x	x	UP	G1/S
Mm.25059	JARID2		x	D	Undefined cell-cycle function
Mm.275071	JUN		x	UP	G1/S
Mm.218837	KAT2A		x	D	G2/M; mitosis
Mm.31941	KDM2A		x	D	Undefined cell-cycle function
Mm.86406	KDM2B		x	D	Undefined cell-cycle function
Mm.42203	KIF11/Eg5		x	D	G2/M; mitosis
Mm.258846	KIF20A	x	x	D	G2/M; mitosis
Mm.278471	KIF20B	x	x	D	G2/M; mitosis
Mm.286488	KIF22	x	x	D	G2/M; mitosis
Mm.259374	KIF23		x	D	G2/M; mitosis
Mm.355686	KIF2A		x	D	G2/M; mitosis
Mm.247651	KIF2C/MCAK	x	x	D	G2/M; mitosis
Mm.479167	KIFC1	x	x	UP	G2/M; mitosis
Mm.392684	KLF9		x	UP	G1/S
Mm.441089	KNTC1		x	D	G2/M; mitosis
Mm.383182	KRAS		x	D	Undefined cell-cycle function
Mm.255219	LEF1		x	D	G1/S
Mm.4964	LIF		x	UP	G1/S
Mm.421129	LIG1		x	D	Undefined cell-cycle function
Mm.80584	LIG4		x	D	G2/M; mitosis
Mm.1022	Cdc42		x	D	Undefined cell-cycle function
Mm.1583	LY6C1		x	D	Undefined cell-cycle function
Mm.27250	MAD1L1		x	D	G2/M; mitosis
Mm.476807	MAD2L1		x	D	G2/M; mitosis
Mm.14487	MAP2K6		x	D	G1/S
Mm.439193	MAP2K7		x	D	Undefined cell-cycle function
Mm.217318	Mtap4/MAP4		x	D	G2/M; mitosis
Mm.196581	MAPK1		x	D	G2/M; mitosis
Mm.311337	MAPK14		x	D	G2/M; mitosis
Mm.21495	MAPK8		x	D	G1/S
Mm.132237	MAPRE2	x		D	Undefined cell-cycle function
Mm.259308	MBD4		x	D	G2/M; mitosis
Mm.23828	MCM10		x	D	G1/S
Mm.378965	MCM7		x	D	G2/M; mitosis
Mm.476028	MDM4		x	D	G1/S
Mm.268668	MELK	x		D	G2/M; mitosis
Mm.12917	MEN1		x	D	Undefined cell-cycle function
Mm.86844	MET		x	UP	G1/S
Mm.441067	MIF		x	UP	Undefined cell-cycle function
Mm.28227	MIS12	x	x	D	G2/M; mitosis
Mm.4078	MKI67		x	D	G2/M; mitosis
Mm.2389	Mll1		x	D	Undefined cell-cycle function
Mm.246750	MNAT1		x	D	Undefined cell-cycle function
Mm.29500	MOBKL1B		x	D	G2/M; mitosis
Mm.287329	MORC3		x	D	Undefined cell-cycle function
Mm.454999	MORF4L1		x	D	G2/M; mitosis
Mm.152466	MPHOSPH8	x		D	G2/M; mitosis
Mm.149071	MRE11A		x	D	Undefined cell-cycle function
Mm.471165	MSH2		x	D	G2/M; mitosis
Mm.25339	MTA2		x	D	G2/M; mitosis
Mm.390829	MTBP		x	D	G1/S
Mm.279580	MXD1		x	D	G1/S
Mm.20350	MXD3		x	D	G1/S
Mm.473872	MYB		x	D	G1/S
Mm.479	MYBL1	x		UP	G2/M; mitosis
Mm.2444	MYC		x	D	G2/M; mitosis
Mm.29677	MYH9		x	D	Undefined cell-cycle function
Mm.257181	NASP		x	D	G2/M; mitosis
Mm.257590	NCAPD2		x	D	G2/M; mitosis
Mm.251777	NCAPD3		x	D	G2/M; mitosis
Mm.478880	NCAPG2		x	D	G2/M; mitosis
Mm.29786	NCAPH		x	D	G2/M; mitosis
Mm.143167	NCAPH2		x	D	G2/M; mitosis
Mm.225956	NDC80		x	D	G2/M; mitosis
Mm.33773	NEK2		x	D	G2/M; mitosis
Mm.256765	NFKB1		x	D	G1/S
Mm.1259	NGF		x	UP	G1/S
Mm.478166	NOTCH1		x	D	G1/S
Mm.116713	NPAT		x	D	G1/S
Mm.129481	NR3C1	x	x	D	Undefined cell-cycle function
Mm.400954	NRAS		x	D	Undefined cell-cycle function
Mm.130054	NTRK2		x	UP	Undefined cell-cycle function
Mm.325732	NUBP1		x	D	G2/M; mitosis
Mm.25321	NUDCD3		x	D	G2/M; mitosis
Mm.151315	NUF2	x	x	D	G2/M; mitosis
Mm.27259	NUMA1		x	D	G2/M; mitosis
Mm.290015	NUSAP1		x	D	G2/M; mitosis
Mm.272357	OSGIN1	x		UP	Undefined cell-cycle function
Mm.397111	PAFAH1B1		x	D	G2/M; mitosis
Mm.277779	PARP1	x		D	G2/M; mitosis
Mm.27913	PBRM1		x	D	G2/M; mitosis
Mm.117896	PCM1		x	D	G2/M; mitosis
Mm.7141	PCNA		x	D	G2/M; mitosis
Mm.221403	PDGFRA		x	UP	Undefined cell-cycle function
Mm.12746	PDRG1	x		UP	G2/M; mitosis
Mm.544	Pea15		x	UP	G1/S
Mm.479179	PIAS1		x	D	G1/S
Mm.478841	PIM1		x	D	G2/M; mitosis
Mm.188432	Spin1		x	D	G2/M; mitosis
Mm.30435	PKD1	x		D	Undefined cell-cycle function
Mm.16525	PLK1	x	x	D	G2/M; mitosis
Mm.3794	PLK4		x	D	G2/M; mitosis
Mm.473425	PML		x	D	G1/S
Mm.2950	PMS2		x	D	Undefined cell-cycle function
Mm.86472	POC5	x		D	Undefined cell-cycle function
Mm.1923	POLA1		x	D	G1/S
Mm.89926	POLK		x	D	G1/S
Mm.28873	PPAP2C		x	UP	G1/S
Mm.261045	PPM1A	x		UP	G2/M; mitosis
Mm.474554	PPP1CC		x	D	G2/M; mitosis
Mm.273997	PPP2R2A		x	D	G2/M; mitosis
Mm.335386	PPP2R3A		x	UP	Undefined cell-cycle function
Mm.205569	PPP2R5A		x	D	G2/M; mitosis
Mm.227274	PRC1		x	D	Undefined cell-cycle function
Mm.24614	PRKCE		x	UP	G1/S
Mm.341677	PRKCH		x	D	G1/S
Mm.478277	PRPF19		x	D	G2/M; mitosis
Mm.471805	PSAP		x	D	G1/S
Mm.150701	PSMG2		x	D	Undefined cell-cycle function
Mm.389499	Psrc1	x		UP	G2/M; mitosis
Mm.228798	PTCH1	x		D	G2/M; mitosis
Mm.245395	PTEN		x	D	G2/M; mitosis
Mm.22421	PTGES3		x	D	G1/S
Mm.6856	PTTG1		x	D	G2/M; mitosis
Mm.392453	PURA		x	D	G2/M; mitosis
Mm.227506	PVR		x	UP	G1/S
Mm.27553	RAB35		x	D	Undefined cell-cycle function
Mm.292510	RAC1		x	D	Undefined cell-cycle function
Mm.273804	RACGAP1		x	D	G2/M; mitosis
Mm.103812	RAD18		x	D	Undefined cell-cycle function
Mm.470496	RAD21		x	D	G2/M; mitosis
Mm.184163	RAF1		x	D	G2/M; mitosis
Mm.386831	RAN		x	D	G2/M; mitosis
Mm.24028	RAPGEF3		x	D	Undefined cell-cycle function
Mm.248291	RASSF5		x	D	Undefined cell-cycle function
Mm.273862	RB1		x	D	Undefined cell-cycle function
Mm.12145	RBBP4		x	D	G2/M; mitosis
Mm.371732	RBBP7		x	D	G2/M; mitosis
Mm.244671	RBL1		x	D	Undefined cell-cycle function
Mm.235580	RBL2		x	D	Undefined cell-cycle function
Mm.249966	RELA		x	D	G2/M; mitosis
Mm.1426	RGS14		x	D	G2/M; mitosis
Mm.318359	RHOA		x	D	G2/M; mitosis
Mm.133300	RINT1	x		D	G2/M; mitosis
Mm.472099	RPA1		x	D	G2/M; mitosis
Mm.276856	RPL11		x	D	G1/S
Mm.27086	RPRM	x		UP	G2/M; mitosis
Mm.391013	RUNX2		x	UP	G2/M; mitosis
Mm.476803	SEH1L	x		UP	Undefined cell-cycle function
Mm.348004	SFRS2		x	D	G2/M; mitosis
Mm.153202	SGOL1	x	x	D	G2/M; mitosis
Mm.2137	SIN3B		x	D	Undefined cell-cycle function
Mm.283406	SKA1		x	D	G2/M; mitosis
Mm.45008	Fam33a		x	D	G2/M; mitosis
Mm.35584	SKP2	x	x	D	G1/S
Mm.7601	SLA		x	D	G1/S
Mm.4172	SLBP	x		D	G1/S
Mm.10948	SLFN1		x	D	G1/S
Mm.477499	SMARCA2		x	D	G2/M; mitosis
Mm.286593	SMARCA4		x	D	G2/M; mitosis
Mm.474173	SMARCA5		x	D	Undefined cell-cycle function
Mm.279751	Smarcb1		x	D	G2/M; mitosis
Mm.85410	SMARCC1		x	D	G2/M; mitosis
Mm.389717	SMARCE1		x	D	Undefined cell-cycle function
Mm.6994	SMC1A		x	D	G2/M; mitosis
Mm.2999	SMC2		x	D	G2/M; mitosis
Mm.14910	SMC3		x	D	G2/M; mitosis
Mm.206841	SMC4		x	D	G2/M; mitosis
Mm.191459	Snx33	x		D	G1/S
Mm.4618	SP1		x	D	G2/M; mitosis
Mm.24250	SPAG5	x	x	D	G2/M; mitosis
Mm.272969	SPC25		x	D	G2/M; mitosis
Mm.479257	SPRY2		x	UP	G1/S
Mm.296366	SREBF1	x		D	Undefined cell-cycle function
Mm.260838	ST8SIA1		x	D	G1/S
Mm.277406	STAT1		x	D	Undefined cell-cycle function
Mm.249934	STAT3	x		D	Undefined cell-cycle function
Mm.34064	STAT5B	x		D	Undefined cell-cycle function
Mm.3988	STIL		x	D	G2/M; mitosis
Mm.378957	STMN1/Stathmin		x	D	G2/M; mitosis
Mm.277977	STX16		x	D	G2/M; mitosis
Mm.379024	TACC3	x		D	G2/M; mitosis
Mm.86670	TBPL1		x	D	G1/S
Mm.3406	TCF3		x	D	G1/S
Mm.4306	TERF1		x	D	G2/M; mitosis
Mm.325052	TFDP1		x	D	G1/S
Mm.248380	TGFB1		x	D	G1/S
Mm.101034	TGIF1	x		UP	G2/M; mitosis
Mm.159684	TMPO	x	x	D	Undefined cell-cycle function
Mm.4237	TOP2A		x	D	G2/M; mitosis
Mm.130362	TOP2B		x	D	G2/M; mitosis
Mm.477819	TOP3A		x	D	G2/M; mitosis
Mm.259893	TOPBP1		x	D	G1/S
Mm.20894	Trp63		x	D	G1/S
Mm.407737	TPX2		x	D	G2/M; mitosis
Mm.321227	TRIM21		x	D	G1/S
Mm.273570	TRRAP	x		D	G2/M; mitosis
Mm.1904	TTK/MPS1		x	D	G2/M; mitosis
Mm.268395	TYMS		x	D	G1/S
Mm.277626	UBA3		x	D	G1/S
Mm.4735	WAS		x	D	G2/M; mitosis
Mm.469937	XBP1	x		D	Undefined cell-cycle function
Mm.288809	XRCC6		x	D	G2/M; mitosis
Mm.458511	YY1		x	D	G2/M; mitosis
Mm.103262	ZBTB10		x	UP	G1/S
Mm.29780	ZC3HC1		x	D	Undefined cell-cycle function
Mm.22795	Zfp346		x	D	G1/S
Mm.24791	ZW10		x	D	G2/M; mitosis
Mm.46102	SYCE1	x		UP	G2/M; mitosis
Mm.23010	MRPL41	x		D	Undefined cell-cycle function
Mm.3865	RBM38	x		UP	Undefined cell-cycle function
Mm.479159	BLCAP	x	x	UP	Undefined cell-cycle function

## Sheet: DATASET4b
DATASET4b
G2/M; mitosis
Unigene	Symbol	Regulated in MEFs	Regulated in Thymus	Type of Regulation	Role in G2-M	CDE/CHR promoters	References
i) mitosis entry
Mm.4189	CCNA2	x	x	D	G2M transition	x	Badie C, (2000). Br J Cancer. 82, 642-650.
Mm.260114	CCNB1	x	x	D	G2M transition	x	Badie C, (2000). Br J Cancer. 82, 642-650.
Mm.22592	CCNB2		x	D	G2M transition	x	Imbriano C, (2005). Mol Cell Biol. 25, 3737-3751.
Mm.307103	CDC25A		x	D	G2M transition	x	Vazquez-Novelle, M.D.(2010) J Biol Chem 285, 40544-40553.(2010)
Mm.38444	CDC25B		x	D	G2M transition		Vazquez-Novelle, M.D.(2010) J Biol Chem 285, 40544-40553.(2010)
Mm.286602	CDC25C		x	D	G2M transition		Bonnet J et al.(2008) Cell Cycle, 7:1991-8
Mm.281367	CDK1	x	x	D	G2M transition	x	Badie, C.,et al.(2000) Mol Cell Biol 20, 2358-2366
ii) mitosis progression
Mm.249363	AURKA		x	D	Mitosis progression	x	Neumann B. (2011) Nature 464, 721-727; Kettenbach AN, (2011) Sci Signal. 4, rs5.; 12. Ferrari S (2006) Cell Mol Life Sci. 63, 781-795.
Mm.3488	AURKB	x	x	D	Mitosis progression	x	Neumann B. (2011) Nature 464, 721-727; Kettenbach AN, (2011) Sci Signal. 4, rs5.; 12. Ferrari S (2006) Cell Mol Life Sci. 63, 781-795.
Mm.77695	CCNF	x	x	D	Mitosis progression		Neumann B. (2011) Nature 464, 721-727;
Mm.285723	CDCA3/Tom2-1		x	D	Mitosis progression	x	Lim HH , (2003). Mol Cell. 11, 845-846.
Mm.8137	CHD1		x	D	Mitosis progression		Neumann B, (2010) Nature. 464, 721-727;
Mm.3049	CKS1B		x	D	Mitosis progression	x	van Zon W, (2010) J Cell Biol. 23;587-602.
Mm.443327	CKS2		x	D	Mitosis progression		Rother K, (2007) FEBS Lett. 581;1166-72.
Mm.197520	FBXO5/EMI1	x	x	D	Mitosis progression		Lee J, (2009). Mol Biol Cell. 20, 1891-1902.
Mm.290410	HAUS5	x		D	Mitosis progression		Uehara R, (2009). Proc Natl Acad Sci U S A. 106, 6998-7003.
Mm.33773	NEK2		x	D	Mitosis progression		Ferrari S (2006) Cell Mol Life Sci. 63, 781-795.
Mm.16525	PLK1	x	x	D	Mitosis progression	x	Neumann B, (2010) Nature. 464, 721-727;Kettenbach AN, (2011) Sci Signal. 4, rs5.; 12.
Mm.3794	PLK4		x	D	Mitosis progression		Neumann B, (2010) Nature. 464, 721-727;Ferrari S (2006) Cell Mol Life Sci. 63, 781-795.
iii) execution of mitotic processes
Mm.328945	AKAP8	x	x	D	Spindle formation		Eide T, (1998)Exp Cell Res. 238, 305-316.
Mm.257445	ANAPC10	x		D	loss of cohesion		Peters JM (2002). Mol Cell. 9, 931-943; Izawa D , (20110 Nat Cell Biol. 13, 223-233
Mm.272568	ANAPC4		x	D	loss of cohesion		Neumann B. (2011) Nature 464, 721-727; Kettenbach AN, (2011) Sci Signal. 4, rs5.; 12. Izawa D , (20110 Nat Cell Biol. 13, 223-233
Mm.359360	ANAPC5		x	D	loss of cohesion		Peters JM (2002). Mol Cell. 9, 931-943; Izawa D , (20110 Nat Cell Biol. 13, 223-233
Mm.282751	ANLN	x	x	D	cytokinesis		Oegema K, Savoian MS, Mitchison TJ , Field CM (2000). J Cell Biol. 150, 539-552.
Mm.22478	ARID1A		x	D	NBD		Guttinger S, Laurell E , Kutay U (2009). Nat Rev Mol Cell Biol. 10, 178-191.
Mm.478869	ATRX		x	D	Substrates of Mitotic kinases		Kettenbach AN, (2011) Sci Signal. 4, rs5.; 12
Mm.89568	BAZ1A		x	D	Substrates of Mitotic kinases		Kettenbach AN, (2011) Sci Signal. 4, rs5.; 12
Mm.40331	BAZ1B		x	D	Substrates of Mitotic kinases		Kettenbach AN, (2011) Sci Signal. 4, rs5.; 12
Mm.12932	BLM		x	D	loss of cohesion		Naim V , Rosselli F (2009). TCell Cycle. 8, 2907-2911.
Mm.182412	CDC16		x	D	loss of cohesion		Neumann B. (2011) Nature 464, 721-727; Peters JM (2002). Mol Cell. 9, 931-943;
Mm.396441	CDC20	x	x	D	loss of cohesion		Peters JM (2002). Mol Cell. 9, 931-943; Izawa D , (2011) Nat Cell Biol. 13, 223-233
Mm.196638	CDC23	x	x	D	loss of cohesion		Peters JM (2002). Mol Cell. 9, 931-943; Izawa D , (20110 Nat Cell Biol. 13, 223-233
Mm.89845	CDC27		x	D	loss of cohesion		Peters JM (2002). Mol Cell. 9, 931-943; Izawa D , (20110 Nat Cell Biol. 13, 223-233
Mm.33831	Cdca2	x	x	D	Substrates of Mitotic kinases		Kettenbach AN, (2011) Sci Signal. 4, rs5.; 12
Mm.142275	CDK5R1	x		UP	segregation		Neumann B. (2011) Nature 464, 721-727;
Mm.4649	CENPC1		x	D	kinetochore formation		Verdaasdonk JS , (2011) Nat Rev Mol Cell Biol. 12, 320-332.
Mm.161470	CENPE	x	x	D	kinetochore formation		Verdaasdonk JS , (2011) Nat Rev Mol Cell Biol. 12, 320-332; Yen TJ,(1991). EMBO J. 10, 1245-1254.
Mm.129746	CENPF		x	D	kinetochore formation		Neumann B. (2011) Nature 464, 721-727;Verdaasdonk JS , (2011) Nat Rev Mol Cell Biol. 12, 320-332; Yen TJ,(1991). EMBO J. 10, 1245-1254.
Mm.273502	CENPH		x	D	kinetochore formation		Neumann B. (2011) Nature 464, 721-727;Izawa D , (2011) Nat Cell Biol. 13, 223-233
Mm.9916	CEP55		x	D	Substrates of Mitotic kinases		Kettenbach AN, (2011) Sci Signal. 4, rs5.; 12
Mm.426282	CIT/citron		x	D	cytokinesis		Bassi ZI,(2011) J Cell Biol.14;595-603.
Mm.22448	CKAP2		x	D	Spindle formation		Hong KU. (2009) Exp Mol Med. 2009, 30 :832-40.
Mm.138740	Clasp1	x		D	spindle formation		Mimori-Kiyosue Y, (2006). Genes Cells. 11, 845-857.
Mm.5244	CREM		x	UP	spindle formation		Guttinger S,(2009). Nat Rev Mol Cell Biol. 10, 178-191.
Mm.12665	CUL3		x	D	cytokinesis		Neumann B. (2011) Nature 464, 721-727;
Mm.9478	ECT2		x	D	cytokinesis	x	Neumann B. (2011) Nature 464, 721-727;
Mm.31911	ERCC6L/PICH	x	x	D	Spindle formation		Kurasawa Y , (2011) Mol Biol Cell. 21, 1188-1199.
Mm.288324	ESPL1/separase		x	D	loss of cohesion		Neumann B. (2011) Nature 464, 721-727;Peters JM (2002). Mol Cell. 9, 931-943
Mm.24202	FZR1		x	D	loss of cohesion		Neumann B. (2011) Nature 464, 721-727;Peters JM (2002). Mol Cell. 9, 931-943
Mm.104789	GORASP1		x	UP	Golgi Fragmentation		Neumann B. (2011) Nature 464, 721-727;Sutterlin C, (2011) Mol Biol Cell. 16, 3211-3222.
Mm.384762	HJURP		x	D	kinetochore formation		Kettenbach AN, (2011) Sci Signal. 4, rs5.; 12
Mm.29755	INCENP	x	x	D	kinetochore formation		Kettenbach AN, (2011) Sci Signal. 4, rs5.; 12
Mm.42203	KIF11/Eg5		x	D	Centrosome separation		Gable A, (2012) Mol Biol Cell. 23:1254-66.
Mm.258846	KIF20A	x	x	D	Substrates of Mitotic kinases		Kettenbach AN, (2011) Sci Signal. 4, rs5.; 12
Mm.278471	KIF20B	x	x	D	Spindle formation		Gable A, (2012) Mol Biol Cell. 23:1254-66.
Mm.286488	KIF22	x	x	D	Spindle formation		Neumann B. (2011) Nature 464, 721-727
Mm.259374	KIF23		x	D	Substrates of Mitotic kinases	x	Kettenbach AN, (2011) Sci Signal. 4, rs5.; 12
Mm.355686	KIF2A		x	D	Substrates of Mitotic kinases		Kettenbach AN, (2011) Sci Signal. 4, rs5.; 12
Mm.247651	KIF2C/MCAK	x	x	D	microtubule dynamics		Neumann B. (2011) Nature 464, 721-727
Mm.479167	KIFC1	x	x	UP	Spindle/Centrosome		Kettenbach AN, (2011) Sci Signal. 4, rs5.; 12
Mm.217318	Mtap4/MAP4		x	D	microtubule dynamics		Guttinger S,(2009). Nat Rev Mol Cell Biol. 10, 178-191.
Mm.311337	MAPK14		x	D	Golgi fragmentation		Persico A, (2009).FEBS Lett. 583, 3857-3862.
Mm.268668	MELK	x		D	Golgi Fragmentation		Xie S,(2004). Oncogene. 23, 3822-3829.
Mm.28227	MIS12	x	x	D	kinetochore formation		Screpanti E, (2011) Curr Biol. 2,:391-8
Mm.152466	MPHOSPH8	x		D	Spindle formation		Matsumoto-Taniura N, (1996) Mol Biol Cell. 7, 1455-1469.
Mm.257590	NCAPD2		x	D	Chromosome condensation		Bazile F. (2010) Cell Cycle. 9, 3243-3255.
Mm.251777	NCAPD3		x	D	Chromosome condensation		Bazile F. (2010) Cell Cycle. 9, 3243-3255.
Mm.478880	NCAPG2		x	D	Chromosome condensation		Bazile F. (2010) Cell Cycle. 9, 3243-3255.
Mm.29786	NCAPH		x	D	Chromosome condensation		Bazile F. (2010) Cell Cycle. 9, 3243-3255.
Mm.143167	NCAPH2		x	D	Chromosome condensation		Bazile F. (2010) Cell Cycle. 9, 3243-3255.
Mm.225956	NDC80		x	D	Spindle/Centrosome		Kettenbach AN, (2011) Sci Signal. 4, rs5.; 12
Mm.151315	NUF2	x	x	D	kinetochore formation		Sundin LJ, (2011), Mol Biol Cell. 22, 59-68.
Mm.27259	NUMA1		x	D	Spindle/Centrosome		Kolano A, (2012), Proc Natl Acad Sci U S A.109, E1858-67.
Mm.290015	NUSAP1		x	D	Substrates of Mitotic kinases		Kettenbach AN, (2011) Sci Signal. 4, rs5.; 12
Mm.277779	PARP1	x		D	centrosome duplication		Kanai M, (2007). Biochem Biophys Res Commun. 359, 426-430.
Mm.27913	PBRM1		x	D	NBD		Guttinger S,(2009). Nat Rev Mol Cell Biol. 10, 178-191.
Mm.117896	PCM1		x	D	Spindle/Centrosome		Srsen V, (2006). J Cell Biol. 174, 625-630.
Mm.12746	PDRG1	x		UP	p53 target		Luo X, Huang Y , (2003). Oncogene. 22, 7247-7257.
Mm.389499	Psrc1/DDA3	x		UP	Spindle/Centrosome		Jang CY, (2008). J Cell Biol. 181, 255-267.
Mm.273804	RACGAP1		x	D	cytokinesis	x	Neumann B. (2011) Nature 464, 721-727
Mm.470496	RAD21		x	D	Centrosome separation		Panigrahi AK,(2011) Mol Cell Biol. 2011 31,4335-47.
Mm.184163	RAF1		x	D	Golgi Fragmentation		Persico, A.(2009).FEBS Lett 583, 3857-3862
Mm.386831	RAN		x	D	NBD		Neumann B. (2011) Nature 464, 721-727
Mm.12145	RBBP4		x	D	kinetochore formation		Verdaasdonk JS , (2011) Nat Rev Mol Cell Biol. 12, 320-332.
Mm.371732	RBBP7		x	D	kinetochore formation		Verdaasdonk JS , (2011) Nat Rev Mol Cell Biol. 12, 320-332.
Mm.318359	RHOA		x	D	cytokinesis		Neumann B. (2011) Nature 464, 721-727
Mm.133300	RINT1	x		D	Golgi Fragmentation		Xiao J,(2001). J Biol Chem 276, 6105-6111
Mm.153202	SGOL1	x	x	D	Substrates of Mitotic kinases		Kettenbach AN, (2011) Sci Signal. 4, rs5.; 12
Mm.41077	ACTL6A (Baf53a)				NBD		Montes de Oca R. (2009) PLoS One, 16 7050.
Mm.477499	SMARCA2		x	D	NBD		Guttinger S,(2009). Nat Rev Mol Cell Biol. 10, 178-191.
Mm.279751	Smarcb1		x	D	NBD		Guttinger S,(2009). Nat Rev Mol Cell Biol. 10, 178-191.
Mm.85410	SMARCC1		x	D	NBD		Guttinger S,(2009). Nat Rev Mol Cell Biol. 10, 178-191.
Mm.2999	SMC2		x	D	Chromosome condensation		Neumann B. (2011) Nature 464, 721-727; Bazile F, (2010) Cell Cycle. 9, 3243-3255.
Mm.206841	SMC4		x	D	Chromosome condensation		Neumann B. (2011) Nature 464, 721-727; Bazile F, (2010) Cell Cycle. 9, 3243-3255.
Mm.24250	SPAG5	x	x	D	Substrates of Mitotic kinases		Kettenbach AN, (2011) Sci Signal. 4, rs5.; 12
Mm.378957	STMN1/Stathmin		x	D	microtubule dynamics		Bazile F,(2010) Cell Cycle. 9, 3243-3255.
Mm.379024	TACC3	x		D	Spindle/Centrosome		Kettenbach AN, (2011) Sci Signal. 4, rs5.; Lin CH, (2010). J Cell Biol. 189, 1097-1105.
Mm.4237	TOP2A		x	D	Substrates of Mitotic kinases	x	Kettenbach AN, (2011) Sci Signal. 4, rs5.; 12
Mm.407737	TPX2		x	D	Centrosome separation		Gable A, (2012) . Mol Biol Cell.23, 1254-66.
Mm.24791	ZW10		x	D	Golgi Fragmentation		Neumann B. (2011) Nature 464, 721-727
iv) exection of the mitotic spindle checkpoint
Mm.2185	BUB1		x	D	spindle checkpoint		Neumann B.(2011) Nature 464, 721-727;Musacchio A , (2007) Nat Rev Mol Cell Biol. 8, 379-393.
Mm.29133	BUB1B	x	x	D	spindle checkpoint		Neumann B.(2011) Nature 464, 721-727;Musacchio A , (2007) Nat Rev Mol Cell Biol. 8, 379-393.
Mm.441749	BUB3	x	x	D	spindle checkpoint		Neumann B.(2011) Nature 464, 721-727;Musacchio A , (2007) Nat Rev Mol Cell Biol. 8, 379-393.
Mm.30264	CHFR		x	D	spindle checkpoint		Privette LM ,(2008). Transl Oncol. 1, 57-64.
Mm.221900	HAUS2	x		UP	Spindle formation		Uehara R,(2009). Proc Natl Acad Sci U S A. 106, 6998-7003.
Mm.441089	KNTC1		x	D	spindle checkpoint		Musacchio A , (2007) Nat Rev Mol Cell Biol. 8, 379-393.
Mm.27250	MAD1L1		x	D	spindle checkpoint		Musacchio A , (2007) Nat Rev Mol Cell Biol. 8, 379-393.
Mm.476807	MAD2L1		x	D	spindle checkpoint		Musacchio A , (2007) Nat Rev Mol Cell Biol. 8, 379-393.
Mm.273570	TRRAP	x		D	Spindle checkpoint		Li H, Cuenin C,(2004).EMBO J. 23, 4824-4834.
Mm.1904	TTK		x	D	Spindle checkpoint		Musacchio A , (2007) Nat Rev Mol Cell Biol. 8, 379-393.
v) G2 arrest
Mm.392646	Btg2	x		UP	G2 arrest		Lim IK (2006). J Cancer Res Clin Oncol. 132, 417-426.
Mm.2103	CCNG1	x		UP	Dna damage		Kimura SH, (2001). Oncogene. 20, 3290-3300.
Mm.389750	GADD45A		x	UP	G2 arrest		Shao S, (2006) , J Biol Chem. 281, 28943-50.
Mm.261045	PPM1A/PP2CA	x		UP	Dna damage		Ofek, P., (2003), J Biol Chem 278, 14299-14305.
Mm.27086	RPRM	x		UP	Dna damage		Ohki R, (2000). J Biol Chem. 275, 22627-22630.
