# Supplementary material for: Oxidative stress activates a specific p53 transcriptional response that regulates cellular senescence and aging
Source: Aging Cell. 2013 Mar 27;12(3):435–45. doi: 10.1111/acel.12060 (PMC3709138; doi:10.1111/acel.12060)
Supplement: Supplementary file 14 [file acel0012-0435-SD14.xlsx]

## Sheet: DATASET2
Systematic	Gene Symbol	(a)p66-/-Thymus	(b)p53-/-Thymus	(c)p53/p66dko Thymus	(c)p66-/-Thymus FC	(b)p53-/-Thymus FC	(c)p53/p66dko Thymus FC	(a)p66-/-Lung	(b)p53-/-Lung	(c)p53/p66dko Lung	(c)p66-/-Lung FC	(b)p53-/-Lung FC	(c)p53/p66dko Lung FC	(a)p66-/-Liver	(b)p53-/-Liver	(c)p53/p66dko Liver	(c)p66-/-Liver FC	(b)p53-/-Liver FC	(c)p53/p66dko Liver FC	(a)p66-/-Heart	(b)p53-/-Heart	(c)p53/p66dko Heart	(c)p66-/-Heart FC	(b)p53-/-Heart FC	(c)p53/p66dko Heart FC
1416916_at	Elf3	D	D	D	-3.1737	-2.41321	-2.51277			UP			2.02961			UP			2.84455	UP	UP	UP	2.55957	2.95487	2.16607
1416957_at	Pou2af1							UP			2.91667					UP			2.55556
1417043_at	Lcat							D	D	D	-2.09811	-2.62264	-6.95									UP			2.14746
1417069_a_at	Gmfb		UP	UP		2.1861	2.62779	UP	UP	UP	2.01439	2.29137	2.31295									D			-5.78788
1417095_a_at	Hspa14	UP			2.76218				D			-2.47941				D			-2.64572		D			-4.60667
1417122_at	Vav3			D			-2.39164			D			-3.63226									D			-2.9717
1417184_s_at	Hbb	D	D		-2.59785	-2.06862			UP	UP		2.47163	2.83755			UP			3.39891	UP	UP	UP	2.01281	2.00945	2.30161
1417191_at	Dnajb9	D	D	D	-2.90541	-4.29358	-3.95312		D	D		-2.10324	-2.08284		D	D		-2.18246	-2.65305
1415785_a_at	Cct8	UP	UP	UP	2.65663	2.42623	2.093		D	D		-2.37489	-2.86958			D			-2.28321
1415833_x_at	Rps29								UP	UP		2.12878	3.04638			UP			2.73929
1415865_s_at	Bpgm	UP	UP		2.90887	2.06281			D			-2.80728									D			-2.08567
1415994_at	Cyp2e1		D	D		-3.08465	-2.82745		D	D		-2.70116	-3.93538			UP			3.12681	D	D	D	-2.91069	-3.49898	-2.32729
1416008_at	Satb1			UP			2.23742	UP			4.45634											UP			2.06389
1416081_at	Smad1								D			-2.61									D			-2.56398
1416118_at	---	UP	UP	UP	3.67009	2.58979	2.44818		D			-2.00919		UP			2.0099
1416131_s_at	C920006C10Rik								D	D		-2.57697	-2.2879			D			-2.42118
1416157_at	Vcl							UP	UP		4.36747	7.93976		D			-2.09589
1416186_at	Pnrc2	UP			2.70248					D			-2.27407			D			-2.25033
1416250_at	Btg2	UP	UP	UP	2.68871	2.86484	2.44		UP	UP		3.44623	3.49057								UP	UP		2.53106	2.53261
1416267_at	Scoc								D	D		-2.4289	-2.61589			D			-2.53151		D	D		-2.24012	-2.32982
1416332_at	Cirbp	UP	UP		2.38003	2.61121				UP			2.17274		UP	UP		2.8048	2.57958
1416391_at	Ptcd1	D			-3.52672				UP	UP		2.02689	3.84507			UP			2.28215
1416418_at	Gabarapl1		D	D		-2.29464	-2.70526			D			-2.22579							D			-2.33946
1416589_at	Sparc									UP			2.05589			UP			2.29647
1416624_a_at	Uba52	D			-2.08649				UP	UP		2.01804	2.7613			UP			3.03886			UP			2.00416
1416642_a_at	Tpt1p	D			-2.42748				UP	UP		2.15832	2.65609			UP			2.55989
1417444_at	E2f5	D	D	D	-4.936	-3.80277	-5.89021			D			-3.21339			D			-3.19638	D			-2.21282
1417473_a_at	Ppcs								D	D		-2.23577	-8.59375							UP		D	3.14286		-3.44068
1417541_at	Hells	UP	UP	UP	4.50429	3.9131	3.61077		D			-2.025		D		D	-3		-5.80645		D			-11.25
1417553_at	Plac1			UP			2.19086			UP			2.00199			UP			2.69159		UP			3.20578
1417591_at	Ptges2			D			-3.57475		D			-4.62661				D			-2.20063
1417597_at	Cd28			UP			2.13672	UP	UP	UP	3.64246	2.60335	3.13408			UP			2.37186
1417623_at	Slc12a2	D	D	D	-7.57519	-8.06	-10.2806		D			-2.81567			D			-2.31902
1417640_at	Cd79b							UP		UP	2.24834		2.38911	UP			2.6625			D			-3.22709
1417769_at	Psmc6								D	D		-3.49733	-5.36066			D			-4.62989			D			-19.6286
1417863_at	Spata19	D		D	-2.28856		-2.00873	D			-2.08					UP			3.65298	UP			2.84962
1417884_at	Slc16a6	D		D	-2.24819		-3.90252		D			-4.54687		D	D		-2.58596	-2.93625
1417961_a_at	Trim30							UP		UP	2.05375		2.10324			UP			2.60542	UP		UP	2.51394		2.64542
1418014_a_at	B4galt1	D			-2.10916					UP			2.74208			UP			2.4273
1418070_at	Cdyl	UP			3.14189				D	D		-2.53815	-3.01671			D			-4.65049	D	D	D	-2.36286	-2.47605	-2.36286
1418093_a_at	Egf	D	D	D	-100	-100	-100	UP	UP	UP	2.2125	2.225	3.025							D	D	D	-2.91123	-3.12817	-4.57298
1418158_at	Trp63									D			-9.29167									D			-2.19802
1418188_a_at	Malat1	UP			2.00463			D	D	D	-3.10733	-13.0656	-2.36658	D	D	D	-6.3662	-7.08711	-5.4604		D	D		-5.95167	-3.73193
1418199_at	Hemgn		UP			3.37755		D	D	D	-3.09677	-2.87425	-2.3301							D		D	-8.94		-5.73077
1418307_a_at	Sbp								UP	UP		2.51316	4.22368								UP			2.41026
1418424_at	Tnfaip6	D			-2.40373			D			-2.51128			D		UP	-2.28205		3.74157
1418428_at	Kif5b								D	D		-2.16968	-2.737			D			-4.08322			D			-2.3864
1418500_at	Nap1l3									D			-2.43636								D	D		-17.8824	-3.16667
1418511_at	Dpt	D	D	D	-2.08103	-6.25477	-3.47227			UP			2.42589			D			-3.08092
1418637_at	Etv3	UP	UP	UP	2.85816	2.18061	2.02449		D	D		-2.31896	-3.90947			D			-2.71582
1418685_at	Tirap	D	D	D	-9.23874	-3.79815	-4.78089		D			-2.31282									D			-4.7
1418701_at	Comt		D	D		-3.57451	-3.40535		D			-3.60523			D			-3.26758			D	D		-6.77014	-3.31825
1418714_at	Dusp8							D		D	-2.68889		-2.16458							D			-2.73748
1418881_at	Efcbp2	D			-3.37097				UP			2.05911				UP			2.36686
1419024_at	Ptp4a1									D			-4.45274			D			-3.20261			D			-3.19585
1419028_at	MGI:107562	UP	UP	UP	2.24706	3	2.30536	UP	UP		3.43713	2.43114			UP			2.24812
1419156_at	Sox4	UP	UP		2.32754	2.41391			D			-2.70125									D			-2.27313
1419195_at	Wfdc15	D			-2.24233					UP			2.26953								UP			3.71512
1419305_a_at	Fbxo36	D			-2.1916				UP	UP		2.01299	3.07556			UP			5.31544
1419356_at	Klf7			UP			2.50901			UP			2.27044								UP	UP		2.68493	2.6
1419362_at	Mrpl35			UP			2.46875	UP		D	2.35897		-2.64407							UP			2.07358
1419394_s_at	S100a8							D	D		-2.64357	-4.08519		D	D		-4.34078	-9.14118		D	D		-3.59138	-4.69454
1419454_x_at	Pias2								D			-2.02594				D			-3.91713	D		D	-2.84483		-2.43842
1419574_at	Zfp292	UP			2.10084					D			-2.11159									UP			2.59591
1419678_at	Lats2	D			-2.16102				UP			3.82255				UP			3.17698
1419685_at	Rent1	D	UP		-3.33867	2.1901			UP	UP		2.52505	2.97386	D			-2.19593
1419728_at	Cxcl5							D	D		-2.85714	-2.47619								D			-6.78261
1419734_at	Actb	D			-10.5682				UP	UP		9.98746	12.3511			UP			5.17234
1419824_a_at	A230062G08Rik	UP			2.277				D			-2.84127				D			-2.0047
1419911_at	Coro1c	D			-4.10231				UP	UP		3.79104	5.28856			UP			2.14414		UP			2.0125
1419912_s_at	Strap	UP			2.05417				D			-2.01872								D	D		-2.14342	-2.79613
1419951_at	Lman1	D			-2.02857					UP			2.45068			UP			2.24653
1419970_at	Slc35a5	D	D		-2.64071	-2.18768			D			-2.40676			UP			2.16237				D			-2.29668
1420010_at	LOC574418	D			-3.2914					UP			2.3185			UP			3.2481
1420012_at	Xbp1	D	D		-5.00225	-2.29324				UP			2.67181			UP			2.47061		D			-2.68219
1420022_s_at	Suz12								D			-2.57377			D			-2.39894
1420037_at	Atp5a1	D			-3.57572					UP			5.09343			UP			2.96176
1420053_at	Psmb1	D			-4.11845					UP			4.04149			UP			3.51667
1420072_s_at	---								D			-3.18367		D	D	UP	-2.6	-2.38776	2.2735
1420090_at	---	D			-5.405					UP			4.09937			UP			2.09894
1420167_at	---		D			-4.04242		D		UP	-2.01087		2.14324			UP			3.65774			UP			2.28041
1420183_at	Lor								D			-3.83922				UP			4.44365		UP	UP		2.467	3.12589
1420184_at	---									UP			3.73913	D		UP	-4.7971		2.70393
1420223_at	---									UP			2.40141							UP			2.06881
1420275_at	---								UP	UP		2.32474	3.31959			UP			2.78636			UP			2.34068
1420280_x_at	Col9a3								UP			4.04									UP			26.875
1420398_at	Rgs18	UP			4.61538				UP			2.0524			D			-2.525		D	D	D	-10.0833	-7.5625	-5.76191
1420525_a_at	Otc								D	D		-5.82609	-14.4865							UP		UP	2.75691		3.05525
1420570_x_at	Tcl1b3	D	D		-5.99018	-2.26328			UP	UP		2.23833	3.13501		UP	UP		2.30724	4.53376		UP			2.01637
1420659_at	Slamf6		UP	UP		2.6187	2.83641	UP		UP	2.66822		2.77103			UP			3.31728
1420676_at	Sprrl3								D			-6.53743			UP			20.5385		UP			3.74857
1420821_at	Sgpp1	UP			2.67143				D	D		-2.49818	-3.16795			D			-5.23938
1420947_at	Atrx							D	D		-2.22764	-2.31549						-8.25532			D			-21
1421000_at	Cnot4	UP			2.90092				D	D		-2.75275	-2.13494	D		D	-2.04015		-4.45418		D			-2.59286
1421050_at	Vps25			D			-2.22807	D	D		-2.10695	-3.00763								D			-2.6
1421113_at	Pga5								UP	UP		2.92818	2.01105							UP	UP	UP	2.46472	2.27494	3.6472
1421188_at	Ccr2		D			-3.1087				D			-2.32665								UP			2.22837
1421339_at	Extl3								UP			5.06098				UP			2.80447
1421568_at	Kcna6	D			-2.33555				UP	UP		2.43713	2.33533							UP			2.07534
1421604_a_at	Klf3		UP			2.35088				D			-3.08517			D			-2.90355	D	D		-14.3448	-27.7333
1421639_at	1700082M22Rik		D			-2.37725				UP			2.34444			UP			2.1706
1421681_at	Nrg4		D	D		-3.21993	-2.37817			UP			2.41365		D			-2.53226
1421771_a_at	Ipp		D			-2.35647				D			-3.52885								D			-2.61712
1421811_at	Thbs1	D	D	D	-4.51429	-5.24917	-4.32877		D	D		-3.76094	-2.9035		D			-6.95238
1421881_a_at	Elavl2								UP	UP		2.11538	3.01923									UP			2.34034
1421887_a_at	Aplp2	D			-2.45819				UP	UP		2.63294	2.33731			UP			3.5631		UP			2.26496
1421903_at	Ixl									D			-2.15104							D			-2.02103
1422027_a_at	Ets1	UP	UP	UP	2.14124	4.25424	2.37127	UP	UP	UP	2.13366	2.93564	2.83663									UP			2.09652
1422028_a_at	Ets1		UP			2.29619				UP			3.06557									UP			2.2716
1422107_at	2410066E13Rik	D			-2.10926				UP	UP		2.66825	2.84834			UP			2.60858
1422313_a_at	Igfbp5		D			-2.17791			UP			3.87949				UP			2.06537
1422336_at	Hoxa13	D			-3.01875				UP	UP		2.98261	3.35652								UP	UP		4.33929	2.39732
1422492_at	Cpox			D			-2.12435		D	D		-3.96639	-2.89571			D			-2.61007	D		D	-2.05855		-2.43304
1422535_at	Ccne2	UP	UP	UP	5.17376	2.78369	3.15957		D			-2.82283		D			-2.15625
1422592_at	Ctnnd2									UP			2.28571									UP			10.1186
1422716_a_at	Acp1	UP			2.08753				D	D		-4.8449	-2.71625			D			-5.82398			D			-38.625
1422777_at	C1ql1	D			-2.52577				UP	UP		2.45429	2.93075			UP			2.37864	UP	UP	UP	2.89387	2.24664	2.60987
1422844_a_at	Wdr77		UP			2.48748				D			-2.01348								D	D		-2.05476	-2.0856
1422859_a_at	Rpl23			D			-2.86471			D			-13.963			D			-4.9558		D	D		-5.72222	-5.42105
1422898_s_at	Slc22a12	D			-2.32197					UP			2.05111			UP			2.44325	UP	UP	UP	2.11545	2.54174	2.15453
1423033_at	Itm1								D			-3.36744									D			-2.04762
1423129_at	Shoc2	UP			2.40076				D	D		-2.03124	-2.26356			D			-2.20806		D			-2.1859
1423142_a_at	Gtpbp4								D	D		-3.47059	-2.05889			D			-4.12756			D			-2.63339
1423226_at	Ms4a1		D			-2.10653		UP	UP		3.39255	2.05714		D			-2.07836
1423408_a_at	2500003M10Rik	UP			2.32801					D			-2.20364			D			-2.7727
1423455_at	Ptma			UP			2.21002		UP	UP		2.7251	3.47605			UP			4.21574		UP	UP		2.1832	2.75316
1423547_at	Lyzs								UP	UP		2.05998	2.13194							D			-2.41457
1423555_a_at	Ifi44									UP			2.94622							UP	UP	UP	2.70522	2.60317	3.4966
1423633_at	6530403A03Rik		UP			2.35882			D	D		-3.41729	-2.13882			D			-22.9333
1423821_at	8430437G11Rik	UP			2.1431				D	D		-2.52419	-2.31362			D			-4.39474
1423843_at	BC027309		UP			2.37222			UP	UP		2.4078	3.22639			UP			2.25364
1424076_at	Gdpd1	D	D	D	-11.2023	-18.6	-12.3225			D			-2.12543							D	D	D	-16.0833	-7.01818	-8.04167
1424199_at	Seh1l	D			-2.09935				UP			2.35285			UP	UP		2.0047	2.75529
1424305_at	Igj	UP		UP	2.78674		2.6043	UP			4.67857										D			-5.72955
1424400_a_at	Aldh1l1		D			-2.25243				D			-2.07289								D			-2.89595
1424443_at	Tm6sf1	UP			2.3794					D			-3.1301			UP			2.61806
1424515_at	B230354K17Rik	UP	UP		6.56213	5.99408			D			-2.13781										D			-6.3301
1424573_at	Tmed5								D	D		-3.20386	-3.70778	D	D	D	-2.59433	-2.75072	-5.19367		D	D		-2.30602	-2.08781
1424591_at	5830433M19Rik	UP	UP	UP	3.68506	2.4023	2.2069		D			-2.19388				D			-6.31928
1424598_at	Ddx6							D	D		-2.25192	-5.0235		D	D		-2.38852	-4.16046		D	D		-3.45182	-8.30928
1424609_a_at	Xdh	UP			3.11961				D			-2.96171		D			-2.11315
1424628_a_at	1500032D16Rik	D	D	D	-2.96476	-2.23474	-2.04128			UP			2.7415			UP			2.12197
1424631_a_at	Ighg	UP		UP	4.74799		2.09666	UP	D		2.59626	-3.5283		D		UP	-3.46617		2.02169
1424798_a_at	Adam5								UP	UP		2.02885	2.29808			UP			2.32857	UP	UP		4.48227	2.9078
1425013_at	Slc25a2	D	D		-2.60352	-2.23864		D	D		-2.2381	-2.58242										UP			3.76821
1425246_at	0610008F07Rik								UP	UP		3.6263	2.59862									UP			2.44752
1425291_at	Foxj1								D			-2.60082								UP	UP	UP	2.89474	2.72807	4.85088
1425315_at	Dock7		UP			2.22105			D	D		-4.53922	-4.28704			D			-11.1111	UP	D		2.71739	-13.1429
1425379_at	Hgf									UP			2.2	UP		UP	2.19743		3.51073
1425429_s_at	Hif3a	D			-2.59737					UP			2.16114			UP			2.0419	UP			2.59703
1425433_a_at	Nrp2								UP	UP		2.03226	2.66935			UP			2.37395	UP			3.22892
1425487_at	D11Ertd730e		UP			2.18049			UP	D		2.34807	-7.24		D	D		-4.19444	-5.69811
1425546_a_at	Trf		D			-2.67486				D			-2.19252			UP			3.32888		D			-2.24762
1425642_at	LOC544728								D	D		-2.05702	-2.85976	UP		UP	2.2093		4.11628		D			-3.88571
1425879_at	Zfp352									UP			2.05948			UP			2.75433
1425884_at	Bxdc1	D			-100				UP	UP		22.661	47.1852	D	D	UP	-2.52333	-3.43051	17.0542	D	D		-3.55912	-2.57961
1425886_at	Fev	D	D	D	-14.1771	-3.31951	-2.2275			UP			2.13415			UP			2.1712
1426093_at	Trim34		UP			2.06747			D			-2.56061								D			-7.01613
1426259_at	Pank3							D	D	D	-2.10865	-6.2505	-2.17729	D	D	D	-3.86176	-4.30484	-4.59424		D	D		-2.65016	-2.02844
1426314_at	Ednrb	D	D		-2.3119	-2.17713		UP	UP		2.01679	2.875				UP			2.01674			UP			2.01915
1426402_at	Syncrip	UP			2.25959					D			-2.95484			D			-2.40576
1426675_at	Tomm70a	UP			2.54979				D			-2.38114				D			-2.45562
1426827_at	A730098D12Rik	UP	UP		2.88594	2.60938				D			-2.5213			D			-2.18254
1426879_at	---	UP	UP	UP	3.97479	2.60504	3.10084			D			-2.93596	D	D	D	-2.39062	-2.32209	-2.46333		D			-4.88514
1426910_at	Pawr			D			-3.15185		D	D		-3.22778	-2.02674		D	D		-2.24759	-14.8723
1426917_s_at	Scrn3	D	D		-2.16312	-5.44643			D			-3.4632				D			-2.03686			D			-2.12521
1426978_at	Klhl2		D			-2.25962		D	D	D	-2.42249	-3.43163	-3.5595			D			-2.21438
1427000_at	Hnf4a								D	D		-7.82353	-12.6667			D			-2.61551
1427126_at	Hspa1b	D	D	D	-2.12231	-4.98107	-2.70377	D	D	D	-6.47817	-12.0895	-3.78012	D	D	D	-3.72468	-8.02151	-5.46806	D	D	D	-15.0752	-11.0165	-52.7632
1427127_x_at	Hspa1b	D	D	D	-2.1088	-3.54553	-3.39113	D	D	D	-5.59314	-9.90398	-2.68514	D	D	D	-3.86243	-6.79713	-6.01949	D	D	D	-9.05418	-28.1202	-6.09271
1427174_at	3100002L24Rik		D			-2.35194				D			-2.20322			D			-2.16531		D	D		-5.95873	-2.50267
1427247_at	D3Bwg0562e			D			-2.00721		UP			2.25781				UP			3.36789	UP	UP	UP	3.98122	2.48357	3.59155
1427291_at	Sycp1									UP			2.29949	D			-2.02198
1427329_a_at	Igh-6							UP			4.08765										D			-4.50416
1427351_s_at	Igh-6							UP			3.29799									D	D		-3.57183	-12.6277
1427419_x_at	Ccr9		UP	UP		2.10863	2.32679	UP			4.51531				UP			2.59804				UP			3.06667
1427455_x_at	Igk-C							UP		UP	3.80564		2.93609			UP			4.11276		D			-5.76271
1427467_a_at	Rpgr	UP			2.46847				D	D		-4.251	-3.36593	D		D	-2.1145		-2.54128
1427469_at	Helz	UP	UP		2.36825	2.1784			D			-3.0413				D			-2.53768
1427584_at	Amot	D	D		-4.24309	-2.77256				UP			2.83857			UP			4.17526	UP		UP	3.06367		4.4382
1427660_x_at	Igk-C							UP			2.06113					UP			5.01532	D	D		-2.06532	-9.35714
1427698_at	Brca1								UP	UP		2.81154	2.2			UP			2.5875	UP			2.11503
1427747_a_at	Lcn2	D	D	D	-8.9751	-8.61753	-18.6065	D	D	D	-2.94266	-2.53297	-2.86491	D	D	D	-72.7063	-42.6544	-7.86163	D	D	D	-16.7195	-16.1294	-3.85112
1427835_at	Pou2f1		UP	UP		2.15905	2.9662			UP			2.11255			UP			3.57143	UP		UP	2.53961		2.35118
1427838_at	Tubb2	D			-2.22677					UP			3.25766		D	UP		-2.09764	2.16212	D			-2.65266
1427865_at	---	D	D	D	-34.7955	-5.72204	-6.77266		UP	UP		5.1141	14.8924			UP			5.51696	D		D	-2.0044		-2.0322
1427936_at	Thnsl1		UP			2.15966				UP			2.39216			D			-4.61905
1428008_at	Dnm1l								UP			3.4		D	UP	D	-6.33333	2.10526	-5.84615
1428046_a_at	Zfx							D		D	-2.35417		-11.3			D			-12.8		D	D		-2.376	-5.21053
1428174_x_at	Khsrp		UP			4.00333			UP			2.02817			UP			2.49521			UP			2.87072
1428361_x_at	Hba-a1	D	D		-2.95689	-2.17025			UP	UP		3.02107	3.19138			UP			4.02071	UP	UP	UP	2.20677	2.33202	2.21372
1428429_at	Rgmb	UP			2.34161				UP	UP		2.45152	2.22438									UP			2.29583
1428437_at	2700023B17Rik	UP			2.09397				D	D		-2.31479	-2.0331			D			-3.28488
1428463_a_at	Ppp2r5e	UP			2.36986				D			-4.49195			D	D		-2.62932	-4.93295		D	D		-2.8552	-2.54711
1428487_s_at	1500041J02Rik		D			-2.61151			D	D		-2.13874	-2.0802		D			-2.24441
1428603_at	Glcci1								D	D		-2.38095	-3.37209							D			-2.88688
1428607_at	---								D	D		-2.40436	-3.18269		D			-2.03093			D			-2.46171
1428715_at	2810423A18Rik	D	D	D	-4.32267	-7.09061	-5.63389		D			-2.51001			D			-2.08646
1428719_at	2010309G21Rik							UP			5.15953										D			-2.77379
1428720_s_at	Igl-V1							UP			3.77201										D			-22.8364
1428870_at	Nolc1	UP	UP		7.86585	8.53659				D			-2.83824			D			-24.3182
1428908_at	2600011C06Rik	UP	UP		2.42113	2.3415				D			-2.94397			D			-4.04545
1429084_at	Vezf1								D	D		-2.22381	-2.1797			D			-4.23256
1429276_at	Lba1	D			-2.23362					UP			2.52743			UP			2.33849
1429332_at	4632427E13Rik	UP	UP	UP	3.54545	5.34091	9.72727			D			-9.93333			D			-4.34375
1429359_s_at	Rbpms									D			-2.93039			D			-2.30939
1429360_at	Klf3		UP	UP		2.5	2.39158		D			-2.52693		D			-2.21735				D			-3.5353
1429381_x_at	Igh-VJ558	UP			4.06457			UP	D	UP	3.4854	-2.28294	2.39043	UP		UP	2.04312		2.23783			UP			2.12847
1429470_at	Spdy1		UP	UP		2.91228	5.59649		UP	UP		2.03448	2.96552		D	UP		-14.1667	4.84706
1429474_at	Zadh1									D			-10.3291			D			-2.94848
1429490_at	Rif1								D			-4.03659		D			-2.01212
1429649_at	Slc35a3		D	D		-2.78596	-2.79577		UP			3.40761										UP			2.87778
1429751_at	Zswim2	D	D	D	-3.24096	-3.24096	-7.68571			UP			4.86857		UP			2.14389
1429781_s_at	D3Ertd789e	UP			2.00457				D			-5.52522			D	D		-3.73034	-2.32168
1429799_at	Zfp606									UP			2.94828	D			-3.13433
1430004_s_at	Wdr20	D			-2.3227				UP	UP		2.13699	2.82648			UP			2.36032
1430042_at	A930012M21Rik	D	D		-4.20755	-2.27551			UP			2.68254		D			-2.03756			UP			3.48199
1430090_at	Ccdc28b								UP			2.26415				UP			2.11273
1430183_at	4833414E09Rik								D			-3.11573								UP			2.42537
1430195_at	2810043O03Rik	UP	UP	UP	2.0705	2.9517	3.99608		D			-2.68727		D		D	-2.27485		-2.35758
1430265_at	Appbp2									D			-2.63793			UP			3.03752
1430390_x_at	4930444G20Rik	D			-3.59281				UP	UP		2.10625	2.9125							UP	UP	UP	2.44958	2.01681	3.12185
1430488_at	1700066B19Rik	D			-3.00477			UP	UP	UP	2.42857	4.63946	4.52381			UP			8.00962	UP			2.13384
1430795_at	5830407F19Rik	D			-2.10345				UP	UP		2.6938	2.17829			UP			2.72443
1430898_s_at	4931428L18Rik	D			-2.23643				D	D		-4.70175	-3.35		D	UP		-2.99091	3.26444	UP			2.52208
1431071_at	Mtx3	D	D		-2.62286	-7.40322				UP			2.21162								D	D		-7.86792	-5.71233
1431083_a_at	1810014B01Rik		UP			2.4958				D			-14.1429	D		D	-2.96899		-9.11905		D			-2.61261
1431151_at	AI747699		D	D		-2.88889	-2.91045	UP	UP		4.98148	6.85185								UP			2.39496
1431189_a_at	Fahd2a		D	D		-2.50885	-2.76585			D			-2.03352								D			-4.05532
1431209_s_at	Tmem42									UP			2.13595		D	UP		-2.39695	2.14013
1431220_at	2810416G20Rik	UP			2.52				UP			2.4382									D			-2.31008
1431449_at	Slco6d1		UP			6.46512				UP			2.05063								UP			2.66393
1431503_at	4930513O06Rik		D			-2.34314			UP			2.37931			D	UP		-2.62963	2.67606
1431531_at	1700025D03Rik									UP			2.75407		UP			2.07059
1431601_at	LOC547315								UP			2.19306			UP	UP		2.03689	3.63934
1431623_at	1700023H06Rik	D	D		-2.71975	-2.11911			UP	D		2.52584	-2.61111	D		UP	-2.14286		2.59048	UP	UP	UP	2.97744	3.59774	3.72556
1431644_a_at	Ica1	D	D	D	-8.84314	-8.61783	-9.39583		UP			2.22324				D			-5.875
1431671_at	4930447A16Rik	D			-11.2791				UP	UP		2.13005	2.08969									UP			2.6301
1431672_at	9430069I07Rik	D			-3.68531				UP			5.15116				UP			2.88208	UP	UP		2.73606	2.34201
1431717_at	3526401B18Rik							UP	UP		3.74116	3.07235				UP			2.76415
1431725_at	Fmn2	D			-2.30876			UP	UP		3.05747	3.7931		D	D	UP	-2.31193	-2.1	2.91667			UP			2.80263
1431800_at	1300010F03Rik	D		D	-2.62727		-2.04965			UP			2.9569			UP			3
1431851_at	4930534P07Rik	D			-6.50758				UP			3.37853				UP			3.84739
1431941_at	Slc35b4	D	D		-2.61723	-2.98907			UP			3.65789								UP			2.03736
1431965_at	4933411E08Rik									UP			2.12157							UP		UP	2.81172		2.77406
1431972_a_at	Gcap14	D			-3.03371					D			-2.80769		UP	UP		2.32056	3.50202
1431996_at	---								UP			2.21091								UP			2.16386
1432021_at	Cpne3									UP			2.23077		D			-5
1432104_a_at	Allc								UP	UP		2.78333	2.40952			UP			2.79439
1432114_at	1110035E04Rik									UP			3.74408			UP			2.22146
1432258_at	9430014N10Rik			UP			2.16402			UP			2.74227			UP			5.92857
1432421_at	Pms2		D			-2.16667				D			-23.4167	UP			4.57778				UP	UP		3.14935	3.83117
1432457_at	4930448F12Rik	D	D		-3.78673	-2.20718			UP	UP		3.05435	4.70652			UP			5.65471
1432665_at	2210416J07Rik									UP			2.08917							UP	UP	UP	3.2067	3.1229	4.18994
1432712_at	4933425M03Rik	D	D		-2.98619	-2.32473			UP	UP		2.3322	2.16271							UP	UP	UP	2.08586	4.49495	3.06566
1432947_at	4921519G19Rik									UP			3.05292			UP			5.33942
1433099_at	4933428L12Rik								UP			2.14833			UP	UP		2.25434	3.15607	UP			2.03684
1433173_at	5430440L12Rik	D			-3.5879				UP			2.08285				UP			2.53178			UP			2.01941
1433360_at	1700023B13Rik	D			-3.15172			D			-2.08805									UP		UP	2.02479		2.78306
1433367_at	8430401P03Rik									UP			2.7027			UP			3.24
1433382_at	1110065P19Rik		D			-2.06651				UP			2.22477			UP			2.67511	UP	UP		3.26023	2.6462
1433453_a_at	Abtb2	UP	UP		3.36532	2.36929			D	D		-3.45089	-2.09202			D			-2.39414
1433474_at	Edil3								D			-2.00551		D		UP	-2.12821		4.3012
1433511_at	Gtf2a1	UP	UP		2.33447	2.05119				D			-3.93968									D			-4.51163
1433545_s_at	5730439E10Rik		D	D		-2.12514	-2.81307			D			-2.03113									D			-2.0093
1433570_s_at	Mak10	UP	UP		3.62238	2.58392			D			-5.495			D	D		-2.24593	-6.75		D	D		-2.02999	-2.44458
1433771_at	5730446C15Rik								D			-3.5684				D			-2.4952
1433825_at	Ntrk3		D			-2.03175			UP	UP		2.03535	2.39899	D		UP	-2.2375		2.93296
1433827_at	Atp8a1	UP	UP	UP	2.96481	2.39296	2.62757		UP			2.07014								UP		UP	2.2481		2.55696
1433847_at	D330017J20Rik	UP	UP		4.79412	2.78431				UP			3.19178								D	D		-2.14526	-2.50984
1433938_at	Trp53bp2									D			-2.04808								D			-15.0571
1434039_at	Appbp2		UP			2.05484				D			-3.43633			D			-2.77907			D			-2.06812
1434113_a_at	Rexo4	UP	UP	UP	2.94706	2.75588	2.83676		D			-2.22392				D			-2.8587		D			-2.12464
1434139_at	Parp11	UP	UP	UP	2.54667	2.305	2.105		D			-2.07278				D			-7.12844
1434145_s_at	Serhl								UP	UP		5.56198	5.2562	D			-2.60622
1434170_at	Wdr40b	D	D		-2.48404	-2.03043				UP			2.59375			D			-5.79687
1434188_at	Slc16a12								D	D		-3.40217	-3.44714							D			-3.03797
1434278_at	Mtm1	UP	UP	UP	4.14534	6.00621	3.66584	UP			2.47101			UP	D		2.47438	-3.15114
1434298_at	Zfhx1b		D	D		-2.5	-2.61905		D	D		-4.56579	-2.60902			D			-12.7		D	D		-2.97917	-2.76062
1434401_at	Zcchc2	UP			2.046				D			-2.03378								D			-2.02796
1434424_at	9630055N22Rik	UP			2.12794				D	D		-2.91987	-2.06109			D			-31.72		D			-6.14035
1434484_at	1100001G20Rik		D			-2.0439			D			-2.69255				UP			2.37055
1434554_at	Trim37	UP	UP		2.44853	2.22426				D			-2.58883			D			-2.42718			UP			6.2875
1434560_at	Wdtc1	UP	UP		15.5581	18.3372		D			-2.06927					D			-14.8754			D			-4.29186
1434687_at	---		D	D		-2.10359	-2.74862		D	D		-3.81531	-2.36636			D			-4.22465		D			-2.36559
1434697_at	1110001P04Rik	UP	UP		2.25579	2.29314				D			-2.03762									D			-2.43306
1434866_x_at	Cpt1a			D			-2.18519		D	D		-3.37444	-2.26945			D			-3.25329	D			-2.87805
1434875_a_at	Hmgn3	UP			2.26962				D			-2.07085				D			-3.23478
1434962_x_at	Ccl27								UP			2.22364			UP			7.85811
1434987_at	Aldh2	D	D	D	-3.56189	-7.37779	-3.40956		D			-2.94303								D	D	D	-2.845	-2.24457	-2.64234
1435058_x_at	Stxbp3a	UP			2.72941				D	D		-7.67706	-2.65989			D			-3.9443
1435064_a_at	Tmem27								UP			3.78378				D			-2.11765		D			-3.76923
1435137_s_at	1200016E24Rik	UP			2.43785				D			-2.73632		D	D	D	-2.28919	-2.39556	-2.92364	D	D	D	-2.20339	-2.37311	-2.5383
1435158_at	Rbm12b	UP			2.14844				D	D		-2.71429	-2.5216	D	D	D	-3.23397	-2.21272	-2.45499
1435290_x_at	H2-Aa									UP			2.71151			UP			2.42516			UP			2.40695
1435310_at	Fbxo7	D			-2.46512					UP			2.11663	D		UP	-3.4712		2.97134
1435397_at	BC038156		UP			2.03617				D			-2.80911			D			-3.15702
1435400_at	2900075B16Rik								D			-2.79644										D			-2.83761
1435541_at	Btc		D			-2.19916			UP			2.44743				UP			4.10355
1435616_at	Cyp20a1			D			-3.17512		D			-2.29115								D	D		-2.39116	-2.17985
1435633_at	4631424J17Rik								D	D		-2.40838	-2.69795								D			-3.19018
1435736_x_at	Rabl4			UP			2.27251			UP			2.19162								D	D		-4.49398	-3.10833
1435837_at	Cryab	D	D	D	-3.66907	-3.83459	-3.44595		UP	UP		3.81482	4.62963			UP			5.72109
1435895_at	LOC547272	D	D		-4	-3.89404				UP			2.41081							UP			3.58333
1435909_at	C030034I22Rik									UP			8.38889			UP			4.98936
1435931_at	---								D			-2.67553		D	D		-3.58	-25.5714
1436018_at	2700083E18Rik								UP			2.04056								UP		UP	2.09674		2.34605
1436032_at	---	D			-5.60784				UP	UP		3.13444	7.20393			UP			2.2732
1436058_at	Rsad2								D			-3.36297									D			-2.1372
1436116_x_at	2900057D21Rik	UP	UP		21.3889	21.2222			D			-6.55556				D			-2.23585
1436280_at	Zfp31							UP			3.4717				D			-2.57692			UP			2.54348
1436337_at	E030031F02Rik								UP	UP		4.3831	2.89014	D		D	-2.65185		-2.01124
1436376_s_at	D530025C17Rik	UP	UP		29.8611	19.3333			D	D		-4.64	-2.17694			D			-2.05138
1436594_at	C630016O21Rik		D			-2.02671			D			-2.15385				D			-2.11765
1436687_x_at	Zfp706	D	D		-2.48485	-11.3538				UP			2.31852	D	D		-3.04762	-25.6
1436722_a_at	Actb	D			-2.40052				UP	UP		2.01986	2.43671			UP			2.17628
1436740_at	LOC546041			UP			2.11349		D	D		-2.14732	-2.1741	D			-2.58545
1436756_x_at	Hadhsc	UP		D	2.40688		-2.45238		D	D		-3.34105	-3.43275			D			-2.10967		UP			2.24244
1436763_a_at	Klf9							D		D	-2.71053		-4.10032	D		D	-3.04911		-3.99415	D		D	-3.373		-3.19393
1436770_x_at	Psma1									D			-3.72093	D	D	D	-2.24194	-2.89583	-18.5333
1436777_at	---								D	D		-9.64706	-4.31579	D	D	D	-18.5294	-10.8621	-7.68293
1436813_x_at	Khsrp		UP	UP		4.20312	2.31771		UP	UP		2.11111	4.14647								D			-2.39296
1436843_at	C430048L16Rik								D	D		-6.54626	-4.09366	D	D	D	-2.65578	-3.38782	-3.33438
1436853_a_at	Snca	UP			2.08299				D			-6.52734			D			-2.06468			D			-3.02118
1436898_at	Sfpq								D			-3.21548			D			-2.09375
1436913_at	Cdc14a		D	D		-2.61576	-3.12353		D	D		-2.75562	-2.54219		UP			3.08
1436916_at	B130017P16Rik								D	D		-2.65657	-7.51429	D	D	UP	-4.88571	-2.19231	3.51462
1436976_a_at	9930028C20Rik	UP	UP	UP	3.90213	2.66809	2.04255		D	D		-3.47189	-2.77083		D	D		-2.35411	-8.96465	D		D	-2.44643		-3.04444
1436996_x_at	Lzp-s									UP			2.24117							D			-2.46969
1437105_at	Jarid1a	UP			2.13087					D			-2.11792			D			-2.88636
1437131_x_at	Mrpl11	UP			2.23143				D			-2.1685				D			-2.08182
1437136_at	5830436I19Rik									UP			3.67059			UP			3.09767
1437196_x_at	Rps16	D			-2.21436					UP			2.55178			UP			2.90572
1437207_at	Rnf170								D			-2.55325			D			-2.04358			D			-2.36905
1437262_x_at	Bcas2	UP	UP		4.05382	2.5949			D	D		-4.12844	-2.49077			D			-2.07202
1437274_at	Copa	UP		UP	2.06103		2.46948		D			-3.08077		D		D	-2.96825		-5.93651		D	D		-19.8235	-2.18831
1437303_at	Il6st								D			-3.08914			D			-2.3568
1437399_at	1110019C08Rik								D			-2.90686			D			-2.06731
1437478_s_at	Efhd2	UP	UP		3.04792	2.31042			D			-5.04287		D			-2.16453			D		D	-3.46075		-2.24336
1437490_x_at	Uap1		D	D		-3.07393	-3.06202		D			-3.61905		D		D	-2.04413		-3.29588		D			-2.07851
1437607_at	Gcnt2	D	D		-7.21176	-3.54335			UP			2.15672				UP			4.93902	UP		UP	2.38528		2.78355
1437671_x_at	Prss23	D	D	D	-25.1646	-44.3377	-37.5165		D			-2.68977									D			-2.02958
1437719_x_at	A230046K03Rik								D			-3.65972			D	D		-2.07924	-3.58692		D	D		-2.46689	-2.14697
1437729_at	---	D			-14.0567				UP	UP		4.54927	10.6556			UP			4.20212	D			-2.48778
1437800_at	Edaradd									UP			13.3684									D			-3.02857
1437801_at	Lpp									UP			2.21122			UP			2.36912		D			-3.53279
1437934_at	Tia1									UP			2.54887			UP			2.00921
1438082_at	2310028N02Rik			UP			2.16361		UP	UP		2.14901	2.92998							D			-2.44541
1438133_a_at	Cyr61	D	D	D	-6.22397	-6.24367	-8.84753			D			-2.30424								UP			2.25346
1438156_x_at	Cpt1a			D			-2.21378		D	D		-4.25238	-2.90608			D			-3.49218	D	D	D	-2.18929	-2.16608	-2.12111
1438247_at	Klhl15			D			-8.35294			UP			2.05634	D			-2.01031
1438271_at	Lpp	D	D	D	-3.8924	-3.15385	-2.393	D	D		-2.19608	-2.93194		D	D	D	-5.24308	-4.08633	-2.33745	D		D	-2.16641		-2.13622
1438300_at	4921511I16Rik							D	D		-2.35632	-6.30769				D			-3.26389
1438316_a_at	BC027663			UP			2.05469		D			-2.5									D	UP		-4.98039	2.20866
1438403_s_at	---	UP			3.19572				D	UP		-4.35887	2.87857							D			-3.15654
1438415_s_at	Yipf2			D			-4.04846		D			-2.06985				D			-2.42857	D	D	D	-2.59239	-2.20833	-2.83086
1438423_at	Ssbp2	UP	UP	UP	7.10204	5.06122	5.73469		D			-3.10656								UP			2.01942
1438433_at	BB081391							D			-2.0101					D			-2.86525
1438468_at	Pramel4	D			-5.64286				UP			2.51136										UP			2.07798
1438556_a_at	Tmod3								D			-2.43151		D		D	-2.53175		-2.98131
1438592_at	Nek1		UP			4.8125			D	UP		-9.06667	2.39706			D			-12.1429
1438621_x_at	Axl	D			-4.29221				UP			2.04494				UP			5.65217	UP	UP		3.06545	2.74182
1438650_x_at	Gja1		D			-2.03443			D			-2.67798									D			-2.12137
1438654_x_at	Mmd2								D			-4.125								UP			3.41071
1438662_at	LOC433810			UP			2.56383		UP			2.5				UP			3.25352		UP	UP		2.47399	3.65318
1438676_at	Mpa2l							UP			2.04863										D			-2.35685
1438687_at	Lax1								UP			2.10619				UP			3.88
1438786_a_at	2810426N06Rik	UP		UP	3.40107		2.26203		D	D		-6.64145	-2.92185		D	D		-2.04475	-2.97734
1438797_at	---	D			-2.06863			UP			2.13761			UP			6.88235
1438802_at	Foxp1	UP	UP	UP	11	12.4906	9.64151			D			-2.21212	D		D	-6.64286		-3.57692
1438815_at	Hist2h2aa2									UP			2.36574			UP			2.75
1438825_at	Calm3	D	D	D	-5.0443	-4.09769	-2.13673		D			-3.01731			UP			4.69868		UP	UP		4.26768	4.56229
1438858_x_at	H2-Aa									UP			2.71299			UP			3.3239		UP	UP		2.06213	3.27303
1438892_at	Qk							D	D	D	-2.24376	-6.44726	-6.112	D	D		-18.6154	-6.72222
1438921_at	1700065D16Rik	UP			3.52261				D	D		-6.80822	-2.43032			D			-9.23077
1438945_x_at	Gja1		D	D		-2.08976	-2.19764		D			-2.05478				D			-7.82258
1438951_x_at	Nup54	UP			2.96067				D	D		-6.73194	-2.56594			D			-2.6286
1438988_x_at	Hn1	UP	UP		3.31047	2.65843			D			-3.88631			D			-2.5
1439043_at	1500010G04Rik	D		D	-4.97857		-2.83333			UP			3.57778	D		UP	-3.05769		2.71698
1439078_at	Klhl4	UP			9.66667					D			-2.51724							D			-2.42647
1439120_at	BC010304	UP	UP		2.01504	2.50376		UP	UP		2.46296	3.53704				UP			2.19262
1439122_at	---								D			-2.52137									D	D		-2.90526	-2.30962
1439127_at	AI314180								D			-2.248		D	D	D	-2.11298	-3.5	-2.67735	D	D	D	-2.53004	-5.11481	-2.89182
1439138_at	2310035C23Rik	UP			2.90169				D	D		-2.01087	-3.42593			D			-3.44444
1439180_at	A430093A21Rik								D			-4.30579		D	D		-2.19808	-5.41732
1439185_x_at	D430028G21Rik			D			-2.03101		D	D		-4.4587	-2.7829			D			-3.59468
1439263_at	Fin15								D			-9.64706				D			-2.43561		D	UP		-6.68182	3.17007
1439296_at	---		UP			2.53807			UP	UP		2.61212	3.29091			UP			2.87879
1439353_x_at	Tmem56	D	D	D	-73	-18.25	-18.25		D			-58.6667				D			-2.70018
1439374_x_at	---	UP			5.98908				D			-8.5288			D			-2.46346
1439419_at	2310057M21Rik	UP	UP	UP	5.64706	4.42647	2.42647		D			-2.22093				D			-2.61905	UP			2.064
1439433_a_at	Slc35a2			D			-2.2658		D			-2.65017		D		D	-2.07065		-3.64706	D			-2.3255
1439440_x_at	Ptk9l	UP			2.31843				D			-2.65811				D			-2.89219
1439444_x_at	Tmed10		D	D		-3.339	-3.31396		D			-3.33333				D			-2.73086
1439447_x_at	Rpl37a	D			-2.29601					UP			2.00041			UP			2.80581	UP	UP		2.17806	2.19716
1439462_x_at	Tmed10		D	D		-3.71567	-4.81063		D			-2.39514				D			-2.19419
1439465_x_at	2310016E02Rik	D			-6.52793				UP	UP		4.54918	19.1686			UP			2.63801	D	D		-2.31224	-2.05627
1439552_at	Trio									UP			2.43382							UP			4.01361
1439558_at	Zfp75								D			-2.4417				D			-2.27559	D	D		-2.00866	-2.10909
1439573_at	Rtn4rl2									UP			2.2443	UP			2.99367				UP			3.1626
1439596_at	---	UP	UP	UP	3.45783	2.25301	3.36145		D			-4.42553		D			-2.20779
1439611_at	Chrm1	D	D		-2.59438	-2.01665			UP	UP		2.10615	2.1676							UP			2.16235
1439709_at	---							UP	UP	D	2.24286	2.07143	-4.11765									UP			2.00614
1439719_at	E430004N04Rik			UP			2.25811	UP			2.41096					UP			4.67949
1439775_at	Brwd3	UP			2.52145					D			-4.11304								UP			2.67164
1439822_at	---			UP			2.00324		UP	UP		2.6069	3.26207							UP			2.69154
1439837_at	Tnrc15								D	D		-7.05172	-14.6071			D			-13.1111
1439847_s_at	Klf12	D	D	D	-2.72464	-2.64789	-4.58537		D			-3.49167				D			-2.32771
1439868_at	---								UP			2.00975								UP	UP		2.3744	2.63647
1439880_at	D630023F18Rik	D			-3.15948			UP	UP		2.37989	2.26816				UP			4.97052	UP	UP	UP	2.76765	2.50569	2.41913
1439902_at	C5r1									UP			3.10983								D			-4.06061
1439972_at	Etnk1	UP	UP	UP	18.5476	11.5952	23.7857	D	D		-3.28276	-4			D			-6.42857
1439996_at	Rnf139								UP	UP		2.11429	2.79592	D	D	UP	-2.3758	-2.06077	2.34853	UP			2.12366
1440012_at	Atrnl1							D			-3.01538			D			-2.02007				UP			4.98955
1440038_at	B430007K19Rik								D	D		-2.58896	-30.1429	D			-3.35294
1440084_at	---									UP			2.30808			UP			2.9893		D			-2.32026
1440134_at	Cyp4a10	D	D		-5.85641	-2.95855			UP	UP		2.54485	2.47176			UP			2.09556
1440144_x_at	C330046E03									UP			3.07071			UP			2.51536
1440202_at	---									D			-2.15087			D			-2.33671		D			-3.36641
1440301_at	---	D			-2.2613					UP			2.11721			UP			2.68113	UP	UP	UP	2.17285	2.18982	2.25239
1440315_at	Mbnl1		D			-2.13548				UP			2.33562			UP			4.20492
1440452_at	Drp2	D			-2.56902				UP			2.68873		UP		UP	2.11048		4.88527
1440488_at	Ptpn4		D			-3.93617			UP			2.26506		D	D	UP	-2.5	-11	2.11818
1440511_at	Psme4		UP			2.00545			D	D		-2.32802	-2.16985							UP			3.26027
1440577_at	Mkln1	D	D		-3.85714	-2.44068			UP			3.00885								UP	UP		9.04706	3.03529
1440620_at	---	D			-2.65245					UP			2.41296			UP			2.50144	UP	UP	UP	2.39398	2.38167	2.27223
1440690_at	---	UP	UP	UP	3.01	5.155	3.15		D	D		-2.24402	-3.752			D			-4.66667
1440740_at	D2Ertd485e	UP	UP	UP	8.74193	10.1613	3.19355		D			-2.24286		D			-2.07843
1440764_at	Araf		UP			2.09574		D	D		-2.20968	-2.83448		D			-4.05217
1440773_at	Fbxo8	UP			2.1306				D	D		-4.33036	-2.19457			D			-11.0469	D	D		-3.85057	-17.6316
1440799_s_at	Farp2		D	D		-2.37681	-9.37143		D			-2.17347				D			-2.45575			D			-4.0559
1440820_x_at	Tmco2	D			-2.63291				UP	UP		4.57895	2.53684			UP			3.02941	UP			2.54965
1440860_at	Mab21l1	D	D		-3.89045	-2.06408			UP			2.21355								UP		UP	2.93874		2.57477
1440900_at	Gm376								UP	UP		2.30556	2.16111			UP			2.02264	UP			2.21429
1440914_s_at	---	UP	UP	UP	2.11111	2.16993	3.00654			D			-3.11667	D	D	UP	-2.98095	-3.26042	2.623			UP			4.78409
1441112_at	5730454B08Rik			UP			2.09756		D			-2.29237			D			-2.115		UP			3.66071
1441124_at	AI854408									UP			2.19838								UP	UP		2.35606	3.625
1441177_at	---			UP			2.3966		D			-2.28105										UP			2.76684
1441210_at	Myo1b	D	D		-3.5	-2.3169				UP			2.76757		UP	UP		2.19259	4.04444
1441231_at	BC019575								D			-3.53211				D			-6.20513
1441417_at	Itm1	D			-2.30682					D			-16.8		UP			2.94203
1441466_at	Sfrs10		D			-2.48023			D			-2.41767				D			-2.07059	UP			2.71429
1441476_at	Socs2		UP			2.00971				UP			2.47934							UP		UP	2.32192		2.85616
1441477_at	Calu	UP			3.38542				D	D		-2.61905	-12.2222							UP			3.23313
1441536_at	Hmgcs1	UP			5					D			-3.27451	D			-10.8148
1441740_at	Braf							D			-4.16949			D			-2.1
1441830_x_at	---								D	D		-2.63636	-3.37209	D	D		-2.96721	-7.54167
1441855_x_at	Cxcl1	D			-3.07855				UP	UP		2.09838	2.1146	D			-2.09319				UP			2.22774
1441946_at	Itih5								D			-16.7879			D			-2.5838
1441988_at	Ppm1k	UP			2.19195				D			-6.85				D			-3.39983			D			-2.59831
1442025_a_at	---									D			-12.9633			D			-3.97592			D			-5.44221
1442040_at	---									UP			2.55185		D			-2.2875
1442059_at	Fxr1h								D	D		-2.31235	-2.45545		D			-2.0979
1442071_at	Abce1							D	D		-2.16522	-3.66176		D	D		-4.11842	-2.92523				UP			3.70588
1442139_at	---								UP	D		2.62766	-2.2381			D			-3.70732
1442154_at	U2af1-rs2							D		D	-2.19342		-4.40496									UP			3.40116
1442207_at	2410118P20Rik		UP			2.15323				UP			3.37288								D	UP		-3.21212	4.64151
1442251_at	Vcpip1	UP			18.5714					D			-2.53742	D	D	D	-4.68657	-2.06579	-6.54167
1442338_at	---							D	D		-2.76804	-3.48701		D		D	-2.08917		-8.41026
1442402_at	Sh3md2		UP	UP		2.11385	2.22154			UP			2.09556							UP			2.01807
1442408_at	Sulf2	D			-2.07116				UP			2.44306				UP			2.01246
1442418_at	B930096F20Rik								D			-3.83258		D		D	-2.01709		-3.16071
1442427_at	9630026M06Rik	UP	UP	UP	2.66825	2.16114	2.37915	D	D	D	-2.43719	-4.76658	-4.80198		D			-2.1859				D			-2.32979
1442500_at	C77406							UP	UP		2.33333	3.46667				UP			3.575
1442502_at	Lrch1		UP	UP		2.59596	4.39394		D			-3.15455								UP			3.03448
1442528_at	Lats2	UP	UP		2.39367	2.20362			D	D		-3.83221	-2.41949	D	D	D	-5.17526	-3.21795	-2.68449
1442533_at	Nr3c2									UP			3.23913	UP		UP	2.55556		12.6889
1442733_at	BC028799	UP			2.82911				UP			2.24022		UP			2.17857
1442753_at	Tnfaip8	UP	UP	UP	2.17424	2.90151	2.55303			D			-12.3333							UP			3.3125
1442878_at	Prdx6							D	D	D	-3.5411	-22.4783	-3.17178		D			-2.86992
1442886_at	1500010G04Rik		UP			3.11927			D			-4.90816		D	D	D	-3.81752	-4.39496	-26.15
1442933_at	6230415M23Rik	D			-2.24874				D			-2.28866								UP	UP		2.97686	2.53985
1442959_at	Birc6							D	D		-2.64319	-2.252		D		D	-2.78767		-16.9583
1442998_at	S100g	D			-2.52525				UP	UP		4.15625	3.29688							UP	UP		2.40741	2.86111
1443114_at	A730059M13Rik	UP	UP		4.83908	3.63218			D			-3.98305		D		UP	-2.1875		2.01905
1443216_at	Tbc1d5	UP			2.41341				D			-2.87251		D		D	-2.13808		-2.5049	D	D	D	-4.40741	-3.35211	-19.8333
1443533_at	Ppp2r5e	UP	UP	UP	3.32269	4.20922	3.9539		D			-2.0947		D			-2.32468
1443543_at	---	UP	UP	UP	2.63248	3.00855	3.81197			UP			2.09396	UP			2.16783			UP	UP	UP	2.12615	2.84	2.39077
1443649_at	---	UP	UP		2.05238	2.93333			D	D		-3.14286	-2.992	D		D	-2.59048		-17
1443667_at	C79407		D			-3.09091			UP			2.24138			UP	UP		2.36449	5.61682	UP	UP	UP	4.04938	2.26543	2.03086
1443681_at	MGC62475								UP			2.51846									UP	UP		2.42964	2.27897
1443707_at	2900046B09Rik	D			-8.42593				UP	UP		2.41956	2.05047			UP			2.7473
1443710_s_at	Spats1							UP		UP	2.08475		2.58192			UP			5.15271	UP	UP		2.83577	2.54959
1443735_at	---							UP	UP	UP	2.68493	2.9726	3.20548		D			-2.18182		UP	UP		3.15888	3.08411
1443770_x_at	Auts2								D	UP		-12.2222	2.1							UP			36.4444
1443911_at	Xpo1	UP		UP	9.77273		9.81818	D	D	D	-2.52273	-2.09434	-2.25381		UP			9.2		D		D	-7.33333		-2.07547
1443923_at	Akap13								D			-2.02381			D			-4.11518
1443965_at	---	UP			2.2562				UP	UP		2.62162	2.35811							UP		UP	2.15809		2.54779
1444299_at	A430093F15Rik								UP			2.5625				UP			2.21586		UP	UP		4.02242	2.00448
1444343_at	Rap1gds1		UP			2.27198				D			-2.30943							UP		UP	2.25294		2.18235
1444379_at	Pwwp2	D	D	D	-4.163	-4.79695	-2.84639			UP			3.11531							UP			2.19303
1444382_at	4930579G22Rik	D		D	-14.7593		-4.50282		UP	UP		2.12866	2.36257			UP			2.14458
1444411_at	Myo5a	D	D		-2.43103	-2.32418				UP			2.72297							UP	UP	UP	2.19231	4.05769	3.39423
1444437_at	Usp34								D	D		-2.52492	-2.2619							D			-2.25806
1444558_at	Wdr33								UP	UP		2.1791	3.02239							UP			2.07718
1444570_at	Cfdp1								D			-25.4								UP			2.95506
1444581_at	Rangap1	D			-2.24629				UP	UP		2.68085	2.00851								UP	UP		3.92063	2.58095
1444599_at	Herc4	UP	UP		2.97479	2.46218			D			-4.95238		D			-2.90588
1444603_at	---								UP	UP		2.84	3.376			UP			4.18919
1444675_at	AL023051	UP		UP	2.05714		3.45		UP	UP		2.47967	3.15447							UP		UP	2.89734		2.14829
1444686_at	A930016P21Rik		UP			2.04396			UP	UP		4.98684	3.18421							UP			2.51634
1444692_at	Ddx26	UP		UP	3.92105		2.94737	UP			2.48387					D			-4.14286	UP			2.32624
1444701_at	A130001D14Rik									UP			2.1218							UP			55.6364
1444791_at	Pcp4l1		UP	UP		9.80645	20.7742			UP			4.67816									UP			5.43275
1444845_at	Scfd1									UP			4.76056		D			-2.41176
1444975_at	Chchd6	D			-2.87083				UP	UP		2.124	2.532			UP			2.63314	UP		UP	2.24384		2.32329
1445011_at	---	D			-2.30286					UP			2.23077								UP			4.37383
1445064_at	---	D	D	D	-2.15368	-3.30565	-2.0101		UP	UP		3.37452	3.65637		UP	UP		2.51399	4.4965	UP	UP	UP	4.38288	2.19595	2.37387
1445138_at	A530083I20Rik									UP			2.48598							UP	UP		2.17266	2.2446
1445235_at	Ythdf3								D			-2.81373				D			-2.71429
1445271_at	9230105E10Rik	UP	UP	UP	4	4.31937	4.05759	UP	UP		4.05882	11.0882		D	D	UP	-7	-3.85	3.43507
1445285_at	---									UP			2.80491			UP			2.76301
1445530_at	5330401P04Rik	D	D		-2.01163	-2.1761				UP			2.68182	D	D		-15.5455	-5.7		D			-5.68293
1445578_at	Elovl6	D	D		-2.0856	-2.39568				UP			2.78049			UP			2.55529			UP			2.02822
1445697_at	---		UP			3.24299		D			-2.04918			D		UP	-3.56863		2.35165
1445785_at	---	D		D	-2.5375		-2.40237		UP			2.09677			UP	UP		2.10031	2.8558			UP			2.06977
1445789_at	---							UP	UP		5	11.6875				UP			3.17341
1445862_at	BC031575								D			-2.12869								UP		UP	2.01293		2.63793
1445960_at	1810008K16Rik									UP			2.4456			UP			2.53846
1446148_x_at	C79248	UP	UP		2.18182	2.39183			D			-2.09335								UP			2.58525
1446158_at	Sec15l2							D	D	D	-2.03909	-2.4358	-2.27636							UP			2.91925
1446290_at	2410129H14Rik	D	D	D	-4.50345	-4.41216	-2.88938		D			-3.33871				UP			4.83132
1446316_at	Lpin2								D	UP		-6.43333	2.15544			UP			3.78205
1446417_at	Serpinb6a								D			-2.83178				D			-3.13793	D	D	D	-4.4	-3.3	-2.27586
1446463_at	BC024969									UP			2.04785		UP			2.60417
1446762_at	---		D			-2.40234		D			-2.18293					UP			2.37275
1447007_at	1700008I05Rik		D			-2.03922			UP	UP		2.52427	2.61165		D			-2.16346			UP			2.17391
1447100_s_at	5730508B09Rik	UP			3.35443				D			-2.39828		D	D	UP	-4.33824	-3.6875	2.05763
1447116_at	3110001A13Rik	UP	UP		3.44444	4.13333				UP			2.02041	D	D		-2.2234	-2.54878
1447187_at	Ripk5	D			-3.47395					UP			5.38006			UP			3.45421	UP		UP	2.09892		2.40827
1447228_at	Pacsin3	D			-2.7257				UP	UP		2.83766	3.39585			UP			4.55196	UP	UP	UP	3.59556	3.51182	3.0789
1447229_x_at	Pacsin3	D		UP	-2.44745		2.25706		UP	UP		2.4646	2.51503			UP			5.60896	UP	UP		2.63359	3.1548
1447249_at	---		D			-2.12027		UP			2.09059					UP			2.79456	UP		UP	2.77714		2.69429
1447291_at	Nphs1as								UP	UP		2.34043	2.71277									UP			4.19626
1447379_at	2310079P12Rik	D			-2.46763					UP			2.50407		UP	UP		2.31373	3.57843			UP			2.05691
1447504_at	Ghitm							D	D	D	-2.37374	-58.75	-4.51923	D	D	D	-5.7907	-35.5714	-5.65909
1447517_at	Skiv2l2	UP	UP	UP	13.8286	6.18571	3.72857		D			-3.46487		D		UP	-2.37662		2.83607
1447583_x_at	Gpr30	UP			4.15385					UP			2.31579			UP			4.26316
1447596_at	---		UP			4.96875			D			-5.45238								D			-12.6364
1447672_x_at	Pskh1	D	D		-2.52217	-2.23874				UP			2.64081							UP	UP	UP	2.64128	2.23946	2.54598
1447706_at	Ppp1r2	UP	UP	UP	2.47107	3.16529	2.46281		D			-3.82128				D			-4.55	D	UP		-4.57143	3.39583
1447906_at	---	D	D	D	-4.15686	-3.21212	-5.3		UP			3.6		UP			4.38182
1447977_x_at	---								D	D		-3.28603	-5.20914		D	D		-2.05059	-4.78846
1448665_at	Dmd		D			-2.44335				D			-2.05972			D			-2.49254
1448756_at	S100a9							D	D		-2.83916	-3.83465			D	UP		-3.99333	2.49249	D	D		-7.03151	-3.81642
1448764_a_at	Fabp1	UP			2.56221				D	D		-6.52744	-6.76364			UP			3.90197		D			-3.08712
1449065_at	Acot1	D	D	D	-2.76296	-3.58654	-3.74874			D			-3.55914		D	D		-2.21473	-2.29383		D			-2.8051
1449217_at	Casp8ap2	UP	UP	UP	2.14941	2.09412	2.17647		D			-2.54748				D			-3.55469
1449373_at	Dnajc3	D		D	-2.79241		-2.1543			D			-2.21074							D			-3.80769
1449436_s_at	Ubb	D			-2.05207					UP			2.52537			UP			3.27429
1449527_at	Pcdhb7									D			-2.66412	UP			6.13333					D			-6.41026
1449577_x_at	Tpm2		UP			4.44291			D			-3.06033		D			-2.46154			D		D	-2.71795		-2.28777
1449633_s_at	C330027I04Rik	UP	UP		3.89616	2.4111			D			-2.03688			D			-2.00455
1449647_at	---	D		D	-12.1724		-2.11377		UP			2.32222								D			-2.47407
1449661_at	Suz12			UP			2.26542		D			-3.79077			D	D		-2.85492	-3.57792		D	D		-3.05442	-2.56571
1449670_x_at	Tm7sf1	UP			2.29121					D			-2.07899	D	D	D	-3	-2.86667	-8.0625
1449676_at	Rab2		D	D		-4.90909	-3.21019		D			-3.63933									D			-2.18121
1449681_at	Hdgf	D			-3.33883				UP	UP		2.58834	8.31694							D			-7.95745
1449771_at	---								UP	UP		3.34641	4.07189			UP			2.19326	UP			2.48726
1449793_at	---	D	D		-2.248	-2.20392			UP	UP		2.96654	4.15242			UP			2.62633
1449913_at	Zfp2								D	D		-3.01869	-5.38333			UP			3.4142		UP			16.1765
1450012_x_at	Ywhag									D			-2.1327			D			-2.36991
1450037_at	Usp9x								UP	D		2.19355	-2.1831			D			-6.46667
1450046_at	Tmem59		D			-7.47941			UP			4.65285				UP			4.14726	UP		UP	4.27249		3.92063
1450084_s_at	Ivns1abp		D	D		-2.20668	-2.66153		D			-2.17421				D			-2.4071
1450260_at	Grpr	D	D	D	-2.76531	-2.90617	-2.38242		UP	UP		2.83111	3.08444			UP			2.84825	UP	UP	UP	3.19549	2.33083	4.30075
1450286_at	Npr3	UP			9.46154					D			-7.46342								UP			4.45614
1450297_at	Il6								D			-3.70455				D			-2.81081
1450325_at	Angpt4									UP			3.99248								UP			2.02564
1450335_at	---	D			-5.77536				UP			2.82086				UP			2.81542
1450418_a_at	Yipf4			D			-2.05128		D	D		-2.65411	-2.39107			D			-2.17805
1450609_at	Lcn8		D	D		-2.23529	-2.1005			UP			5.36538			UP			2.28378			UP			2.16838
1450693_at	Rgs17	D			-5.76106					UP			3.33136			UP			3.34081
1450744_at	Ell2	D	D	D	-5.70084	-11.8809	-10.3257		D	D		-2.0937	-2.58961			D			-2.56585	D	D		-2.09975	-2.52219
1450805_at	Sgcd							D			-2.01724										D	UP		-2.72662	2.08443
1450912_at	Ms4a1	UP			2.13953			UP			3.53279			D		D	-7.16667		-2.52941	D	D		-2.12088	-13.3103
1451124_at	Sod1	D			-3.44802				UP	UP		2.43218	2.58627			UP			3.93201
1451221_at	BC018507									D			-2.3281			D			-2.48024
1451562_at	BC006662	D			-2.16667				UP			2.39228			UP	UP		2.513	3.4714
1451569_at	Nr2c2		UP	UP		2.07377	3.74795			UP			2.41774		D			-2.42174				UP			2.5
1451644_a_at	H2-Q1	UP	UP		2.84632	2.04421		UP			2.50368									UP			2.07207
1451718_at	Plp1		UP	UP		2.75325	3.80519			D			-8			UP			3.77143
1451721_a_at	H2-Ab1	UP	UP	UP	2.83582	2.6229	2.11371		UP			2.67157		UP	UP		2.13288	2.78194			UP	UP		2.04387	2.58191
1451752_at	Foxk1	D			-2.35321					UP			2.18855			UP			3.09297	UP	UP	UP	4.41129	3.0121	3.89516
1451837_at	Ap3b2									UP			4.26829									UP			2.42342
1451905_a_at	Mx1	UP	UP	UP	4.65217	4.19565	6.88044	UP	UP	UP	2.09924	2.21374	4			UP			11.1176
1451965_at	---		D			-2.16166		UP		UP	3.17579		2.62536			UP			2.26651
1451998_at	4930485D02Rik								D	D		-3.34667	-2.9186			D			-5.92			UP			2.44295
1452083_a_at	Pja1								D	D		-2.80651	-2.2643			D			-2.3974		D			-2.89961
1452318_a_at	Hspa1b	D	D	D	-3.33897	-5.69551	-2.69569	D	D		-4.72416	-13.1319		D	D	D	-3.5217	-6.26026	-6.41062	D	D	D	-7.12236	-11.2159	-8.37025
1452388_at	Hspa1a							D	D	D	-9.06917	-10.6473	-3.34841	D	D	D	-6.46739	-15.2564	-3.71875	D	D	D	-32.7288	-30.1719	-24.1375
1452444_at	Napb							D	UP		-3.22581	2.21		UP		UP	3.08333		6.78571
1452463_x_at	Igk-V8							UP	D		4.61704	-2.32957				UP			3.40037	D	D		-2.2168	-7.95441
1452500_at	Tmlhe								D			-2.72487				D			-8.77419
1452557_a_at	Igk-V8	D			-3.66996					UP			3.02186								D			-2.36338
1452593_a_at	Tceb1	UP	UP		4.08949	2.26848			D	D		-4.36397	-2.52017			D			-19.7333
1452639_at	Enpp4							D	D	D	-2.52496	-5.05893	-2.17255		D	D		-2.4832	-4.47262
1452713_a_at	Wdr57	UP	UP	UP	3.77968	3.7893	2.99037		D			-2.83723			D	D		-2.64148	-2.73273
1452741_s_at	Gpd2								D			-3.28302			D			-2.16462		D	D	D	-10.2222	-4.43373	-4.71795
1452757_s_at	Hba-a1	D	D		-2.52588	-2.03993			UP	UP		2.04635	2.70323			UP			3.32446	UP		UP	2.05066		2.24982
1452825_at	5330410G16Rik	D			-3.09981				UP			2.2091								UP	UP	UP	2.86879	3.36178	2.49299
1452974_at	Nol8		UP			2.21348			D	D		-3.12217	-2.44681								D	D		-6.03883	-3.47486
1453215_at	Rnase10	D	D	D	-2.29134	-2.1476	-2.03496			UP			2.72892			UP			2.53138
1453433_at	2600001A11Rik	UP	UP		3.55882	2.88235			UP	UP		2.57407	3.37037	D		D	-2.06468		-2.33146
1453485_s_at	1110005A03Rik									D			-2.492			D			-12.6667
1453595_at	2900064B18Rik		UP	UP		2.33452	2.11388		D			-2.59167				D			-2.38406
1453626_at	3930402G23Rik	D	D		-2.78652	-2.89494			UP	UP		2.7641	2.44615								UP			2.08511
1453656_a_at	4933431G14Rik	D			-2.84536			UP	UP	UP	4	10.3226	9.03226			UP			4.56738	UP	UP	UP	3.77586	5.39655	3.67241
1453737_at	5730509C05Rik		UP			2.39149				D			-2.7291	D	D		-2.06017	-2.06017
1453744_a_at	Ankrd40	D		D	-2.16514		-2.19739			D			-2.90413							D			-2.31453
1453783_at	6330411E07Rik	UP	UP	UP	4.49286	2.81429	3.3			D			-3.55172							UP		UP	2.41341		4.39106
1453793_at	1700026J12Rik	D	D		-4.71765	-5.25328			UP	UP		2.69939	2.07669			UP			3.31438	UP		UP	2.14228		2.49299
1453970_at	4833417A11Rik									UP			2.5743	UP			2.59836				UP			2.44984
1454014_a_at	Mkks								D			-3.58147			D	D		-2.7551	-7.39726			D			-2.87621
1454195_at	4933433G19Rik									UP			2.11371			UP			2.34218
1454200_at	Zfhx1b								D	D		-27.7692	-19								D	D		-5.26667	-3.85366
1454271_at	1810013D15Rik	D	D		-3.90741	-2.00237			UP	UP		2.01046	2.7092								UP			3.07621
1454316_at	5830426C09Rik								UP			2.62527								UP		UP	3.09764		2.46128
1454367_at	4930413G21Rik	D			-2.6139				UP			2.18675								UP		UP	2.44774		2.0624
1454373_x_at	Ubc	D			-25.6068				UP	UP		4.44772	7.96244			UP			8.25933
1454428_at	4930467D19Rik	D			-3.36667				UP	UP		2.14198	2.61728							UP			2.24808
1454513_at	9430031J08Rik								UP			2.08824								UP			2.49315
1454538_at	D730048A03Rik		D			-4.41071				UP			3.23077		UP	UP		2.70652	2.09783	UP		UP	4.22951		4.89344
1454688_x_at	Tmed10		D	D		-3.58499	-3.32355		D	D		-3.23277	-2.13025			D			-2.49003
1454701_at	4930503L19Rik	UP	UP	UP	7.18692	9.28972	6.71963		D	D		-2.73171	-5.6	D	D	D	-7.22222	-21.6667	-5.90909
1454793_x_at	Ddx5	UP	UP		2.12469	2.26094				D			-2.77737			D			-3.28076
1454795_at	Cobll1	D	D	D	-2.63953	-3.27089	-3.02667			D			-2.83788			D			-4.11582			D			-2.21383
1454835_at	Epm2aip1	UP		UP	2.21212		2.13384		UP			2.61031		D	D	D	-3.57609	-2.61111	-2.20805			UP			2.36364
1454842_a_at	B3galnt2	UP	UP	UP	2.73101	2.10443	2.0981		D	D		-4.14974	-2.02435								D	D		-2.26316	-2.12721
1454845_x_at	Gpr24			UP			2.29175		UP	UP		3.96324	2.88971			UP			2.45088	UP	UP	UP	2.44132	3.16489	3.18332
1454885_at	BC063263								D	D		-2.41555	-3.27636			D			-3.59633		D	D		-11.8889	-6.90323
1454898_s_at	4833421E05Rik	UP			2.00246			D	D	D	-2.12637	-3.89894	-3.08573			D			-3.2983	D			-2.53125
1455046_a_at	Pogz	UP	UP		2.60193	2.03781			D			-2.24313				D			-3.13289
1455054_a_at	Tes3-ps								D	D		-2.60379	-2.86609			D			-2.5
1455086_at	Uchl5								UP	UP		3.03101	2.51938			UP			2.94175			D			-3.4698
1455292_x_at	2810487A22Rik							UP	UP	UP	2.45283	2.15094	2.13208	UP	UP		4.03922	3.84314
1455304_at	Unc13c							D		D	-4.23256		-3.43396	D			-2.36538					UP			5.30928
1455337_at	9030023J02Rik		D	D		-3.79605	-2.46581	D	D	D	-2.01854	-2.96258	-2.61169			D			-3.6019
1455413_at	Zfp11	D			-2.68889				D			-2.10526								UP			2.08475
1455433_at	MGC107415	UP	UP	UP	3.66887	2.56291	2.75993			D			-2.23669									D			-2.10914
1455494_at	---	D			-2.58954					UP			2.41279			UP			2.36667
1455530_at	---	UP			2.41286			UP	UP	UP	10.2905	4.06757	3.72973							D	D		-2.60345	-12.5833
1455540_at	Cps1		D			-3.08955			D	D		-5.04754	-5.82267			UP			2.1642	UP			3.04348
1455601_at	---			UP			2.2381	UP		UP	2.16197		2.23944	UP			2.26437
1455686_at	---								D	D		-2.14201	-2.5493			D			-4.71875
1455773_at	---		UP			2.58644				UP			2.34409	D			-6.80328
1455812_x_at	Slitl2	D	D	D	-2.80159	-5.26866	-2.89344		D	D		-4.56838	-3.00492			D			-4.65247
1455822_x_at	Surf4			D			-2.06577		D			-3.36431				D			-2.77598
1455901_at	Chpt1	D	D	D	-3.40933	-8.69604	-7.23961			D			-2.04651			D			-2.5606
1455914_at	AI987944	UP			2.36066				D	D		-2.22414	-3.34064			D			-3.33513			D			-6.98374
1455928_x_at	Lztr1	UP			2.10179				D			-2.3424				D			-3.70306	D		D	-2.00922		-2.88106
1455930_at	LOC433566									UP			4.03409		D	UP		-2.19036	3.41831
1455938_x_at	Rad21	UP	UP		2.49174	2.57227			D	D		-4.21517	-2.15571			D			-4.82365
1455970_at	---	UP	UP		4.03659	2.73171			D			-2.27473										D			-5.54386
1456078_x_at	4930542G03Rik	D	D		-5.12987	-2.54019		UP	UP	UP	3.19895	4.17801	2.93717			UP			2.94169
1456092_at	Kctd7								D			-4.66102		D	D	D	-2.17054	-3.63636	-7.56757
1456104_at	Psmd11		UP	UP		2.54545	4.35636		UP			4.51333				UP			2.14044
1456132_x_at	Tsc22d1	D	D		-2.31944	-5.17829			UP	UP		4.0122	4.62195		D	UP		-2.01835	5.03636	UP			3.60541
1456162_x_at	Add3	D			-3.04578					UP			2.05851			UP			3.1408
1456199_x_at	Ranbp9	UP	UP	UP	2.68438	2.10299	2.36213			D			-2.1368		D			-2.5601		D		D	-2.24238		-2.12238
1456214_at	Pcdh7		D			-4.47727			D			-2.63596		D	D	D	-2.17105	-2.66129	-2.84483
1456218_at	Snx22	D	D	D	-9.79819	-2.22274	-2.87683	D	UP	UP	-2.19027	3.71622	3.4083			UP			4.7811
1456223_at	---	UP	UP		20.6842	22			D			-3.25694		D	D	D	-19.7692	-2.42453	-23.3636
1456256_at	Eif5							UP			2.06441					UP			2.00276
1456291_x_at	Scx	UP		UP	2.62842		2.28415			UP			2.45			UP			2.31498
1456319_at	X83313								UP	UP		5.05447	2.37354			UP			2.42092
1456328_at	Bank1							UP			2.95718				D			-2.2
1456341_a_at	Klf9		D	D		-2.94173	-4.53236	D	D		-2.34266	-2.21682				D			-3.39427	D		D	-2.50784		-2.53818
1456351_at	Brd8								D			-5.82927		D			-5.40909			D		D	-10.4545		-5.60976
1456357_at	---			UP			2.43448			D			-2.89326							UP			2.03524
1456375_x_at	Trim27	UP			3.87119				D			-2.09661			D	D		-2.00656	-2.58956
1456429_at	Malt1			UP			2.25099		D			-6								UP			3.31219
1456494_a_at	Trim30			UP			2.19212	UP	UP	UP	2.46602	2.19094	3.41424							UP		UP	2.0566		2.49057
1456506_at	1110021E09Rik								D			-2.52571				D			-2.15432
1456563_at	---		D			-2.36466			UP	UP		2.29787	2.76596									UP			2.12595
1456574_at	AA407452	UP	UP	UP	8.4918	2.59016	3.96721		D			-2.51323		D		D	-2.00368		-2.34989	D			-14.3333
1456618_at	Mark4	D			-4.07438				UP			2.33721			D			-2.58333			UP			2.04762
1456652_at	Dtl		UP	UP		2.27879	5.18788		D			-3.61017		UP	UP	UP	2.26415	2.80189	5.70755
1456687_at	Rp9h	UP			2.37339				D			-2.5538			D			-2.05091
1456718_at	Tmem56	D	D	D	-66.3333	-5.68571	-16.5833		D			-5.39344				D			-3.63588
1456865_x_at	Rrs1	UP			2.121				D	D		-2.17812	-2.18404			D			-3.3352		D			-2.55932
1456957_at	---	D			-3.0237				UP	UP		2.81977	2.49419			UP			2.52863		UP			3.62353
1457020_at	---	D	D		-2.07945	-2.18103		D	D	D	-2.86792	-11.6923	-2.65502	D	D	D	-3.90722	-5.08725	-3.55869
1457063_at	Phospho1	UP	UP	UP	2.38897	3.08882	2.20061	D			-2.27778					UP			2.61421
1457273_at	Odz2	UP	UP	UP	6.97727	2.72727	4.45455	UP			2.36923			UP			6
1457443_at	Gpatc2								D			-2.85294				D			-3.28571
1457472_at	Tnrc15								D			-2.34595			D	D		-2.20556	-2.12299	UP			2.64844
1457485_at	Fbxw11			UP			2.17727			UP			2.63547			UP			2.09441
1457635_s_at	Nr3c1	UP	UP	UP	3.28636	2.28977	2.12159		D			-2.38708				D			-2.38665
1457683_at	Grik2							D			-3											UP			37.1176
1457910_at	Fmnl2								D	UP		-2.14286	2.46667							UP			2.23214
1457911_at	A930002I21Rik								UP	UP		3.08824	3.71324			UP			4.66326		UP			8.7093
1458015_at	2410080H04Rik									UP			3.41212			UP			2.30769
1458058_at	Bcas3		UP			2.16509				UP			2.07071								D			-7.62162
1458067_at	A430041B07Rik								UP	UP		2.55435	2.92391			UP			6.35
1458069_at	Tbc1d5								D			-2.87302				D			-9.77419
1458133_at	---									UP			2.62893		D	D		-3.18072	-2.96629
1458164_at	LOC552913	D			-2.69905					UP			2.24865			UP			3.2848
1458202_at	6330500D04Rik	D			-2.35252			UP	UP	UP	2.64151	2.59434	3.27358			UP			4.94074
1458228_at	---								UP	UP		2.07609	4.05435									UP			5.09259
1458296_at	Ext1	UP	UP	UP	4.05208	5.59375	5.0625		D			-2.82515		D			-2.89394
1458355_x_at	AI553587	UP			2.23732				D			-2.49048				D			-3.4346
1458385_at	Hspa4l								D			-2.04638			D	D		-2.3886	-2.14419		D			-4.46853
1458444_at	---	D			-2.05333			D			-2.16867					UP			2.44134
1458556_at	---			UP			3.28977			UP			2.15	D			-18.4
1458574_at	E2f2									UP			2.08709									UP			2.68363
1458667_at	4930519N13Rik	D	D		-5.35714	-75			D	D		-4.48077	-4.23636		UP			2.43137		D	D		-7.36364	-32.4
1459199_at	---		D			-2.1875				UP			2.968			UP			3.32353	UP			3.93916
1459267_at	2310033P09Rik	D			-3.5				UP			2.00668										UP			2.66216
1459280_at	D1Ertd185e	D	D		-2.45946	-2.33833				UP			2.06362			UP			2.46918
1459477_at	Klhl7									UP			2.26437			UP			4.69388	UP	UP		2.76667	2.26667
1459756_at	Cnot10	D			-2.58368					UP			2.02752			UP			2.98702	UP		UP	2.10388		2.07597
1459835_s_at	Dnaja1							D	D	D	-2.3405	-5.59486	-3.26675			D			-3.06898	D	D		-2.07911	-2.70047
1459846_x_at	Tmem4								UP	UP		2.02106	2.67989			UP			2.2069	UP		UP	3.1177		2.16387
1459866_x_at	Nipa2	D			-6.90663				UP	UP		2.03867	3.29434	UP		UP	3.95212		6.06209	UP	UP	UP	3.23281	4.90271	3.46513
1459884_at	Cox7c	UP	UP	UP	15.6471	15.1765	15.6471			D			-8.2			UP			2.16102
1459896_at	Pogk	D			-2.29605			UP	UP	UP	2.37748	4.48344	3.35099			UP			2.895	UP	UP	UP	2.8479	2.24272	2.21359
1459913_at	Tnfsf10	UP	UP		2.2058	2.26087			UP			2.42934				UP			3.18487
1459937_at	Ass1									UP			4.30709			UP			2.21438
1459975_at	---	D			-2.48438					UP			2.35152	D			-2.05797
1459979_x_at	Zfp68	D	D		-3.11905	-2.41697			UP	UP		3.03137	3.94118			UP			2.14194		UP			2.04024
1459986_a_at	Rps17			UP			2.10242		UP	UP		2.21721	2.50134			UP			2.33301
1460063_at	D5Ertd798e								D			-2.02446								UP	UP		3.78261	4.41739
1460117_at	---	D	D		-2.74648	-2.05986				UP			2.76518	D			-2.6				UP			3.54647
1460193_at	St13								D			-2.06236								D	D	D	-2.33333	-2.93473	-4.29288
1460259_s_at	Clca1			UP			2.07576		D			-2.35385								D			-2.05238
1460301_at	V1rd2								D			-3.48485			UP			8.86667
1460302_at	Thbs1	D	D	D	-6.27027	-7.08397	-3.54198		UP			2.18722								D	UP		-2.51634	2.00519
1460419_a_at	Prkcb1	UP	UP	UP	2.28089	2.88939	2.5574	UP		UP	3.27916		2.0478			UP			2.90741			UP			3.04709
1460421_at	Zfp133	D			-3.06338				UP			2.20113								UP			2.04442
1460423_x_at	IgM							UP			6.48746										D			-4.32143
1460478_at	2200002J24Rik	D	D		-2.47259	-2.79564				UP			2.77396			UP			2.59936	UP		UP	2.34797		2.11318
1460521_a_at	5830411E10Rik								UP			4.17391									UP			2.59064
1460538_at	Cdh10			UP			3.48649	UP	UP	UP	2.1039	4.09091	4.38961									UP			3.18767
AFFX-18SRNAMur/X00686_3_at	LOC385068	D	D	D	-88.9605	-2.69728	-2.15676		UP	UP		52.6624	173.652			UP			50.0669			UP			3.39568
1454354_at	8030476L19Rik							UP	UP	D	3.0099	2.56436	-4.20833		UP	UP		2.72789	4.02721
1438956_x_at	Pim3							UP	UP	UP	2.98582	2.42553	3.91489							UP	UP	UP	3.57895	2.73158	3.32632
1439205_at	Nfatc2							UP	UP	UP	2.2987	3.01948	4.31818							UP	UP		2.00249	2.19652
1453134_at	Pik3ca							D	D	D	-2.13969	-3.29796	-3.88462			D			-2.50454		D	D		-2.3753	-2.03106
1438504_x_at	Tm7sf3							D	D	D	-2.181	-3.38997	-2.16356			D			-2.26185
1460645_at	Chordc1							D	D	D	-2.20117	-3.49535	-2.25831		D	D		-2.16791	-2.49118
1439622_at	Rassf4							D	D	D	-2.24518	-2.22184	-2.64876		D	UP		-2.43961	2.28119
1458330_x_at	Cnnm3							D	D	D	-2.79694	-3.28059	-4.74292		UP	UP		3.47612	2.16152
1453413_at	Gnas							UP	UP	UP	2.0407	2.66279	2.80233		UP	UP		2.07602	2.47368	UP	UP	UP	2.54098	2.63934	3.31475
1445993_at	---							UP	UP	UP	2.0339	3.61017	4.33898			UP			3.5431
1452205_x_at	Tcrb-V13							UP	UP	UP	8.53797	2.60918	2.40348									UP			2.83196
1426159_x_at	Tcrb-V13							UP	UP	UP	7.17049	2.69805	2.41676									UP			3.55981
1458628_at	1500004A08Rik							UP	UP	UP	3.575	3.81667	6.15							UP	UP	UP	2.17769	2.01653	2.13016
1425993_a_at	Hsp110							D	D	D	-2.97664	-5.55794	-3.58396	D	D	D	-2.11389	-2.88422	-2.3137	D	D	D	-2.77314	-3.9505	-3.05709
1452333_at	Smarca2							D	D	D	-3.37696	-2.30976	-2.21459	D	D		-2.42302	-2.66781
1449512_a_at	Zfx							D	D	D	-3.86667	-2.67692	-7.25		D			-91
1455745_at	---							D	D	D	-3.94397	-2.23171	-2.10345	D	D		-2.38005	-2.02989
1421679_a_at	Cdkn1a							D	D	D	-4.27714	-3.88667	-2.66859	D	D	D	-5.25561	-10.5586	-19.8644	D	D	D	-5.25505	-20.3554	-23.1438
1433731_at	Igf2bp3								UP	UP		4.88031	3.54987							UP		UP	2.11382		2.04813
1458852_at	---								UP	UP		3.66102	3.24576	UP		UP	7.92105		15.7632		UP			2.61576
1441503_at	Dcdc2								UP	UP		3.52688	2.52903			UP			3.77108			UP			2.64861
1427346_at	Ott								UP	UP		3.41964	2.3125							UP	UP		2.28249	2.12994
1441813_at	---								UP	UP		3.23611	3.36111								UP	UP		3.27586	2.58621
1421672_at	Il17								UP	UP		3.03819	2.55208			UP			2.17873
1443815_x_at	Slk								UP	UP		2.91667	3.65151			UP			3.26274
1441681_at	Xpot								UP	UP		2.82609	4.13043			UP			4.2844	UP			8.78571
1430419_at	---								UP	UP		2.77564	2.9359			UP			3.17778
1459923_at	B020003O03Rik								UP	UP		2.68333	3.18333	UP			19.25
1453364_x_at	9130019O22Rik								UP	UP		2.66132	2.47237			UP			3.18827
1450134_at	Loxl4								UP	UP		2.62055	2.0751									D			-2.60385
1447892_at	---								UP	UP		2.55263	3.28571			UP			2.58477	UP	UP		2.01502	2.54721
1457333_at	Sdk2								UP	UP		2.53226	2.30242			UP			2.05687	UP	UP		2.40995	2.49052
1432791_at	9030218A15Rik								UP	UP		2.47191	2.13483		D	UP		-3.64444	2.28049
1454341_at	4933404I11Rik								UP	UP		2.42391	2.56522			UP			2.14436			UP			2.0033
1417608_a_at	Rpl13a								UP	UP		2.42106	2.25673			UP			2.02785
1446088_at	9430081I23Rik								UP	UP		2.34536	2.39175			UP			2.88338		UP	UP		2.23095	2.40647
1447241_at	H2afy3								UP	UP		2.26578	3.8505			UP			2.62955	UP	UP	UP	2.39168	2.86652	2.21444
1420048_at	---								UP	UP		2.25444	3.14201							UP		UP	2.39286		2.28231
1425104_at	Kctd1								UP	UP		2.11401	2.25416			UP			2.16795
1448156_at	Tff1								UP	UP		2.10688	2.14312	UP	UP	UP	2.19599	2.22006	4.09112
1439908_at	Zkscan1								UP	UP		2.10046	3.65297							UP	UP	UP	3.69492	2.0565	5.22599
1433821_at	1110012D08Rik								UP	UP		2.09768	2.07339			UP			2.06518
1431388_at	Mphosph10								UP	UP		2.07958	2.16955		D			-2.16935
1450319_at	Gabrb2								UP	UP		2.05714	2.92571							UP	UP	UP	3.29358	2.48624	3.45872
1423329_at	Gdap1								UP	UP		2.03933	2.02247			D			-2.13433		UP			2.53081
1446682_at	Zswim6								UP	UP		2.03556	3.56444			UP			2.38558
1415716_a_at	Rps27								UP	UP		2.03055	3.10318			UP			2.77516
1416089_at	Rps15								UP	UP		2.02095	2.51101			UP			2.43566
1426303_at	B4galt7								D	D		-2.01143	-2.37838	UP		UP	2.22981		2.59006
1426419_at	1700009P03Rik								D	D		-2.0123	-2.27167		D	D		-2.09968	-2.29043
1452239_at	Gt(ROSA)26Sor								D	D		-2.05431	-4.03659			D			-4.27151
1443992_at	Nipbl								D	D		-2.06643	-2.81429			D			-6.03125	UP			35.6154
1450903_at	Rad23b								D	D		-2.1025	-3.16525			D			-2.17715	D		D	-2.06991		-2.18149
1448666_s_at	Tob2								D	D		-2.12751	-2.28392			D			-2.24868		D			-2.29627
1441910_x_at	Ccne1								D	UP		-2.13208	2.05752		D			-2.35593
1455121_at	A630025C20Rik								D	D		-2.17633	-2.57692			D			-2.04973
1435092_at	Arl4								D	D		-2.18779	-2.77713			D			-3.46354
1427075_s_at	Pcmtd2								D	D		-2.18849	-2.41046			D			-3.41205
1450690_at	Ranbp2								D	D		-2.20118	-2.04365			D			-2.46715
1438360_x_at	Slc25a5								D	D		-2.20477	-2.97649			D			-2.34495
1451536_at	Mtfr1								D	D		-2.21979	-2.03385			D			-2.63494
1439093_at	---								D	D		-2.25	-2.34283		D			-3.4702
1452247_at	Fxr1h								D	D		-2.28555	-2.4484			D			-2.31721
1437548_at	Bicd1								D	D		-2.29787	-2.8421								D			-13.7333
1425568_a_at	Tmem33								D	D		-2.29841	-2.18771								D			-2.27524
1419971_s_at	Slc35a5								D	D		-2.29925	-2.83954			D			-2.97355
1448958_at	MGI:1929890								D	D		-2.41806	-2.7856			D			-2.31938
1450393_a_at	Scamp4								D	D		-2.44294	-2.67599									D			-2.53985
1420809_a_at	1500003O03Rik								D	D		-2.44731	-2.21441			D			-2.23904			D			-2.03218
1455149_at	Sh3md2								D	D		-2.49665	-2.35226		D	D		-2.49505	-5.3617	D	D		-9.43333	-4.35385
1435574_at	---								D	D		-2.50575	-3.37984			D			-11.2581			D			-2.505
1451360_at	1200009B18Rik								D	D		-2.60106	-4.9898			D			-3.1
1423295_at	Tm9sf2								D	D		-2.65547	-2.41064			D			-4.02011		D	D		-2.33929	-2.19553
1438922_x_at	Slc25a5								D	D		-2.70677	-3.63636			D			-2.6504	D	D	D	-2.11045	-2.28998	-2.86112
1448244_at	Lypla1								D	D		-2.70831	-2.28998			D			-2.83454		D	D		-2.19354	-2.05566
1455933_at	1500010G04Rik								D	D		-2.83756	-2.27236									UP			2.5743
1433824_x_at	Grsf1								D	D		-2.86847	-2.28698			D			-2.13379
1454725_at	G430041M01Rik								D	D		-2.97141	-2.37215			D			-2.71825		D	D		-2.9507	-2.11031
1440296_at	Gm994								D	D		-2.98542	-2.0898		D			-3.56154
1419074_at	2510006C20Rik								D	D		-3.18363	-2.57424			D			-2.28759
1428586_at	Tmem41b								D	D		-3.21733	-2.32274			D			-5.25968
1438931_s_at	Sesn1								D	D		-3.30466	-2.16753			D			-2.20153			D			-2.05976
1438487_s_at	Zzz3								D	D		-3.35106	-2.21658			D			-2.00857
1456212_x_at	Socs3								D	D		-3.41308	-2.37227	D	D	D	-2.77314	-4.88973	-5.61863	D	D	D	-2.61565	-3.78841	-2.26165
1454368_at	Psmd7								D	UP		-3.41667	2.01626			UP			3.40075		UP			3.35976
1437638_at	Srrm2								D	D		-3.43711	-2.73456			D			-2.54103
1436848_x_at	Impa1								D	D		-3.46472	-2.23958			D			-2.76227
1435884_at	Itsn1								D	D		-3.72028	-2.81481			D			-2.52659
1433853_at	Mib1								D	D		-4.2236	-2.0178									D			-26.0909
1416065_a_at	Ankrd10								D	D		-4.25501	-2.53214	D	D	D	-2.02143	-5.4686	-2.14394		D	D		-5.84706	-2.54872
1429908_at	6530403A03Rik								D	D		-4.34426	-2.00758								UP			2.13428
1458327_x_at	Slc26a1								D	D		-4.77778	-12.2857			D			-3.24844
1455057_at	Gmps								D	D		-5.04595	-2.07374		D	D		-2.55446	-2.22414		D			-3.06753
1456386_at	Rnpc2								D	D		-5.47872	-8.58333	D			-2.18343
1424618_at	Hpd								D	D		-7.44076	-4.7793			UP			2.52876	UP			2.21162
1418278_at	Apoc3								D	D		-8.04537	-6.02833			UP			2.14239
1418620_at	Phox2a							UP		UP	2.87013		5.85714	UP			4.41096
1453895_at	C330026N13Rik							UP		UP	3.06667		7.66667			UP			2.60417
1460138_at	---							UP		UP	2.2191		2.46629							UP		UP	3.11243		3.21302
1418967_a_at	St7							UP		D	2.16279		-9.05263								D	D		-3.75601	-3.39441
1443610_at	---							UP		UP	2.13592		4.00971		D			-2.44262
1427037_at	Eif4g1							D		D	-2.25697		-2.54007	D	D	D	-6.34869	-6.74825	-18.7987	D	D	D	-3.00291	-2.48019	-2.36114
1442677_at	---							D		UP	-2.47887		2.01705							UP	UP	UP	4.29412	4.98039	7.2549
1453860_s_at	Nr3c1							D		D	-19.7143		-2.04444	D	D		-2.55502	-3.03409			D	D		-2.12745	-15.5
1432438_at	4930597L12Rik									UP			4.52915	UP	UP		2.94512	4.09146
1443292_at	---									UP			3.98507			UP			2.33761		UP	UP		4.30435	4.71739
1435426_s_at	4933439C20Rik									UP			3.86576	D			-3.34091
1430525_at	2310001K24Rik									UP			3.31214			UP			3.6215
1453542_at	2610007B07Rik									UP			3.24615			UP			2.11702
1444593_at	Phlppl									UP			3.18			UP			12.9032	UP	UP		7.25373	4.85075
1422146_at	Sema5b									UP			3.09278			UP			2.37521
1455138_x_at	Cfl1									UP			2.92423			UP			2.39129
1460388_at	4632408A20Rik									UP			2.91787			UP			5.02312	UP	UP	UP	3.24586	2.78723	2.7305
1453998_at	Smap1									UP			2.90426							UP	UP		2.10959	2.05936
1443914_at	Lipl2									UP			2.88827								UP			2.30435
1437091_at	Accn4									UP			2.88816									UP			2.91827
1436586_x_at	Rps14									UP			2.8776			UP			2.0584
1457078_at	Zfp473									UP			2.83221							D			-3.11539
1433037_at	5830434F19Rik									UP			2.78882			UP			2.95804
1454778_x_at	---									UP			2.77763			UP			2.09912
1432864_at	D730050C22Rik									UP			2.73333	UP		UP	2.915		3.995	UP	UP	UP	2.28571	2.44794	2.33656
1452617_at	Ssbp1									UP			2.71739							UP			2.42045
1437413_x_at	Rps29									UP			2.68274			UP			2.12975
1460543_x_at	Rpl37a									UP			2.66265			UP			2.31708
1423763_x_at	---									UP			2.6276			UP			2.14448
1444240_at	Shank1									UP			2.57921			UP			2.60577
1449713_at	Cbx7									UP			2.47664									UP			2.90667
1429622_at	Cand2									UP			2.4734	UP	UP	UP	2.32195	3.53659	4.20488
1442262_at	---									UP			2.432								UP	UP		2.3776	2.10156
1442042_at	---									UP			2.42966			UP			2.46154	UP	UP		3.9393	2.8738
1456578_x_at	Lasp1									UP			2.39607			UP			2.75383	UP	UP	UP	3.34182	2.1307	2.72118
1426591_at	Gfm2									UP			2.38986			UP			2.78246
1457449_at	Lass6									UP			2.38866								UP			2.25357
1457777_at	Gsdm1									UP			2.38519			UP			3.24528		UP			4.46237
1435565_at	---									UP			2.37681			UP			4.65399
1439124_at	9530020G05Rik									UP			2.36395			UP			2.3123
1454003_at	Afg3l2									UP			2.36	D			-2.19959
1459829_x_at	BC031781									UP			2.35548			UP			2.76223	UP		UP	2.02204		2.23278
1417452_a_at	Fau									UP			2.35285			UP			2.23456
1445654_at	4930422I07Rik									UP			2.3245	UP			2.19737
1422351_at	Olfr480									UP			2.30464								D			-2.13298
1453743_x_at	Phf14									UP			2.29598								UP			4.30601
1453384_at	4632404N19Rik									UP			2.29592		D			-2.13125
1437940_at	LOC545284									UP			2.2539			UP			2.33938		UP			2.28008
1442901_at	Tax1bp1									UP			2.25263			UP			3.26104
1443051_at	---									UP			2.24							UP	UP		3.43498	2.20628
1433421_at	4930527J03Rik									UP			2.2254	D			-2.87083
1442108_at	Rnf25									UP			2.22045			UP			2.26506
1437706_x_at	Rps14									UP			2.21404			UP			2.00324
1443503_at	D830007E07Rik									UP			2.19108							UP			2.12075
1417811_at	Slc24a6									UP			2.18901								UP			2.24125
1444973_at	Kcnma1									UP			2.18323			UP			5.51531
1448241_at	Gm2a									UP			2.16978			UP			2.0669
1446291_at	9330175H22Rik									UP			2.16256	D		D	-4.925		-4.80488	UP	UP		8.41464	7.90244
1450713_at	Cspg5									UP			2.16076			UP			3.26403
1425832_a_at	Cxcr6									UP			2.13333									UP			2.81356
1420705_at	Foxb1									UP			2.11111			UP			4.38743
1416141_a_at	Rps6									UP			2.10566			UP			2.27095
1433070_at	5830433M15Rik									UP			2.10508									D			-3.48235
1447160_at	Nono									UP			2.10487									UP			2.19907
1453398_at	A930009A15Rik									UP			2.08451							UP	UP		3.13333	3.08205
1458688_at	Arhgap28									UP			2.08392									UP			2.79286
1457093_at	Gapvd1									UP			2.08343			UP			2.13394
1449895_at	Acr									UP			2.07303			UP			2.21649	UP		UP	2.78072		3.16145
1430638_at	1700041C02Rik									UP			2.07258								UP			3.12876
1431766_x_at	Rps2									UP			2.04983			UP			2.25624
1452940_x_at	Pitpnc1									UP			2.04865		UP			5.96491
1445385_at	---									UP			2.04819	D			-2.06224
1449898_at	1-Sep									UP			2.03754			UP			3.06444
1415970_at	Cox6c									UP			2.03652			UP			2.62608
1423209_at	0610041E09Rik									UP			2.03642			UP			2.24402
1441870_s_at	Pkd2									UP			2.03177									UP			2.44189
1448739_x_at	Rps18									UP			2.02035			UP			2.30821
1439256_x_at	Tm7sf1									UP			2.01693			D			-2.0219
1459505_at	---									UP			2.01523			UP			2.40446
1458200_at	Btbd14b									UP			2.00676							UP			3.07109
1450870_at	Rala									D			-2.01116			D			-9.94643
1424830_at	Ccnk									D			-2.02941							D			-2.64686
1448701_a_at	Krit1									D			-2.03427			D			-2.04348
1437256_at	Dcun1d5									D			-2.03434	D			-4.40476
1451077_at	Rpl5									D			-2.0483									D			-2.57004
1433649_at	Aof1									D			-2.04891			D			-2.29606
1424576_s_at	Cyp2c44									D			-2.06364			UP			2.02051
1452179_at	Phf17									D			-2.0725			D			-2.89102			D			-2.31776
1433872_at	2410042D21Rik									D			-2.09611							D			-3.09231
1433640_at	---									D			-2.0963		D	D		-2.26066	-17.6667	UP			2.57692
1424603_at	Sumf1									D			-2.14907			D			-3.88438
1419552_at	Echdc1									D			-2.17915									D			-2.177
1437200_at	Fcho2									D			-2.19439			D			-2.17559
1426290_at	1500031M22Rik									D			-2.27374									UP			2.17158
1426709_a_at	Usp33									D			-2.28477			D			-3.18012
1435540_at	Irgq1									D			-2.30162			D			-4.64634
1423088_at	Tmod3									D			-2.33582			D			-3.16146
1445574_at	---									D			-2.33891			D			-2.11184
1433743_at	Dach1									D			-2.3741			D			-9.88889
1430038_at	Gphn									D			-2.396			D			-14.2889
1423566_a_at	Hsp110									D			-2.39968							D		D	-2.08348		-2.51479
1427053_at	D930038M13Rik									D			-2.46043									D			-3.06061
1424343_a_at	Eif1a									D			-2.48375			D			-3.18246
1436427_at	Prpf4b									D			-2.50234	D		D	-2.40059		-10.8591
1456039_at	Snx14									D			-2.51363			D			-5.08299
1453017_at	D5Ertd585e									D			-2.52212		D			-2.04071
1427991_s_at	Usp45									D			-2.5254			D			-2.5355
1426576_at	Tmem23									D			-2.53875	D			-2.4127			D	D	D	-2.45135	-2.10197	-2.04279
1456041_at	Snx16									D			-2.56291			D			-23.5789		D			-2.18873
1428543_at	Ppat									D			-2.59259							D			-2.53383
1436108_at	Txndc9									D			-2.59829								UP			2.05017
1417704_a_at	Arhgap6									D			-2.64685	D		D	-2.15833		-8.93103	D			-6.13636
1421809_at	Dgcr2									D			-2.86364							D	D	D	-2.29412	-6.6383	-2.82353
1428171_at	Prpf39									D			-2.94498			D			-2.99687
1452504_s_at	Ctbs									D			-3.15972			D			-9.97674
1427990_at	Usp45									D			-3.45547			D			-4.91453		D	D		-2.2	-2.29612
1426395_s_at	Eif3s1									D			-3.74426			D			-2.4543
1419565_a_at	Zfx									D			-4.02041			D			-10.1
1429320_at	4921511I16Rik									D			-4.04878		UP			2.00508		UP			2.17721
1454759_at	Git1									D			-4.86758							D			-2.12245
1434352_at	B630005N14Rik									D			-5.86036								D			-2.14643
1450510_a_at	Cacna1a									D			-6.10714								D	D		-8.93548	-3.74324
1438223_at	---									D			-6.17073								UP			2.34239
1430995_at	Txndc10									D			-6.25263			D			-3.75758			UP			2.03292
1449122_at	3110003A22Rik									D			-9.26316	D		D	-2.12214		-8.96774
1455130_at	5830435K17Rik									D			-10.2252		D	D		-2.16557	-2.45996	D			-2.47685
1447227_at	Slc40a1									D			-10.36			D			-2.34945			UP			2.10309
1448721_at	D1Ertd622e									D			-10.5204	D	D		-2.02133	-2.11732		UP			3.82659
1439960_at	---									D			-10.5385	D			-2.24793			D		D	-4.67857		-3.02308
1438701_at	Bicd1									D			-23.8333		D	UP		-2.05085	3.42975
1433060_at	6230426I18Rik									D			-24							UP			2.39552
1438661_a_at	Arf2							UP	UP		2.13295	2.3237										UP			2.29801
1421026_at	Gna12							UP	UP		2.04065	3.21951								D			-2.05176
1428942_at	Mt2							D	D		-2.05919	-2.31742		D	D	D	-36.7689	-5.20184	-3.40733	D	D	D	-5.63667	-3.61518	-4.05356
1441869_x_at	Auts2							D	D		-2.28814	-8.18182				UP			4.32432
1436746_at	Wnk1							D	D		-2.29729	-10.3656		D	D	D	-2.81329	-4.3217	-2.75763	D	D	D	-2.66836	-5.89387	-2.93806
1453736_s_at	B230219D22Rik							UP	UP		3.15789	3.53509										UP			2.60807
1437625_at	Rps6ka5							UP	UP		2.83721	2.74419				UP			2.21429	D		D	-2.34921		-3.14894
1450767_at	Nedd9							UP	UP		2.33099	2.82629								UP			2.08519
1428730_at	Krit1							D	D		-2.35882	-5.56944		D	D		-2.3741	-2.30769		UP		UP	2.31967		2.43443
1445499_at	3110050K21Rik							D	D		-2.72026	-2.72026		D	D	D	-4.95261	-2.87088	-11.4835
1442569_at	Cct4							D	D		-2.7451	-46.6667				UP			8.01835	D	D		-4.31429	-4.57576
1418189_s_at	Malat1							D	D		-3.00027	-5.03165		D	D	D	-7.33831	-4.96821	-3.23729		D	D		-4.88721	-2.3415
1424349_a_at	Lpgat1							D	D		-3.23463	-4.83727		D	D	D	-3.53858	-5.86536	-3.63221	D	D		-2.51164	-3.49508
1416464_at	Slc4a1							D	D		-3.4625	-3.27811									D			-2.43885
1449077_at	Eraf							D	D		-3.534	-3.14771				UP			10.3636	D	D		-5.7619	-13.4861
1434502_x_at	Slc4a1							D	D		-4.66795	-24.6735								D	D		-3.72945	-5.70157
1449326_x_at	Saa2							D	D		-5.4058	-4.44048		D	D		-49.5188	-18.014
1435219_x_at	Becn1								UP			9.69412				UP			4.22908	UP	UP	UP	3.68475	3.88475	3.73559
1429874_at	4930513F16Rik								UP			6.79592				UP			2.79032	UP			5.10656
1440757_at	---								UP			4.44776				UP			2.19118
1458610_at	---								UP			3.6185			D			-2.08
1425787_a_at	Sytl3								UP			3.52915								UP		UP	2.18339		2.51211
1454480_at	4933439N06Rik								UP			3.36667		UP			2.19697
1455573_at	Krt1-14								UP			3.328			D	D		-2.38197	-2.54587
1458365_at	Scyl1bp1								UP			3.26214									UP			2.54478
1456989_at	Oxgr1								UP			3.22449				UP			4.09554	UP			2.75984
1454342_at	C030007D22Rik								UP			3.22059				UP			2.8
1433798_a_at	E330034G19Rik								UP			3.16456			UP			11.28		UP		UP	2.18321		4.41985
1427021_s_at	Fth1								UP			3.11994				UP			3.04722		UP	UP		2.29021	2.27195
1419226_at	Cd96								UP			3.0708									UP			5.60377
1457957_at	Pccb								UP			3.02353				UP			2.73502
1447215_at	---								UP			2.95652				UP			21.0476
1433040_at	2900018E21Rik								UP			2.93567										UP			2.30769
1417676_a_at	Ptpro								UP			2.82472		UP			2.11468
1450136_at	Cd38								UP			2.79518				UP			2.54936	D		UP	-3.48315		2.68065
1418150_at	Mtmr4								UP			2.75229								UP			2.5355
1452431_s_at	H2-Aa								UP			2.73163									UP	UP		2.19698	2.05075
1432225_at	---								UP			2.68992								D		UP	-3.17742		3.25381
1441720_at	4921530L18Rik								UP			2.68824				UP			2.24479
1460500_at	5033421C21Rik								UP			2.67925		D	D		-2.86196	-2.62079
1444376_at	---								UP			2.64925				UP			4.21111	UP	UP	UP	3.8314	2.2093	3.10465
1453561_x_at	8430431K14Rik								UP			2.61321				UP			39.9231
1438544_at	1700001G11Rik								UP			2.57568								UP			2.53101
1420927_at	St6gal1								UP			2.557								UP	UP	UP	3.09119	2.67781	2.84498
1447080_at	Aco1								UP			2.43458			UP			2.0069
1450534_x_at	LOC56628								UP			2.40148				UP			2.38886			UP			2.26393
1444842_at	Jarid1a								UP			2.3814		D		UP	-2.71724		2.0736	UP	UP	UP	2.01504	2.84586	2.64662
1452428_a_at	B2m								UP			2.339				UP			3.69376		UP	UP		2.01553	2.99015
1448534_at	Ptpns1								UP			2.30594				UP			2.37135
1438905_x_at	C030046I01Rik								UP			2.25868								UP		UP	2.01266		2.08017
1431963_at	4930556A20Rik								UP			2.24436				UP			2.19898
1425154_a_at	Csf1								UP			2.22254				UP			2.46466			UP			2.19878
1456066_a_at	Rpo1-4								UP			2.20875		D	D		-2.62871	-2.3087
1454429_at	5830462O15Rik								UP			2.19772								UP		UP	2.43128		3.4763
1425475_at	Col4a5								UP			2.17255				UP			2.5109
1455209_at	Pck1								UP			2.15476				D			-20.125
1453616_at	3830408C21Rik								UP			2.14865			D			-4.96			D			-7.43478
1422298_at	5530401N06Rik								UP			2.11979								UP			2.42705
1440885_at	Evl								UP			2.11705				UP			2.33871
1458113_at	---								UP			2.10078				D			-6		D			-5.68182
1453421_at	Srr								UP			2.07143				UP			2.74308
1416099_at	Rpl27								UP			2.05962				UP			2.00286
1452875_at	Hddc3								UP			2.04784				UP			2.03537			UP			2.08468
1444010_at	---								UP			2.01914								UP		UP	2.80658		2.65021
1437247_at	Fosl2								D			-2.00349				D			-8.5
1455712_at	Hist3h2a								D			-2.00784		D		UP	-2.18		2.61468
1435233_at	Ncoa2								D			-2.01758				D			-2.63849
1425537_at	Ppm1a								D			-2.0249				D			-2.44066
1442760_x_at	Rtn4								D			-2.05674								UP			2.54426
1456057_x_at	1110006I15Rik								D			-2.05763				D			-2.37422
1420726_x_at	Tmlhe								D			-2.06278				D			-4.36456
1426267_at	Zbtb8os								D			-2.07407				D			-4.86842
1456505_at	Braf								D			-2.07718				D			-2.99333
1434272_at	Cpeb2								D			-2.09929				D			-2.0887
1448013_at	Usp24								D			-2.1179										D			-2.03581
1458183_at	---								D			-2.12264										UP			4.07965
1457824_at	Plscr1								D			-2.13406		D	D	D	-2.28261	-3.08824	-4.375
1455141_at	Tnrc6a								D			-2.13522				D			-2.93149
1455899_x_at	Socs3								D			-2.1397				D			-3.96554	D	D		-2.22809	-2.3622
1452077_at	Ddx3y								D			-2.146			D			-2.1693			D			-2.03896
1458351_s_at	Klhl2								D			-2.14732									D			-3.57895
1435534_a_at	Tomm20								D			-2.15579				D			-2.9641
1435051_at	Wdr44								D			-2.16063				D			-10.6531
1436930_x_at	Hmbs								D			-2.17573				D			-2.10495
1443948_at	Ttc9c								D			-2.17747										D			-5.71134
1441573_at	Scmh1								D			-2.18301								UP			7.01099
1431737_at	---								D			-2.19255								UP			6.47619
1420350_at	Sprrl2								D			-2.20177			UP	UP		2.56548	5.09524	D		D	-2.24123		-4.96116
1436994_a_at	Hist1h1c								D			-2.22249				D			-2.40576		D			-2.05028
1435484_at	BF642829								D			-2.23299			D			-2.26152
1426871_at	Fbxo33								D			-2.23384				D			-4.09397		D			-2.40876
1426438_at	Ddx3y								D			-2.23563				D			-2.95709
1438093_x_at	Dbi								D			-2.2462										D			-2.09842
1419277_at	Usp48								D			-2.26923								D			-13.7083
1420725_at	Tmlhe								D			-2.28185				D			-2.60848		D			-2.51034
1419112_at	Nlk								D			-2.30837									D			-9.91892
1437154_at	4933426L22Rik								D			-2.3113				D			-18.7037
1437850_a_at	Cnbp1								D			-2.33075		D		D	-2.22637		-4.59213
1457264_at	Phf20l1								D			-2.33237								UP		UP	2.65487		2.96903
1437001_at	Gsk3b								D			-2.33824									D			-2.12933
1453688_at	Cwf19l2								D			-2.35398								UP			3.97778
1435906_x_at	Gbp2								D			-2.39712				UP			3.67598
1456381_x_at	Mcl1								D			-2.40057				D			-2.48589
1428872_at	4121402D02Rik								D			-2.41463				D			-2.39928	D		D	-2.0431		-2.13321
1452889_at	2310007H09Rik								D			-2.4505				D			-2.68743
1418503_at	Hspa9a								D			-2.48004				D			-2.22534
1459783_s_at	Cno								D			-2.48341				D			-2.23149
1437009_a_at	Zfp364								D			-2.50069				D			-2.16195
1435891_x_at	2810426N06Rik								D			-2.53172				D			-3.02055
1424121_at	Commd1								D			-2.55294				D			-3.31997	D		D	-2.18173		-2.25973
1423804_a_at	Idi1								D			-2.56076										D			-2.30159
1443299_at	Pdlim3								D			-2.56329										UP			2.03437
1436726_s_at	Sptlc1								D			-2.59617								UP			2.02257
1455156_at	Strn								D			-2.61031				D			-2.19536
1427152_at	4732486I23Rik								D			-2.66304				D			-8.15217
1433856_at	AW555814								D			-2.745				D			-2.44842
1448743_at	Ssx2ip								D			-2.84848				D			-2.19722		D	D		-9.26866	-7.30588
1457438_at	---								D			-2.89655								UP	D	UP	2.66102	-4.0411	2.63051
1440192_at	1810054D07Rik								D			-2.92391			D			-2.06303
1451199_at	Qtrtd1								D			-3.01119										D			-3.28824
1442710_at	Pdlim5								D			-3.11982		D			-2.6755			UP			2.73453
1432216_s_at	Mpp7								D			-3.13521				UP			2.2017
1429783_at	Pdlim5								D			-3.17067		D	D	D	-2.66423	-4.53416	-3.86243
1434405_at	A730024A03Rik								D			-3.21977									D			-2.43861
1437495_at	Mbtps2								D			-3.27099				D			-2.21368			D			-4.57955
1455696_a_at	Prpf4b								D			-3.33283				D			-2.84873			D			-2.36756
1422493_at	Cpox								D			-3.4846				D			-2.02766	D			-2.44035
1424641_a_at	Thoc1								D			-3.49928				D			-3.44713
1439464_s_at	Tex10								D			-3.58367				D			-2.22791
1416911_a_at	6330407G11Rik								D			-3.80307		D	D	D	-2.31584	-2.52319	-3.89185
1447217_at	Uhrf2								D			-4.04286				D			-4.34483
1448280_at	Syp								D			-4.0995				UP			2.04389
1437862_at	2600011C06Rik								D			-4.22602			D			-2.22354
1433536_at	Lrp11								D			-4.58333				D			-7.46154
1440927_x_at	A330102K04Rik								D			-4.91111				UP			6.38235
1445147_at	Psme4								D			-5.45918		D			-2.32107			UP	UP	UP	2.44681	2.31206	2.20922
1453210_at	5730507C01Rik								D			-5.56962		D	D		-3.88732	-3.72973
1420042_at	Thoc1								D			-6.27568									D	D		-6.96552	-2.94891
1433955_at	Brwd1								D			-6.54305								D	D		-2.41001	-2.11772
1457279_at	Sirt7								D			-6.85366				D			-2.71264
1435408_at	---								D			-11.25		D		D	-13.125		-4.03846
1419798_at	2610019E17Rik							UP			2.31683				D			-3.64754
1416007_at	Satb1							UP			5.79051			UP			2.3299
1427693_at	Itpr5							UP			5.63889			D		UP	-14.8519		2.68579
1417485_at	Ibsp							UP			5.44828					UP			4.03226
1442023_at	A530030E21Rik							UP			5.08642					UP			4.12308	UP	D	D	2.2381	-7.73684	-3.58537
1425247_a_at	Igh-4							UP			3.26634					UP			4.14223		UP			2.05507
1450933_at	Pde7a							UP			2.17391											D			-2.73896
1426112_a_at	Cd72							UP			2.15709											UP			2.12663
1452417_x_at	Igk-C							UP			2.07219					UP			3.19107	D	D		-2.39642	-17.7519
1434208_at	2900057K09Rik							D			-2.01546											D			-2.07547
1446955_at	Mrps25							D			-2.07554										UP	UP		2.31117	2.21543
1442243_at	Per3							D			-2.35484			D			-5.06329
1419972_at	---							D			-2.41718				D	D		-2.48026	-4.4881
1458550_at	Myo1d							D			-2.64773				UP			2.85484		UP	UP		2.375	2.16164
1442306_at	---							D			-2.66667					UP			2.3494
1428986_at	Slc17a7							D			-3.64205									D			-2.13006
1453617_at	Zranb3							D			-3.65116					UP			4.55556
1443720_s_at	Bmpr1b							D			-3.72									D	D		-19.25	-2.75
1417600_at	Slc15a2		D			-2.37657									D			-2.63421
1417607_at	Cox6a2	D			-2.76392											UP			2.48012
1417625_s_at	Cmkor1		D	D		-3.25094	-2.20305									D			-10.4
1417689_a_at	Pdzk1ip1	D	D	D	-5.98601	-2.54762	-2.72034									UP			2.24966
1417898_a_at	Gzma	UP	UP	UP	2.52148	6.44555	2.46811														D	D		-2.05076	-3.81132
1418025_at	Bhlhb2															D			-2.8173
1418030_at	Slco3a1																				D	D		-2.59471	-10.103
1415800_at	Gja1		D			-2.17266										D			-5.83594
1415864_at	Bpgm	UP			2.3273															D	D		-2.01963	-2.915
1415963_at	Hnrph2	UP			2.92759											D			-2.37639
1415973_at	Marcks	UP			2.24394											D			-2.0814
1416318_at	Serpinb1a	D	D	D	-4.14044	-6.50945	-5.12999													D	D		-3.36	-26.7273
1416416_x_at	Gstm1	D	D	D	-2.04314	-3.011	-2.34125									UP			2.37662
1416514_a_at	Fscn1	UP			2.25038																	UP			2.06728
1416573_at	Pofut2																			D		D	-4.03306		-2.38049
1416639_at	Slc2a5	D	D	D	-2.54048	-2.08065	-2.61486									UP			2.23782
1416661_at	Eif3s10			D			-3.64602									D			-6.62712
1416740_at	Col5a1		D			-2.23881										UP			2.698
1416799_at	Trpm7															D			-2.52769
1416839_at	Mut																			UP	UP		2.68	2.688
1416878_at	Mrpl51	D	D		-2.04567	-2.76299								UP		UP	2.24828		3.93103
1416998_at	Rrs1	UP			2.23069											D			-4.23923			D			-2.17092
1417057_a_at	Ppid	UP	UP		2.58615	2.20214										D			-2.43139
1417073_a_at	Qk															D			-2.32048
1417098_s_at	Mecr		D	D		-2.59184	-3.34211									D			-2.00796
1417153_at	Btbd14a																			D			-3.40642
1417158_at	Zxdc															D			-5.0597
1417181_a_at	Kifap3															D			-2.89041			UP			2.54318
1417192_at	Tomm70a	UP	UP		2.21358	2.22268										D			-2.76418			D			-2.69075
1417204_at	Kdelr2	D	D	D	-3.94393	-3.87184	-3.77847									UP			2.4553
1417221_at	Ppm1a														D	D		-3.11111	-8.4	D		D	-8.04878		-5.40984
1417266_at	Ccl6		D	D		-2.5963	-3.38647							D	D	D	-2.17391	-2.71739	-3.25733	D	D	D	-5.41055	-2.7756	-2.78743
1417395_at	Klf4	D	D	D	-2.20362	-2.36408	-2.4596													D			-2.53324
1417419_at	Ccnd1														D	UP		-5.28777	3.95918
1417483_at	Nfkbiz													D		D	-2.88235		-3.33095
1417549_at	Zfp68														D	D		-2.07246	-2.69811
1417569_at	Ncald	D	D	D	-8.96745	-4.11535	-5.31511									UP			2.3836	UP			2.1918
1418219_at	Il15													D			-2.03008
1418289_at	Nes	D	D		-4.41468	-2.68919										D			-2.59116
1418310_a_at	Rlbp1	UP			26.8571											UP			6.29268
1418370_at	Tnnc1		D			-2.93691										UP			2.30342		UP	UP		2.16097	2.19643
1418492_at	Grem2	D			-3.32523											UP			2.04226
1418523_at	Arih2														D			-2.59127		D			-4.87402
1418531_at	Oosp1		D			-2.11														UP	UP	D	2.41905	2.22222	-2.08609
1418541_at	2810429O05Rik	UP	UP	UP	2.96479	2.56338	2.59859													UP		UP	3.50318		3.13376
1418609_at	Il1f6	D	D		-2.65789	-2.61852														UP			3.51188
1418656_at	Lsm5	UP	UP	UP	5.24838	3.42799	3.79369									D			-3.27778
1418722_at	Ngp															UP			3.33864	UP			2.27081
1418753_at	Gfpt2	D	D		-3.064	-3.2673										UP			2.71821
1418800_at	Bhlhb8	D	D		-3.95538	-3.77694								D	D		-3.05521	-2.04938			UP	UP		2.28877	3.72727
1418835_at	Phlda1	D	D	D	-5.51055	-3.67503	-7.05962									D			-2.01759	D			-2.02194
1418840_at	Pdcd4	D			-4.68436											UP			2.39746
1418991_at	Bak1	UP			2.1775											D			-3.28251
1419044_at	Cntnap4															UP			4.03376	UP			2.59337
1419062_at	Epb4.1l3															UP			3.01603	UP			2.26905
1419081_at	Atg10		D			-2.5471										D			-2.54545
1419191_at	Hipk3	D	D		-2.21515	-2.84436										D			-6.26471
1419334_at	Ctla4													UP			25.125
1419401_at	Asb13			D			-2.14773									D			-3.47788		D			-2.14931
1419483_at	C3ar1																			UP			2.04457
1419648_at	Myo1c	D	D	D	-2.0934	-3.02883	-2.88832															D			-2.05746
1419706_a_at	Akap12	UP	UP	UP	2.19038	2.80553	2.85159													UP			2.24634
1419833_s_at	Centd3	UP			2.13488											D			-10.2941
1419858_at	---																			UP	D		2.16667	-4.85714
1419938_s_at	Arhgef17															UP			3.52599
1419946_s_at	Rab2	D			-2.80795									D			-2.31122
1420083_at	AU016916	D			-2.17057											D			-2.27717
1420091_s_at	Morc3			UP			2.06396									D			-2.46449
1420154_at	---															UP			2.24074
1420229_at	---															UP			2.6121
1420249_s_at	Ccl6	D			-3.01663															D			-2.12747
1420340_at	4930413O22Rik		D			-2.53535										UP			3.6381
1420458_at	Tac4															UP			3.11782			UP			2.4591
1420682_at	Chrnb1																			UP		UP	2.03625		2.6162
1420878_a_at	Ywhab															D			-2.31834
1420965_a_at	Enc1	D			-3.64313											UP			4.17021
1420982_at	Rnpc2															UP			2.65062		D			-2.15313
1421028_a_at	Mef2c	D	D	D	-2.5	-2.4386	-3.73656													UP			2.1172
1421114_a_at	Dspg3																					D			-2.14676
1421181_at	Nptxr		D			-2.79825														UP			2.27313
1421262_at	Lipg	D			-2.86387															UP			2.71174
1421350_a_at	Grip1	D	D		-4.32558	-5.02703										UP			2.25926
1421373_at	Cox4i2		D			-2.7835									UP	UP		3.58261	6.06087
1421416_at	Map2k7	D	D		-3.60797	-3.30091										UP			2.19487		UP			2.0261
1421472_at	2900083I11Rik															UP			3.65
1421478_a_at	Zfp318																					D			-3.20588
1421532_at	Lgr8															UP			2.62644	UP			24.2727
1421563_at	Atp7b	D			-2.53684											UP			2.27803
1421574_at	Rap2a	UP			13.0526										D	D		-3.1383	-2.0068
1421640_a_at	Tank															D			-2.881
1421675_at	1700123K08Rik	UP	UP	UP	2.19792	3.03125	2.84375															UP			30.0588
1421724_at	V1rd7																			D			-2.60638
1421868_a_at	Pnlip	D			-3.77953											UP			2.78515
1421878_at	Mapk9			D			-2.72917									D			-6.18792
1421978_at	Gad2	D	D	D	-4.88764	-3.03136	-2.82468													UP			2.04432
1422011_s_at	Xlr		D			-2.11518										UP			5
1422019_at	Tgfbr2																			UP			2.61905
1422117_s_at	Khdrbs2		D			-2.15449														UP			2.57323
1422130_at	Nptx1	D	D		-2.05211	-3.69797														UP			2.14634
1422140_at	Sp100-rs	D	D	D	-5.11176	-3.93213	-5.75497													UP			2.48907
1422167_at	Sema5a														D			-2.20561			D			-4.84906
1422170_at	Slc5a3															UP			2.35465
1422189_x_at	Tcrg		UP			2.61825															D			-2.08969
1422288_at	Htr1b	D			-2.39975																UP	UP		2.03121	2.18607
1422436_at	2210010C04Rik													D	D	UP	-3.09091	-4.21239	2.84664
1422452_at	Bag3		D			-2.16253										D			-2.10515
1422490_at	Bnip2	UP			2.58208											D			-2.67805
1422565_s_at	Nfic	D	D		-18.4063	-5.21239														D			-2.54219
1422569_at	Yy1	UP			2.08211											D			-2.49446
1422615_at	Map4k4	UP	UP	UP	3.76877	3.13213	2.27928													D			-2.01423
1422639_at	Calcb															UP			2.14754
1422696_at	Ttyh1		D			-2.83041														UP			2.34733
1422773_at	Myt1																				D			-19.2308
1422881_s_at	Sypl		D	D		-2.06228	-2.33395									D			-2.18796
1422894_at	Sfmbt1															D			-6.44262
1422927_at	Yipf7			D			-2.02593									UP			2.80415	UP			2.04852
1423016_a_at	Gypa	D			-16.0833															D			-11.95
1423140_at	Lip1	UP	UP	UP	2.74818	2.77372	2.13595													D	D	D	-2.34214	-2.01389	-2.27208
1423149_at	Skp1a	UP			2.06094											D			-2.15807
1423173_at	Napb	D			-2.10606											UP			2.89231			D			-3.87273
1423291_s_at	Hyou1	D	D	D	-3.06578	-2.53425	-3.26821									UP			2.3579
1423354_at	Snap29																				UP			2.44643
1423359_at	Pln	D	D	D	-2.29926	-3.92911	-2.67586							UP	UP		2.61081	2.14054
1423420_at	Adrb1	D	D	D	-3.67187	-4.24188	-7.25309															D			-2.99319
1423421_at	Ankrd49																					D			-5.35345
1423489_at	Mmd	UP			2.39438									D		D	-2.35723		-2.09957		D			-2.05368
1423491_at	Fbxo3																				UP			2.14264
1423569_at	Gatm														UP			2.30415
1423605_a_at	Mdm2	UP	UP		2.58662	2.89845																D			-2.53097
1423616_at	Tarbp2	UP	UP		5.00389	4.00389										D			-9
1423689_a_at	Gpsm1	UP	UP	UP	2.27434	3.53982	4.0885													D			-2.03388
1423699_at	D15Ertd785e		UP			3.83027														D			-2.10962
1423796_at	Sfpq	UP	UP		2.59776	2.00249									D			-2.78395
1423835_at	Zfp503			D			-4.12548							UP			2.02821
1423840_at	D11Ertd99e																				D	D		-2.39474	-10.5507
1423841_at	Bxdc2	UP	UP	UP	3.38647	2.5314	2.56039									D			-2.34754			D			-3.80435
1423854_a_at	Rasl11b	UP			2.05794											D			-2.54098
1424003_at	4930444A02Rik																			D	D	D	-3.53731	-4.83673	-7.18182
1424004_x_at	4930444A02Rik	UP			3.28571																	D			-3.95489
1424067_at	Icam1	UP			2.24979										D	D		-2.03597	-3.02135
1424074_at	Btf3l4			D			-2.19393									UP			2.19565
1424232_a_at	BC025546																					D			-6.64516
1424259_at	2400010G15Rik	D		D	-2.24825		-3.24748															D			-2.38051
1424292_at	Depdc1a	UP	UP	UP	6.59032	5.80645	4.12903									D			-12.4286
1424350_s_at	Lpgat1		D			-2.71053								D	D		-2.65715	-3.71851
1424370_s_at	Psmf1	UP	UP	UP	5.41593	4.19912	2.26991									D			-2.14109
1424394_at	MGI:2149786	D	D	D	-9.89447	-12.0061	-11.2837							UP	UP		3.79762	3.47619
1424448_at	Trim6														D			-10.4286
1424589_s_at	Rnpc3	UP	UP		2.05621	2.06557										D			-6.45833			D			-3.38393
1424604_s_at	Sumf1			D			-3.05842									D			-2.13977
1424711_at	Tmem2																				UP	UP		2.14035	2.41604
1424720_at	Mgat4b	UP			3.21944											D			-2.00776
1424727_at	Ccr5		D			-2.32231														D		UP	-2.02		2.42244
1424762_at	C1qtnf5	D			-2.91396																UP			2.08207
1424850_at	Map3k1															UP			2.30021
1424860_at	D930016D06Rik																			UP			2.18617
1424894_at	Rab13	D			-2.05973											UP			2.52292		UP	UP		2.64169	2.0218
1425044_at	Kcnj6																			UP	UP		2.13701	2.03476
1425060_s_at	Rsn			D			-2.44118							D	D		-2.45545	-3.70149			D			-2.80214
1425098_at	Zfp106	D	D	D	-2.61111	-2.0107	-2.62937													D			-3.8625
1425115_at	Rbbp6													D			-5.72881
1425152_s_at	Serpini2	D	D		-3.11688	-2.58064										UP			2.26923			D			-3.43478
1425320_at	A830023I12Rik																			UP	UP	UP	2.94958	2.59244	2.59244
1425357_a_at	Grem1															D			-3.17526
1425361_at	Zfp397	D			-2.61349										UP	UP		2.69495	4.45642			UP			2.33991
1425362_at	Hrbl		UP			2.01699														UP			2.32707
1425562_s_at	Trnt1	UP			2.59741											D			-2.64884
1425584_x_at	---	D	D	D	-3.35758	-3.27811	-3.6995									UP			2.571
1425720_at	---	UP	UP	UP	15	24	25.75													UP			2.91045
1425721_at	Phip			UP			3.44737								D	UP		-4.69565	4.32407
1425731_at	Ankrd24	D	D	D	-7.27055	-3.27792	-2.5164									UP			2.59348	UP			2.83949
1425771_at	Akr1d1																				UP			2.7605
1425776_a_at	C87436	D			-2.04237											D			-16.4857	D	D	D	-4.448	-6.95	-3.14124
1425825_at	C230094A16Rik																					UP			2.85818
1425843_at	Mrpl33	D			-3.01389											UP			2.11421
1425858_at	Ube2m	D			-2.28745											UP			2.01358	UP			2.06798
1425907_s_at	Amot	D			-2.21118											UP			2.48652			UP			2.62531
1425920_at	Cuedc1	D			-2.5											UP			2.68212
1426060_at	Cul4a													D			-2.10546
1426061_x_at	Cul4a													D			-2.19214
1426225_at	Rbp4		D			-2.65298										UP			3.09399
1426271_at	Smc5l1	UP			2.2336										D			-2.04637
1426294_at	Hapln1													D	D	UP	-2.14423	-2.14423	2.41256
1426339_at	Ak5	D			-3.19725															UP		UP	2.15593		2.27119
1426434_at	Tmem43																				D			-2.04492
1426510_at	Sccpdh	D	D		-2.70898	-3.88889								UP	UP		2.89796	3.35714
1426557_at	Mesp1	D			-2.27515									D			-2.26689
1426782_at	Gpr125	D	D	D	-2.06719	-2.71688	-2.4157													D			-2.13594
1426944_at	Fbxw8		D	D		-2.45998	-2.94143									D			-2.45366
1426959_at	Bdh															D			-2.08819	D	D	D	-2.2565	-2.90625	-2.49904
1427063_at	5330417C22Rik	D	D	D	-9.53667	-7.09926	-4.7604									UP			3.68372	UP			2.38462
1427089_at	Ccnt2	UP			2.0875											D			-19.8919
1427166_a_at	Ryk																					D			-2.13299
1427276_at	Smc4l1	UP	UP	UP	2.47978	2.96273	2.73275							D	D		-2.46032	-3.22917
1427303_at	Enpp3																			UP			3.00575
1427494_at	Hoxb7		D			-2.60773																UP			6.18889
1427543_s_at	Ube1y1													UP		UP	2.18681		2.61538
1427564_at	Diap2															D			-2.02151			D			-4.51163
1427729_at	Ehd2															D			-2.20253			D			-9.17857
1427798_x_at	---	UP	UP	UP	3.21429	3.91729	2.40977									D			-6.76134
1427851_x_at	Igh-VJ558																			UP	UP	UP	2.10976	2.04268	2.44512
1427974_s_at	Cacna1d													D			-2.04377				UP			2.16596
1427999_at	Snapc5																					UP			2.38235
1428025_s_at	Pitpnc1			D			-2.03265								D	D		-2.02281	-7.6
1428042_at	---															D			-5.19298
1428162_at	4933421E11Rik																				D			-2.0493
1428192_at	Kbtbd7	UP		UP	2.80709		2.9685									D			-2.01569			D			-2.6242
1428208_at	Bcl7a	D		D	-2.08615		-2.09907								UP			2.13542
1428233_at	Cpsf6	UP			2.56953											D			-2.31801
1428410_at	Mak3			D			-2.22877									D			-2.2135
1428414_at	5730405I09Rik			D			-15.1515								UP			2.18376			UP	UP		3.99167	5.025
1428427_at	Fbxl2																					UP			3.27751
1428562_at	2210403K04Rik																				UP			2.2802
1428675_at	1110049F12Rik	UP	UP	UP	3.75042	2.68235	2.75042														D			-2.05323
1428950_s_at	Nol8															D			-6.93678
1428980_at	1110001M24Rik		D			-2.30316										UP			3.20494
1428991_at	Hrasls															UP			2.37261		UP	UP		4.18904	2.70411
1429001_at	Pir																					UP			2.09091
1429060_at	Malat1		UP	UP		2.53562	2.40808													UP			2.09353
1429086_at	Grhl2	D	D	D	-2.8	-2.39089	-2.38185							D			-2.40909
1429147_at	Gas2	D	D		-3.29231	-3.55925								UP		UP	2.16667		2.02339			UP			2.22222
1429202_at	2610019N06Rik																				D			-2.02362
1429347_at	Bcl2l14	D	D	D	-19.4954	-18.8012	-11.4783									UP			2.61567
1429368_at	Lrig3															D			-2.15714
1429449_at	Samd4		D			-2.34301																UP			2.22605
1429462_at	Slc25a32													D	D	D	-3.61039	-3.70667	-15.4444
1429472_at	4921525O09Rik	UP	UP	UP	3.20321	4.44385	4.20321									UP			3.1875
1429809_at	8430438D04Rik		D			-3.73016																UP			2.04555
1429985_at	5430439G13Rik																			UP			3.54286
1430035_at	1700034M03Rik																			UP		UP	2.31325		3.66867
1430074_x_at	8430426H19Rik													D	D	D	-2.85	-2.30303	-20.7273
1430088_at	3000002G13Rik																					D			-2.7069
1430089_at	5830469G19Rik	UP	UP	UP	3.55904	5.86747	4.86988									D			-3.55714
1430115_at	4833413E03Rik																			UP	UP	UP	2.46104	2.05628	2.02381
1430145_at	Lrrc28		D			-2.50965									D			-2.16237
1430220_at	4833420G17Rik			UP			2.30466													UP			2.21552
1430253_at	2900006B11Rik													D			-2.6383
1430312_at	Wrb	D			-2.0125																	D			-6.45
1430404_at	4833416J08Rik			UP			2.38532															UP			2.22222
1430440_at	4930442J19Rik	D	D	D	-2.64887	-2.53937	-2.00935									UP			3.5718
1430483_a_at	2310042N02Rik																			UP		D	3.20623		-3.89394
1430540_at	Chchd8		UP	UP		2.8129	2.85806									UP			5.3377
1430596_s_at	1700110N18Rik														UP			2.52577
1430630_at	---																				D	D		-16.875	-6.13636
1430650_at	Zfp191																			UP			2.40441
1430670_at	1810060J02Rik	D			-2.06964										D	UP		-3.06306	2.24412	UP			2.48414
1430772_at	---	D	D		-3.24645	-5.35156														UP	UP		2.07055	2.3681
1430789_at	4930452B06Rik																				UP			7.3617
1430851_at	Zfp444	D			-3.06924											UP			4.0073	UP			2.38902
1430877_at	8030425K09Rik																			UP			2.51256
1430991_at	1810014B01Rik	D			-2.90807											UP			4.69983
1431042_at	Paqr8															UP			2.17674	UP	UP	UP	2.89412	3.39412	3.72941
1431082_a_at	Rabl3																				UP			3.00588
1431089_at	Cpsf2															D			-17.25
1431106_a_at	9530053H05Rik																					UP			3.01474
1431118_at	6720427H10Rik	D			-2.09169											UP			2.68871
1431165_at	A030009A09Rik	D			-2.22004											UP			2.48668	UP	UP	UP	5.48328	4	3.99088
1431213_a_at	1300007C21Rik	UP	UP		2.11957	4.32065										D			-2.6383
1431218_at	Zdhhc20															UP			2.83803
1431249_at	---	D		D	-2.27844		-2.53682													UP		UP	2.31683		3.04455
1431288_at	Car10	D	D		-2.73529	-2.10725										UP			2.79114
1431352_s_at	Pvt1		UP			5.475								D	D		-2.03378	-2.15
1431361_at	Prcp	D			-2.32292											D			-2.81609
1431412_at	2810455B08Rik	D			-2.46035											UP			3.56368
1431432_at	Cfl2																					UP			2.26914
1431692_a_at	Cblc	D			-3.13											UP			2.14712
1431804_a_at	Sp3	UP	UP	UP	3.70115	2.94483	2.50805									D			-2.51818
1431883_at	Tac1														UP	UP		2.32903	4.01936
1431889_x_at	Psg21															UP			2.15273
1432183_at	C030022K24Rik	D			-3.50962											UP			2.85099
1432224_at	4831407H17Rik	D	D		-2.09541	-2.30739														UP	UP		4.20561	2.07944
1432230_at	Hip1															UP			2.81935	UP			2.72222
1432232_at	Rcor3	D	D	D	-3.36278	-5.78964	-2.08508							UP			2.09581			UP		UP	3.6326		2.44161
1432304_a_at	9030624J02Rik	D			-5.17544										D			-2.69048
1432330_at	LOC381294	D			-2.17857											UP			2.77857
1432369_at	3010027C24Rik																				UP			2.93929
1432435_s_at	C030004A17Rik															D			-2.33512
1432506_at	C330014O21Rik																			UP		UP	3.43304		2.88839
1432519_at	1810059H22Rik			UP			2.08672									UP			2.74359
1432668_at	2210411G17Rik															UP			2.88148			UP			7.70833
1432748_at	4933403J19Rik	D			-2.40803																UP			2.10088
1432800_at	C030011G24Rik	D	D		-4.08861	-3.04717										UP			2.07372	UP		UP	2.33269		2.16441
1432828_at	---	D			-3.57396									D		UP	-8.61538		2.16518			UP			3.76389
1432845_at	---	D			-2.27251											UP			2.14144
1432876_at	4632418H02Rik															UP			2.84603
1432884_at	2010003H20Rik														D	UP		-2.44737	4.07527	UP			2.02752
1432911_at	Safb	D	D		-2.91358	-2.05814										UP			3.00627	UP	UP		2.03086	2.02778
1432946_at	5230400M06Rik		D			-3.03846										UP			2.03692
1433205_at	2810436B12Rik		UP			2.04023										UP			2.27778
1433289_at	9530078B04Rik		D			-2.79405																UP			2.09878
1433407_at	Mcm10															UP			4.40899
1433462_a_at	Pi4k2a															D			-6.4717
1433489_s_at	Fgfr2	D	D		-2.88379	-2.09914										UP			2.10658
1433571_at	Serinc5	UP			2.33333											D			-2.9983
1433618_at	C330006A16Rik	D		D	-3.88219		-2.31728									UP			2.1997
1433651_at	Wtip	D	D	D	-2.1761	-2.2419	-38.4444									UP			2.62661
1433723_s_at	Ell3	D			-2.19404											UP			2.1656
1433823_at	AW456874																			D		D	-3.66667		-11
1433836_a_at	8430408G22Rik															UP			4.62923	D			-2.03036
1433915_s_at	Epn2	UP			2.58364																	UP			2.03294
1433946_at	Zik1	UP		UP	3.01702		3.1234							UP		UP	2.62687		9.01493
1434083_a_at	Elmod1	D	D		-2.03704	-2.01571														D		D	-5.29268		-4.71739
1434229_a_at	Polb															D			-2.24359	D			-2.00649
1434308_at	Slc43a2	UP	UP		3.0646	2.03618															D			-11.5455
1434309_at	Fntb	D			-2.0547											UP			2.18353			D			-3.9913
1434393_at	Usp34		UP	UP		2.77496	2.65821								D			-3.11739
1434398_at	9430034D17Rik	UP	UP	UP	3.10738	2.17114	2.14765															D			-2.13158
1434433_x_at	Wdr61													D		UP	-2.48344		2.06667
1434437_x_at	Rrm2	UP	UP	UP	4.70837	6.2093	6.20292									UP			2.31292		D			-2.41441
1434636_at	MGI:2678023															D			-25.25
1434643_at	Tbl1x																			UP			2.18364
1434677_at	Hps5		D	D		-2.02814	-2.2474									D			-2.26923
1434743_x_at	Rusc1													D		D	-2.06329		-3.97561			D			-6.86735
1434746_at	Mga	UP		UP	2.46055		2.18519									D			-3.6358
1434887_at	Freq																					D			-3.24126
1435181_at	AI461788	UP			2.28771											D			-12.7292
1435254_at	Plxnb1			UP			2.14078							D			-2.00683
1435272_at	Itpkb																				UP	UP		2.12176	2.03314
1435282_at	Gm967	D	D	D	-6.45838	-6.71769	-5.9357									UP			2.96573
1435284_at	Rtn4		UP	UP		2.04344	2.21072															UP			2.22283
1435291_at	Lemd3	UP			2.36736											D			-2.38337
1435366_at	D430042O09Rik	D	D	D	-4.69267	-2.67881	-6.82131									D			-3.9547
1435410_at	Tcam1															UP			2.55785
1435514_at	Lztfl1														D			-4.80769				D			-19.875
1435529_at	Ifit3	UP			2.76939											UP			2.22966
1435602_at	Sephs2															UP			5.25552
1435647_at	Ikbkg			UP			3.48478							D	D		-2.27403	-6.55805				UP			2.19301
1435687_at	Sv2b		D			-2.14286										UP			2.0659
1435720_at	Kcnd3	UP	UP	UP	9.26415	8.26415	11.6038							D			-2.19753
1435731_x_at	Stag1	D	D		-2.5388	-2.76564									UP			2.62755
1435771_at	Plcb4	D	D	D	-9.03881	-12.1411	-9.91487									D			-4.31915
1435798_a_at	Sfrs14	UP	UP		2.38723	2.24185										D			-2.08793
1435801_at	Fcmd															D			-3.11429
1435829_at	B930008K04Rik	UP			2.11486											D			-2.73379			D			-5.73913
1435902_at	Nudt18		D	D		-3.47806	-5.225															D			-2.09618
1435955_at	Siglec10																			UP			2.14447
1435998_at	---	UP	UP	UP	17	15.4595	10.6486									UP			2.72803
1436067_at	Zbtb10	D	D	D	-2.3442	-3.65537	-3.8284									D			-4.175
1436119_at	Aldh1l2	D	D	D	-4.97012	-4.12595	-4.61966									UP			2.57632
1436235_x_at	4732471D19Rik																					UP			3.35772
1436255_at	D830044I16Rik	D			-3.43531											UP			3.27045
1436261_at	A430105I05Rik													UP		D	2.01724		-11.6
1436286_at	B830017H08Rik																				UP			8.15
1436412_at	---															UP			2.71014	D		UP	-2.85714		2.16875
1436425_at	Ankrd38	D	D	D	-2.57345	-2.3419	-3.32482													UP		UP	3.33524		2.95416
1436464_at	---																			UP			3.91617
1436556_at	A930027H06Rik	D	D	D	-7.29578	-5.85311	-2.11429								UP			2.28571
1436585_at	BB182297	UP	UP	UP	3.30833	4.93333	3.7															UP			2.77966
1436633_at	Gm1567															UP			3.87387
1436744_x_at	Fbxw14	D	D	D	-28.6154	-9.07317	-24.8													D			-3.74194
1436755_at	Itih5														D			-2.33036
1436769_at	Psma1													D		D	-2.43038		-21.3333
1436827_at	Gm944	D	D	D	-12.3761	-10.4574	-7.66477									D			-2.08967
1436917_s_at	Gpsm1	UP	UP		12.4286	12.0714																D			-3.07525
1436966_at	Peli2															UP			2.36439
1437051_at	Dffb	UP	UP		2.94172	2.79448										D			-3.76191
1437058_at	Egfl3															UP			2.63144
1437059_at	Sox21														UP			5.35294
1437068_at	Solt	D			-2.28085															D			-3.1519
1437098_x_at	LOC433435																			UP	UP		5.05618	2.66292
1437104_at	Arfgef1													D	D	D	-4.02703	-24.8333	-14.9
1437120_at	Snx30																			UP			2.1534
1437138_at	Foxm1													UP			8.91667
1437216_at	A430106J12Rik	UP	UP	UP	3.57087	3.51968	3.11811									D			-4.05714
1437442_at	---															UP			6.11688
1437482_at	Srd5a2l2														D	UP		-2.28889	3.24272
1437544_at	Fubp1															D			-2.49091	UP			2.08939
1437620_x_at	Pycs	D			-9.67544										UP			3.28
1437665_at	Il22ra2																			UP		UP	2.30108		2.39427
1437669_x_at	Ccrl1																			D	D		-2.95631	-2.15957
1437674_at	Rac1		D	D		-2.44076	-2.34091									UP			3.07453	UP		UP	2.69343		2.37591
1437676_at	Spag9													D	D		-2.32292	-2.32292		UP			4.23958
1437687_x_at	Fkbp9		D	D		-3.47316	-2.5018									D			-2.17036
1437696_at	BC049807	D		D	-2.34868		-2.125							D			-2.47468
1437707_at	BC019561																				UP			4.95276
1437798_at	6720422M22Rik	UP	UP		2.42105	2.86842														UP			3.63226
1437856_at	Ipmk	UP			2.22973																	D			-5.15179
1437877_at	D3Ertd789e													D		D	-2.24476		-2.05769
1437883_s_at	---													D			-2.70455			UP			2.14872
1437939_s_at	Ctsc			D			-18.625								D	D		-2.03394	-2.32537		UP			2.91324
1437942_x_at	Tube1															UP			2.55635		UP	UP		2.45417	2.59583
1437983_at	---	UP			2.31373									D		D	-2.46104		-2.08242
1438027_at	---	UP	UP	UP	3.09902	2.4679	2.11208							D		D	-2.80117		-5.9875
1438081_at	---			D			-2.02475															D			-2.19565
1438087_at	Tpmt														UP	UP		2.27858	2.20871
1438104_at	AW550801	UP		UP	2.46748		2.28862							D		D	-2.32162		-2.1475
1438110_at	Zbtb1													D		D	-2.60714		-7.76596
1438148_at	Gm1960													D	D		-56	-2.24
1438152_at	Gpaa1	D	D		-9.0313	-7.19715									UP			2.59011		UP	UP		2.53405	2.4312
1438238_at	2010315B03Rik	D	D	D	-2.50777	-2.76571	-2.10435								D	D		-2.27326	-10.2895
1438374_x_at	App	D	D		-25.5789	-2.41791								UP		D	2.0625		-2.11321	UP		UP	3.82243		2.19626
1438428_at	---			D			-2.32308							D			-2.02885
1438471_at	---	D			-2.3985									D	D		-2.55769	-2.58252				UP			5.24272
1438497_at	2810423E13Rik	D			-2.50831															UP			2.17391
1438549_a_at	Srr	D	D	D	-6.04635	-12.7956	-3.018													UP			2.54501
1438558_x_at	Foxq1	D			-2.45736											D			-9.50538
1438568_at	Mrgpre																					D			-2.49664
1438710_at	Htr1a			D			-2.3949															UP			2.41723
1438714_at	Zfp207		UP	UP		2.39168	2.4301															UP			2.34379
1438795_x_at	Fkbp1a	D		D	-2.64126		-2.76526							D		UP	-2.13208		6.02655	UP	UP	UP	2.12782	4.05263	3.39098
1438801_at	Dnm3	D	D		-2.04754	-2.56859										UP			2.99003	UP			2.7488
1438900_at	Sacm1l															D			-16.3125
1439065_x_at	---	D	D		-2.05138	-2.20851															D			-2.0757
1439080_at	Erbb2ip													D		D	-2.9685		-3.1157
1439109_at	MGC54896	D	D	D	-3.63208	-3.24895	-2.32628									UP			2.64271
1439110_at	A930012O16Rik	D	D		-2.88889	-2.79096										UP			3.70714
1439141_at	Gpr18	UP	UP	UP	2.36688	2.01146	2.67006									UP			2.20147
1439157_at	D330012D11Rik													UP			2.84821				D	D		-7.56	-12.6
1439201_at	Usp14		UP	UP		2.50928	2.32096													UP	UP		2.27027	2.15946
1439261_x_at	1500032H18Rik															UP			2.70787
1439425_x_at	BC024814	UP			12.3125											D			-2.03065
1439439_x_at	Eef1d	UP			2.3423											D			-2.2478
1439481_at	Ipo9	UP	UP		2.625	2.50357										D			-2.13064
1439524_at	Dnajb4	D			-2.20101											UP			2.24329	UP	UP	UP	2.40123	2.4321	3.11111
1439535_at	Dstn	D	D		-2.60852	-3.68738														UP	UP		2.17533	2.25514
1439559_at	1700040D17Rik	D			-2.47475																D			-4.65517
1439647_at	LOC433698	D	D		-3.45714	-2.37973										UP			3.05988	UP		UP	2.58024		2.03914
1439765_x_at	2410039E07Rik															UP			2.69109
1439783_at	C330018D20Rik																					D			-2.74157
1439789_at	---																				UP			3.05333
1439790_at	Serpinb9		D			-2.20413										UP			2.12195
1439855_at	BC023818																					D			-2.21503
1439877_at	Ext1	UP			2.00439																	UP			3.65574
1439937_at	---		D			-3.125								D		UP	-2.92105		2.86486
1440095_at	---																			D			-2.03371
1440125_at	---	UP	UP	UP	6.03297	4.15385	2.9011									D			-7
1440156_s_at	AI851523															UP			2.52876		UP			2.04063
1440187_at	Taf3	UP			2.07251															D			-5.74419
1440222_at	Sod1																				D			-9.93333
1440268_at	Trim41		UP	UP		2.09732	2.57047									D			-3.24845
1440313_at	Fuca2															UP			3.25137			UP			2.70455
1440336_at	Hrmt1l6	UP	UP	UP	13.6471	7.41176	10.5							D	D	UP	-5.76364	-2.40152	2.33438			UP			2.17436
1440369_at	---	D	D		-3.71461	-2.48198														UP			2.30097
1440380_at	Capza1		UP			2.20442														UP			2.17834
1440408_at	B830008J18Rik																			D	D	D	-2.60241	-13.5	-4.90909
1440436_at	A730030A06															UP			2.63003	UP			26.907
1440517_x_at	Cmah	UP	UP		5.29268	5.73171									D			-2.36087
1440584_at	9130221L21Rik		D			-2.89844									UP	UP		2.14483	2.61379	UP			3.41539
1440750_at	---															UP			2.18644	UP		UP	7.1875		5.42708
1440771_at	Zkscan1															D			-15.0769
1440777_x_at	Ptgfr	D	D	D	-21.875	-3.32278	-4.60526													UP			2.05263
1440800_at	Apg4c	D			-2.22327															UP	UP	UP	2.32632	2.42316	2.60211
1440847_at	Mtss1		UP			2.08353														UP		UP	2.96121		3.15086
1440865_at	---														UP			2.24121
1440869_x_at	6720489N17Rik														D	D		-29	-3.34615
1440886_at	Cdc37l1																			UP	UP	UP	2.24699	2.27912	2.1506
1440896_at	Sfrs15															D			-14.1667
1440941_at	LOC552912	D			-2.52247											UP			2.52683			UP			2.23449
1440943_at	B230208H17Rik	D			-2.54335											UP			2.22066
1440990_at	4832420M10		D			-2.57252								D		UP	-6.68571		2.93162	UP			2.14717
1441004_at	Gpaa1	D			-2.0804															UP			2.01795
1441097_at	---													D			-2.96667
1441150_x_at	---														D			-8.52083			D	D		-2.98458	-6.27568
1441203_at	---	D	D		-2.87662	-2.05093																UP			2.06242
1441208_at	---																				UP			2.00632
1441228_at	---			UP			11.087									UP			2.60778
1441276_at	Ptprk													D		UP	-2.21839		3.97409
1441285_at	---	D	D		-2.45514	-2.88868								D	D		-2.02657	-2.02169
1441290_at	4930506M07Rik	UP			8.02041										UP			4.6129			UP			4
1441312_at	---	D	D		-2.66857	-2.79641								D			-4.30645			UP			2.62048
1441399_at	4933400E14Rik	D		D	-26.375		-3.57627													UP			3.7574
1441411_at	Lims1	UP	UP	UP	8.07143	9.85715	10.0714													UP			2.9084
1441438_at	Gpc6	D			-2.09948											UP			3.38207			UP			2.33791
1441460_at	Fgfr1op2	UP			2.09204											D			-6.20635
1441617_at	Pcqap		UP	UP		2.09652	2.02687							D			-2.38348
1441626_at	---	D	D	D	-2.60784	-3.34591	-2.13655									D			-12.0909	UP			2.24359
1441677_at	Smc4l1		UP	UP		2.01317	2.48166														D			-2.78333
1441691_at	---																			UP	UP		2.09577	2.25167
1441738_at	---	D			-2.63592									UP		UP	2.44388		6.82143	UP	UP	UP	3.53333	2.27692	2.01282
1441751_at	AW493563	D	D		-2.47308	-2.21724										UP			2.38119
1441784_at	9430093N24Rik	D			-8.10811															UP	UP	UP	2.22152	2.13291	2.43671
1441799_at	Fkbp5	UP	UP	UP	2.14964	2.14234	2.68978							D	D	D	-8.52381	-2.33987	-2.79687
1441811_x_at	0610011I04Rik	D	D	D	-2.10442	-3.42261	-4.06817														D			-2.43767
1441823_at	Rai17	UP	UP	UP	7.03125	10.4531	10.7969							D			-2.34074
1441835_x_at	Mtmr11	UP	UP	UP	2.09562	2.38645	4.4741													UP			2.0674
1441857_x_at	Seh1l	D	D		-4.50459	-2.78977										D			-3.13953
1441918_x_at	LOC435350		D	D		-2.38955	-2.15665							D			-2.80235
1441921_x_at	Esrrb																			D			-3.28179
1441953_at	4933409N07Rik													UP		UP	2.46875		4.32812
1441987_at	Mbd5			UP			3.23656													UP			2.22275
1442028_at	AI593864	D	D	D	-4.02041	-2.21847	-2.37349									UP			2.96744			UP			2.16986
1442051_at	Hist2h3c1	D	D	D	-2.43113	-2.63791	-2.52442								D			-2.02381
1442061_at	Btbd7	UP	UP	UP	2.04624	3.46821	3.56069															UP			2.1171
1442103_at	Nipbl															UP			2.00407	UP	UP		2.72111	2.50754
1442128_at	Dp1	D			-3.02193											UP			2.97476	UP			2.15404
1442245_at	Carm1															UP			2.14336			UP			2.26316
1442254_at	---																			D			-3.47549
1442257_at	---															UP			2.87255
1442290_at	LOC433490													UP	UP		6.66667	7.23404
1442293_at	---	D			-2.13354											UP			2.39604		UP			2.51406
1442298_at	Bicc1															UP			2.99151	UP		UP	2.69481		2.02597
1442321_at	Commd2	D		D	-2.50625		-3.06107							D			-2.25581			UP		D	2.03106		-3.65909
1442326_at	Pcdh15														D	UP		-3.45455	3.48684
1442354_at	B230325K18Rik															UP			14
1442434_at	D8Ertd82e		UP			2.12435														UP	UP	UP	2.28701	2.17825	2.38671
1442567_at	Zbtb24															D			-5.76191
1442731_at	9030416H16Rik	UP	UP	UP	2.07254	3.7513	3.3886								D	D		-28	-7.36842
1442739_at	BC031441															D			-19.9231		UP			2.18957
1442767_s_at	Ube1x	D	D	D	-9.625	-4.2	-3.25352							D			-3.70492
1442777_at	---															UP			2.2907
1442957_at	---																					UP			3.60338
1442996_x_at	---													D	D		-2.37288	-2.82828
1443026_at	---			D			-5.96875									UP			4.19718
1443066_at	---	D	D	D	-10.1268	-8.125	-3.97582									UP			2.27729	D			-2.15054
1443148_at	Hip2															UP			3.01034
1443307_at	Psmc2	D			-2.1748																D			-6.48936
1443314_at	2410042D21Rik			UP			2.14732							D	D	D	-7.27273	-4.32432	-3.72093
1443387_at	BB045044		UP			2.54									D			-2.23077				UP			2.92105
1443414_at	C78513	D			-2.00725															UP			2.44887
1443484_at	Rpap1	D			-2.0186										D	UP		-2.11304	2.10288			D			-3.94937
1443495_at	Atp5j2															UP			3.00606	UP	UP	UP	3.27273	2.92957	3.13759
1443527_at	Terf1													D		D	-2.10667		-5.35593
1443583_at	5830403E09Rik	D			-2.31799											UP			2.57214
1443717_at	Dpyd			D			-6.17424									UP			4.23129
1443756_at	Serpini1																			D	D	D	-7.58823	-9.21429	-4.16129
1443758_at	Wdr18	D			-2.81548											UP			3.00704	UP			2.94898
1443783_x_at	H2-Aa													UP	UP	UP	2.29508	2.64754	2.59016			UP			2.47786
1443824_s_at	Car7	D	D		-3.55051	-2.63296										UP			2.42991	UP			2.95703
1443848_at	---															UP			2.36308
1443906_at	Daf1		D	D		-3.13793	-2.36364									D			-3.52941
1443972_at	AI465300	UP			2.22422										D	UP		-6.83333	2.63415
1444001_at	Rabgap1	D			-2.66113											UP			2.64254		UP			2.62441
1444022_at	---	D	D	D	-8.37901	-6.38667	-2.46273									UP			2.49254	UP			2.37459
1444198_at	---	D			-25.6											UP			4.82967		UP	UP		2.63519	2.26609
1444214_at	2810484G07Rik	D		D	-2.875		-3.72381									UP			3.64304
1444314_at	---																			UP		UP	5.56725		2.23977
1444368_at	Chrna3													D			-2.26271				UP			2.66169
1444535_at	---		UP			3.18														UP			3.52672
1444546_at	BC027057		D			-2.25959										UP			2.65281
1444591_at	---																				UP	UP		4.29787	5.74468
1444611_at	---																					UP			3.04265
1444638_at	Ttn																				D			-2.95702
1444673_at	E030031F02Rik															UP			3.34586
1444712_at	---	UP	UP	UP	2.33333	2.73118	4.25806							D		UP	-3.28767		3.025
1444717_at	Zwint	D			-2.49398											UP			4.37677			UP			3.44262
1444789_at	---	D	D		-3.3028	-2.2945										UP			2.35729	UP	UP		2.32508	2.15325
1444823_at	---	D			-3.84828											UP			3.7027
1444847_at	---	D	D	D	-5.68376	-2.84188	-5.03788							D			-2.42391
1444855_at	Blr1													D		D	-2.81283		-10.3137
1444896_at	---			UP			12.7143							D			-2.44068
1444902_at	Rnf34	D	D	D	-3.70093	-2.28462	-2.39516							UP	UP	UP	2.65926	2.18519	3.3
1444951_at	BC042698																					D			-2.84337
1445034_at	---	D	D		-3.43192	-2.69742										UP			2.48963
1445156_at	C81001																			D		UP	-5.63636		2.62903
1445183_s_at	D7Ertd523e	D	D		-2.18605	-3.73016								D			-2.36585				D			-3.05882
1445251_at	Tnfsf13b			D			-2.56398									UP			2.91707	UP		UP	2.17604		2.48411
1445312_at	C530043G21Rik	UP	UP	UP	16.6842	20.8421	14.1579							D			-2.7907
1445352_at	---																			UP			2.91613
1445375_at	Itsn2	D			-2.08087															UP			2.20535
1445382_at	Gas7	D			-2.25526											UP			2.3845	UP	UP		2.51306	2.11474
1445425_at	LOC432958	D			-2.33645															UP			2.08447
1445434_at	Rnut1	D	D	D	-3.96552	-3.57513	-4.96403													UP		UP	3.43033		2.19672
1445526_at	---	D	D		-2.66667	-2.70504								D	D	UP	-2.64286	-3.44186	3.71622		D			-2.16239
1445553_at	Ric3															UP			2.09231
1445662_x_at	---																					UP			2.259
1455775_at	---													UP		D	2.1954		-2.175
1446704_at	Tpk1															UP			3.75794
1443551_at	Atp2a2														D	D		-2.95	-2.14545
1432157_at	4930515G13Rik														D	UP		-2.47872	3.1073
1429435_x_at	Pik3ca													D			-2.12778
1448443_at	Serpini1																					D			-3.22759
1443898_at	Bcl7c															UP			4.64651		D			-2.38726
1436697_at	Dscr3																					D			-4.87826
1439050_at	AI649393																			D			-2.90909
1458539_at	R3hdm1																					D			-3
1449630_s_at	Mark1														UP	UP		2.16279	4.23256	UP			2.36695
1436189_at	---															D			-2.3076			D			-3.44922
1443302_at	6720403M19Rik																				UP	UP		3.36021	4.26882
1433851_at	---															D			-2.11667			D			-2.06845
1454630_at	BC034054															UP			2.58015	UP	UP		2.27985	3.60075
1452462_a_at	Banp													D		D	-2.01243		-3.7359
1433818_at	Agpat3															D			-2.02027
1456577_x_at	Pitrm1															D			-3.62559
1421012_at	Srprb													D			-2.06081
1458943_at	---															D			-2.05319
1428702_at	Ddx28															D			-3.84174
1428074_at	2310037P21Rik																			D			-3.44737
1438278_a_at	BC003993															D			-2.12944
1442978_at	Mpdz																			UP		UP	3.3252		2.79675
1420744_at	Chrnb2																			UP			2.49265
1441643_at	03-Mar														D	UP		-2.84259	2.00326
1437045_at	Mapk8																			D	UP		-3.10753	2.14187
1450225_at	Insr															UP			2.2
1451970_at	E330036I19Rik																					UP			2.65329
1442586_at	D130043N08Rik																				UP	UP		2.29079	2.55735
1425358_at	Riok1															UP			2.50562
1452050_at	Camk1d																				D			-3.18499
1447903_x_at	Ap1s2															D			-19.1333
1445746_at	Wbscr1													D		UP	-2.16667		2.30769
1445774_at	Kcnma1	UP			2.36842																	UP			2.88889
1445867_at	AL023008			UP			2.11818													UP			2.98954
1445881_at	2310035P21Rik	UP	UP	UP	9.18644	7.77966	9.77966							D	D	D	-5.76562	-5.59091	-23.0625
1445882_at	Gm253														D	UP		-2.05909	2.93598
1445912_at	AU018954		D			-2.4														UP			4.94393
1445981_at	---																				D			-2.54167
1446037_at	C230081A13Rik	D	D		-2.56633	-3.49306								D			-3.2					UP			3.63924
1446155_at	---	D	D	D	-2.8	-3.21622	-2.35644													UP			2.34836
1446188_at	Lrriq2																			UP			2.24731
1446209_at	Usp40		D	D		-2.57143	-2.60606														UP			2.48872
1446361_at	---																					UP			2.9278
1446389_at	Nrip1																			UP			3.81633
1446410_at	2010308M01Rik															D			-5.29412
1446451_at	---	D	D		-2.34188	-3.11364								UP			2.05263
1446506_at	B930041G04	D			-3.13402											UP			2.83601
1446507_at	Kif24		UP	UP		2.10825	2.29897													UP		UP	2.9375		4.9375
1446508_at	---		UP			2.31381										UP			2.00551	UP			4.17871
1446685_at	---													D			-3.60526
1446692_at	---			UP			2.04221									UP			2.85475
1446713_at	Tial1			UP			2.86239									UP			3.84177
1446725_at	A130094D17Rik	D			-2.0375																	UP			2.29023
1446738_at	---	UP			10.0526																UP			3.40426
1446755_at	---	D	D		-2.42268	-2.01717								D		UP	-2.14667		2.04348
1446782_at	Lins2															UP			3.44041
1446807_at	Usp8	D	D	D	-2.55914	-2.4473	-2.4473							D			-2.61957			UP			2.06765
1447056_at	Slit2															D			-4.63636
1447061_at	---													D		D	-2.79365		-3.38462		UP			33.7
1447107_at	---			UP			2.90511									UP			4.28436
1447109_at	Elavl1			UP			2.15306									UP			2.03742
1447124_at	---	D			-3.55712											UP			4.54411		UP			2.0436
1447149_at	Slc9a9	D			-2.00755											UP			3.48095
1447174_at	Dach1																					UP			3.82716
1447219_at	---	D			-2.58519									UP			2.00817			UP		UP	2.13437		2.175
1447246_at	---		D			-2.27926										UP			3.00259	UP			2.01681
1447283_at	Tsga10	D			-2.94444											UP			2.21864
1447299_at	---																			UP			17.1739
1447304_at	---		D			-2.51737									D			-7.41379
1447341_at	D12Ertd551e	UP	UP		6.86154	3.18462								D		UP	-2.05172		2.68908	UP			5.44595
1447370_at	AU040576	D	D		-2.28	-3.52577										UP			3.54468
1447377_at	Gm428	D			-2.30872											UP			2.53125
1447465_at	---	UP	UP	UP	2.45038	3.78626	5.35496								UP	UP		2.57333	3.535
1447486_at	Ppp1r9b															UP			2.75195	UP	UP		2.0925	2.25359
1447519_x_at	Tpx2	D			-2.51092															UP		UP	2.46805		2.0208
1447524_at	Ap3m2													D		UP	-2.53191		3.95378	D	UP		-4.03448	2.01709
1447550_at	---															UP			2.34766
1447666_x_at	LOC545564															UP			2.89694		UP	UP		2.92731	2.07092
1447717_x_at	Gm123	D	D	D	-6.20106	-4.70683	-2.01721														UP			3.1776
1447759_x_at	Ccdc22	D	D		-2.62316	-2.21206										UP			3.28173
1447849_s_at	---																			UP		UP	2.20379		2.58768
1447929_at	Ssh3														D	D		-2.46269	-5.5
1447970_at	C81363	D	D		-2.37395	-2.2332															UP			2.10693
1447976_at	AI596198															D			-3.50617
1447982_at	1110008P14Rik																					UP			3.01141
1448000_at	Cdca3	D	D	D	-4.01613	-3.67257	-2.24324							UP		UP	2.60544		3.38775
1448080_at	---														D			-2.05117
1448120_at	Gdf9	D			-2.79016																	UP			2.08595
1448397_at	Gjb6		UP			3.66129														UP			27.4286
1448529_at	Thbd		D	D		-2.2	-12.7286									D			-8.0125
1448535_at	Elp4															D			-2.31217
1448667_x_at	Tob2	UP			2.39401											D			-2.16796
1448688_at	Podxl															UP			2.4281
1448700_at	G0s2	D	D	D	-7.10005	-15.489	-8.91365									D			-3.46239
1448742_at	Snai1	D	D		-3.10357	-4.72283								UP			2.14343					D			-3.56542
1448744_at	Galns		UP	UP		2.32243	2.25															UP			2.18484
1448881_at	Hp		D	D		-3.97765	-2.17148									UP			2.13632	D	D	D	-3.70751	-2.92851	-2.50859
1448969_at	Ftsj2																				UP			2.15031
1448975_s_at	Ren1	D	D	D	-100	-100	-100							D	D		-2.65439	-2.58127		D	D	D	-12.9016	-12.1544	-52.4667
1448981_x_at	Tcl1b1	D	D	D	-2.97425	-5.56627	-2.03824													D			-2.09877
1449080_at	Hdac2	UP			2.27226											D			-2.17426
1449109_at	Socs2	D	D	D	-2.1019	-3.22964	-2.57833								D			-2.58929
1449115_at	Mtf2	UP	UP	UP	2.68122	2.5873	2.13624													UP			2.54074
1449237_at	Aloxe3	D			-2.40055											UP			2.4959
1449268_at	Gfpt1	D			-3.86111											D			-2.68868
1449334_at	Timp3																			D		D	-2.1768		-6.45902
1449386_at	Hsd17b9	D			-2.21795									UP	UP	UP	2.20619	4.10309	6.4433
1449417_at	Ambn	D		D	-2.39766		-6.6129							UP	UP		2.168	2.088				UP			2.47577
1449431_at	Trpc6																			UP			13
1449451_at	Serpinb11	D	D	D	-12.7653	-14.9234	-12.7133									UP			4.5404			UP			2.98163
1449500_at	Serpinb7																					UP			3.64286
1449554_at	Tle3		UP			2.63989														UP		UP	3.28283		2.80808
1449562_at	1700001G17Rik	D			-2.12426											UP			4.23691
1449567_at	Tktl1	D			-2.52632															UP			2.70308
1449590_a_at	Mras		D			-2.19192														UP			2.03794
1449762_at	---	D			-3.5428											UP			2.41206
1449775_x_at	Slc35a4			D			-2.34749													UP			3.97561
1449805_at	Isp2																					UP			2.33333
1449806_at	---																					UP			2.09417
1449816_at	Sult5a1													D			-3.09105
1449910_at	2210418O10Rik			D			-2.09302									D			-2.87464	UP			2.1365
1449984_at	Cxcl2														D			-2.55882
1450199_a_at	Stab1			D			-2.27778									D			-5.17347
1450214_at	Adora2b	D	D		-3.24138	-2.17341										UP			2.84669		UP			2.28413
1450285_at	Ube1y1			UP			2.72973									UP			4.82353
1450290_at	Pdcd1lg2																					UP			2.84091
1450330_at	Il10	D	D		-2.70303	-2.45055									D	UP		-3.20755	2.71176	UP		UP	2.29557		2.25616
1450380_at	Epdr2			UP			3.48045									UP			3.05242
1450541_at	Pvt1															UP			2.02138
1450686_at	Pon2	D	D	D	-2.21644	-3.10458	-2.19983									D			-2.18016
1450839_at	D0H4S114															UP			2.63873		UP	UP		2.17942	2.84902
1450992_a_at	Meis1	D	D	D	-3.59259	-7.28902	-22.9273														D			-6.60177
1451063_at	Stxbp4		UP			2.92941								D			-2.62376
1451152_a_at	Atp1b1	D	D	D	-6.13029	-5.62784	-5.95724							D			-2.26995
1451324_s_at	Fyttd1															D			-2.08953
1451336_at	Lgals4	UP			2.94									D	D		-2.41404	-2.92766
1451416_a_at	Tgm1		UP			16.3333									D			-3.00769
1451498_at	BC004853	D	D	D	-19.2419	-13.3584	-13.7018									UP			3.1875
1451511_at	Hibch															D			-3.62658			D			-2.35775
1451517_at	Rhobtb2	UP			3.87603															D			-9.97727
1451518_at	Zfp709	UP		UP	2.68376		2.78632							D		D	-2.58		-3.79412
1451566_at	BC005471															UP			3.4251
1451567_a_at	Ifi203	UP			2.62114											D			-3.00439	D			-4.0463
1451685_at	Mllt6	UP	UP	UP	2.31008	3.5814	5.82946									UP			2.51989
1451739_at	Klf5	D	D		-2.94484	-2.26568															UP			2.16726
1451786_at	Muc20	D			-3.69206																	UP			2.00428
1451800_at	2600014C01Rik													D	D	D	-17.0769	-3.12676	-2.775
1451963_at	---															UP			15.7838
1452094_at	P4ha1		UP			2.02237									D			-2.12546			D			-2.36245
1452103_at	2600005N12Rik	D			-2.17391																UP			2.20155
1452160_at	Tiparp	UP		UP	2.28176		2.05312								D			-2.42
1452172_at	2810421I24Rik			UP			2.02639									D			-5.64583
1452363_a_at	Atp2a2		D	D		-3.9	-5.93368									D			-2.55954		UP	UP		2.13752	2.30642
1452377_at	Mll		UP	UP		2.46804	2.93805									D			-9.48485
1452433_at	---	D			-4.07288										D			-2.68182
1452496_at	Atp11c			UP			2.26786														D			-10.6829
1452538_at	Igh-V3609N		D	D		-17.8333	-19.4545									UP			4.89362
1452642_at	Tmem16f	D	D	D	-4.8	-2.73171	-2.33333									UP			2.54789		UP			2.64164
1452690_at	Khsrp	UP	UP		20.5769	33.1538									UP			3.59124
1452731_x_at	LOC544986	UP			2.00793									D	D		-4.33884	-2.30263		UP		UP	2.02882		2.0771
1452771_s_at	Acsl3													D			-2.08789
1452815_at	P2ry10	UP		UP	2.43539		2.30391													UP	UP		2.58621	2.18966
1452848_at	5930418K15Rik	D			-3.53197																	UP			2.52086
1452872_at	2900054D09Rik													UP			6.2973
1452876_x_at	2610044O15Rik	UP	UP		2.57396	2.43195									D	D		-2.57647	-16.8462
1452884_at	Sfrs2ip		UP			2.39983										D			-3.45941		D			-2.27846
1452959_a_at	Capn10		UP			2.08899															UP			2.27907
1453016_at	2900042B11Rik	UP			2.04594											D			-2.02905
1453136_at	Fbxo30															D			-2.28448
1453139_at	Nudt12	D	D	D	-2.12544	-2.19424	-2.22628									D			-2.74471		D	D		-2.10352	-2.08061
1453149_at	Slc25a32	UP	UP	UP	2.72277	2.39109	2.15347							D			-2.09023				D			-2.56842
1453177_at	4631426E05Rik															UP			2.58856		UP	UP		2.05022	2.53493
1453180_at	6530404N21Rik	D	D		-2.21287	-2.75077										UP			2.57233
1453356_at	5730453I16Rik	UP	UP		2.30561	2.06445										D			-17.4
1453381_at	C030033M12Rik															D			-2.07407
1453508_at	1700104B16Rik														UP			4.14286
1453522_at	6530401N04Rik																					UP			2.28006
1453565_at	Ndufab1	UP			2.17284										D			-3.15847
1453596_at	Id2															D			-3.28
1453601_at	5430400N05Rik			UP			3.20816													UP	UP		7.19298	5.28947
1453673_at	Atp13a4		D			-2.15254															UP			2.2103
1453678_at	Mbd1													UP			2.11558
1453686_x_at	Nphp1		UP			7.57143										UP			2.29288
1453695_at	---															UP			2.82963
1453709_at	3426406O18Rik															UP			3.51004	UP	UP		2.53652	3.20506
1453832_at	5330430P22Rik		D			-2.13772														UP		UP	3.6215		4.14953
1453944_at	5430435K18Rik	D	D	D	-2.25391	-4.88983	-2.11355													UP			3.30303
1453994_at	C230094A16Rik														UP	UP		2.02929	3.54393	UP		UP	2.25185		2.4037
1454078_a_at	Gal3st1	D	D		-2.88	-2.43243								D		UP	-2.51149		2.2357			UP			2.10737
1454123_at	4933406K04Rik	D	D	D	-2.92	-2.53668	-2.09904									UP			3.07265
1454136_a_at	4921524J17Rik	UP			2.65653											D			-3.60856	D			-2.01583
1454252_at	8030453O22Rik															UP			2.52569	UP			3.29139
1454303_at	Epn2														UP	UP		2.61765	5.34314
1454346_at	4930540E01Rik	D			-2.56471										D			-2.0581		UP			2.25052
1454375_at	5730458M16Rik															UP			2.16197
1454423_at	4930538D17Rik	D	D	D	-2.73821	-2.21919	-4.53748									UP			2.32172	UP			2.17059
1454434_at	9030607J07Rik															UP			2.82927	UP			2.97333
1454488_at	4930534I15Rik																			UP			3.90058
1454531_at	C030043A13Rik													D		UP	-2.14493		3.0473
1454607_s_at	Psat1	UP	UP		3.41204	2.32549														D		D	-6.73684		-3
1454625_at	Phf6	UP	UP		2.94085	2.26617															D			-10.7857
1454639_x_at	Rpl41	UP	UP		2.32715	2.0116								D			-3.77059				UP	UP		3.12727	2.38485
1454729_at	B130017P16Rik		UP			3.4															UP			2.05234
1454755_at	Itpkc																			D			-5.0566
1454863_at	Ankrd11													D		D	-2.3099		-2.32476
1454877_at	Sertad4															UP			2.02137
1455064_at	Rab36	D	D		-3.12111	-2.26633									UP	UP		2.23773	3.02067	UP	UP	UP	2.39442	2.41536	2.02792
1455142_at	Socs4	UP			2.01649																	D			-2.00824
1455250_at	Sh3bp4															UP			7.57143
1455462_at	Adcy2	D	D		-2.57199	-2.07643															UP	UP		2.35603	2.40142
1455468_at	9330164H19Rik	UP	UP	UP	2.38621	2.2069	2.24138								D	D		-2.00163	-2.38566
1455482_at	Ap2a2													D		D	-3.76259		-5.17822
1455489_at	Lrrtm2			UP			2.49375									D			-4.62963
1455520_at	Ppp2r5c															D			-3.75362
1455521_at	Klf12			UP			2.09565															D			-23.8125
1455657_at	2610207I05Rik			UP			2.19481							D	D	D	-3.13853	-3.28054	-15.7609
1455669_at	Wdr19	D			-4.19574											UP			2.29235
1455689_at	Fzd10	D			-2.3798									UP	UP	UP	3.00442	2.0885	2.0885	UP		UP	3.87187		2.162
1455817_x_at	---															D			-7.29851		D			-2.15591
1456005_a_at	Bcl2l11																			UP			2.00351
1456024_at	Gtf3c1														D			-4.01695
1456094_at	Usp36															D			-5.83333
1456255_at	AI314180	D			-2.92017											UP			2.01628	D		D	-2.43691		-2.91441
1456260_at	Rbbp4			UP			2.44375								D	D		-2.49048	-2.81183
1456261_at	Sh3kbp1		UP	UP		2.26136	2.05398													UP			2.06011
1456272_at	2900045N06Rik																			UP			2.83582
1456380_x_at	Cnn3			D			-2.51239									D			-2.96155
1456393_at	2310002J21Rik	D			-3.70573											UP			2.47365
1456449_at	Rpgrip1		UP			2.67647										UP			2.71212	UP			2.90984
1456492_at	9130404D08Rik	D			-2.54113										D	D		-2.01121	-6.14383
1456504_at	6330583I20Rik	UP		UP	2.83333		2.06															UP			2.03911
1456516_x_at	Uap1		D			-2.00277										D			-2.98361
1456544_at	Tmem38b															D			-2.14358
1456627_at	Ubqln2																			UP			6.04878
1456677_at	Herc4	UP		UP	2.03865		2.2657									D			-11.6087
1456681_at	---	D	D		-2.46569	-2.64737														UP		UP	2.66452		2.49677
1456727_a_at	Csnk1d	D	D		-6.12951	-2.58233									UP	UP		3.43206	3.59469
1456744_x_at	Flcn															D			-7.62069
1456789_at	---			D			-42.6154								D			-12.3571
1456834_at	Ibrdc2		UP			5.35849										UP			2.93307
1456835_at	---															UP			3.00943		UP	UP		4.16279	21.2558
1456861_at	---															UP			3.99644			UP			3.22408
1456891_at	Dennd2c																			D	D		-10.9333	-2.77966
1456941_at	Tert		UP			2.52308								D		D	-2.02475		-2.27222
1456979_at	---																					UP			2.29524
1456997_at	Ncoa5	D			-2.03586											UP			3.02602	UP			2.5
1457013_at	Garnl1																			UP	D	D	2.21898	-2.36207	-3.80556
1457099_at	D030011O10Rik	D			-2.10469										UP			2.33609
1457124_at	---	D			-2.30357																UP			38.4286
1457163_at	D730035F11Rik			UP			2.46859															UP			2.39958
1457166_at	AA536749													D	D	UP	-4.77358	-3.51389	2.16996			UP			3.8
1457237_at	Mbnl2	D	D		-3.17699	-3.71379															UP			2.20558
1457367_at	---		UP	UP		2.0812	2.08547							D			-3.0463					UP			10.0392
1457375_at	---	D			-2.5104									UP	UP	UP	2.66938	3.42957	2.94994
1457423_at	A930012M17																			UP			2.26201
1457425_at	---			UP			2.35304							D			-3.50394			UP	UP	UP	2.30601	2.24809	2.19344
1457445_at	Trps1	UP	UP	UP	6.08642	6.74074	5.39506															D			-7.39394
1457454_at	Usp47			UP			3.47959								D			-2.74713				D			-7.21875
1457464_at	C130015C19		UP	UP		2.27711	2.07229							D			-3.35821
1457522_at	1110034C04Rik	UP	UP	UP	5.83516	7.85714	7.57143									D			-3.31343
1457539_at	D10Ertd709e	UP	UP	UP	2.39344	2.57514	2.24727									UP			2.30318
1457583_at	Siat7c															D			-2.89552
1457594_at	---	D			-3.01245											UP			2.64356	UP	UP	UP	4.87295	2.81967	2.66803
1457649_x_at	---	D			-2.16842											UP			5.1974
1457671_at	9330120H11Rik		D			-2.74857										D			-2.27778
1457717_at	AI987986													D	D		-2.02035	-2.39655
1457733_at	---	D			-3.25																	UP			3.79845
1457851_at	---	D	D		-2.33772	-2.41176								D	D		-2.30435	-2.27794		UP		UP	4.01478		2.16256
1457914_at	---															UP			2.56593	UP			2.03325
1457916_at	---	D			-2.29412									D			-2.94118
1457981_x_at	2810418N01Rik	UP			5.625										UP			2.63415
1458077_at	---													D		UP	-2.29032		2.38028
1458112_at	Adarb2	D	D		-2.94892	-2.4163										UP			2.99809
1458127_at	---																			UP			2.81542
1458180_at	---																				UP			3.03694
1458217_s_at	2210018M11Rik	D			-2.59307															UP			2.70847
1458240_at	Baiap1	D			-2.16216									D			-2.20455			UP			2.50785
1458247_s_at	Dctn5	D			-2.78078											UP			2.5427
1458256_at	5830446M03Rik	D			-3.07581																	UP			3.74462
1458287_at	---			UP			2.53125									UP			3.12931
1458321_at	Pik3cd	D	D	D	-4.89474	-5.16667	-2.39228									UP			3.65574
1458391_at	---	D	D		-5.0507	-2.10199																UP			2.48544
1458410_at	Garnl1																					D			-7.55263
1458439_a_at	2310047C04Rik													D	D		-2.09804	-2.75773
1458464_at	Hecw2			UP			2.37333															D			-4.15254
1458504_at	Zc3h12d															UP			4.26573
1458533_at	9330169L03Rik													D		UP	-3.21429		3.25556
1458566_at	Gpatc2			UP			3.24471															UP			5.61963
1458703_at	---	D			-2.31169															UP	UP	UP	2.52381	2.53247	2.68831
1458708_at	Brd4													D		D	-3.42857		-2.77457
1458739_at	Ltbp1	D			-3.35349											UP			2.91304
1458779_at	8030445P17Rik															UP			4.73832
1458940_at	5730507A11Rik	D	D		-2.30208	-2.02752															UP			3.06579
1458954_at	---															UP			4.31544
1458979_at	---															UP			3.01709			UP			2.79688
1459220_at	C78651	D			-3.82524											UP			2.34542
1459234_at	Alox5ap																					UP			2.14826
1459243_at	BC019575			D			-2.32979									UP			4.92411	UP		UP	4.72857		6.57143
1459335_at	---	D	D		-2.07756	-2.07756									UP	UP		5.16667	15.4167	UP		UP	2.12968		2.59654
1459358_at	Pkp2	D			-2.31657									D			-2.90845			UP		UP	2.15083		2.01357
1459360_at	Sp3															D			-20.3333
1459386_at	Zfp709	UP	UP		10.5	12.75														D	D	D	-7.62963	-9.36364	-6.24242
1459395_at	---			UP			2.22641									UP			6.18493			UP			9.06123
1459482_at	Trpm2	D			-2.42735											UP			2.11111	UP			2.5
1459649_at	---			UP			2.22148									UP			3.25714	D		D	-2.53571		-4.63044
1459672_at	Top1	D			-3.33333											UP			2.4876	UP			3.53005
1459678_at	LOC497255	D	D	D	-2.70079	-2.24918	-2.53136									UP			2.01806	UP	UP	UP	2.2561	2.19268	3.40976
1459718_x_at	---																				UP			2.43697
1459762_x_at	---																			UP			2.05
1459801_at	B3galt5																					UP			2.03962
1459828_at	Srrm1													UP			2.05303
1459849_x_at	Vcpip1																			D	D	D	-34	-6.8	-2.42857
1459868_x_at	Il11ra1														D	UP		-3.45333	2.56757	UP			2.26042
1459882_at	Asf1a															UP			2.23395	UP			3.53242
1459889_at	Clca3																				D			-2.64762
1459980_x_at	Rab3a	D	D		-2.77127	-2.64444										UP			2.47183
1460006_at	Atbf1																				D	D		-2.46233	-12.8393
1460009_at	Ier5																				D			-2.2732
1460041_at	D630040I23Rik	D			-2.37302																	UP			2.08516
1460055_at	Nf1																			UP	UP	UP	4.55696	4.53165	3.32278
1460069_at	Smc6l1	UP			2.52607											D			-4.8
[truncated: 17,502 more rows]
