# Supplementary material for: Oxidative stress activates a specific p53 transcriptional response that regulates cellular senescence and aging
Source: Aging Cell. 2013 Mar 27;12(3):435–45. doi: 10.1111/acel.12060 (PMC3709138; doi:10.1111/acel.12060)
Supplement: Supplementary file 15 [file acel0012-0435-SD15.xlsx]

## Sheet: DATASET3a Doxo Probeset 
Probeset ID	Notes d=duplicate	Gene Symbol	category WT + Doxo	WT_DOXO_Reg	WT_DOXO_Fc	WT_DOXO_p value	p66KO_DOXO_Reg	p66KO_DOXO_Fc	p66KO_DOXO_p-value
1423473_PM_at	d	2002-09-01	p66 indep	D	-2.04553	0.00117108	D	-2.35188	0.000203893
1423472_PM_at	d	2002-09-01	p66 indep	D	-3.82955	1.8e-10	D	-3.97109	1.11e-10
1433834_PM_at		2006-03-01	p66 indep	D	-1.75859	4.96e-05	D	-2.05399	2.03e-06
1420609_PM_at	d	2007-03-01	p66 indep	D	-8.19205	1e-07	D	-9.19809	4.23e-08
1436893_PM_a_at	d	2007-03-01	p66 indep	D	-2.64482	8.41e-05	D	-2.34865	0.000345868
1437995_PM_x_at	d	2007-09-01	p66 indep	D	-3.96866	6.44e-06	D	-3.01616	0.000102046
1454610_PM_at	d	2007-09-01	p66 indep	D	-5.65013	4.18e-09	D	-5.04178	1.33e-08
1437208_PM_at		2010-09-01	p66 indep	D	-3.2915	9.87e-07	D	-2.82559	6.84e-06
1429233_PM_at		2011-09-01	p66 indep	D	-1.67669	0.00260644	D	-1.79697	0.000880956
1455510_PM_at		---	p66 indep	D	-1.5197	0.0177469	D	-2.41925	2.18e-05
1440272_PM_at		---	p66 indep	D	-2.03869	0.000228922	D	-1.89106	0.00070109
1433359_PM_at		---	p66 indep	UP	1.83897	3.95e-07	UP	1.72695	1.97e-06
1436570_PM_at		---	p66 indep	D	-2.52583	0.0014771	D	-4.74122	4.32e-06
1458947_PM_at		---	p66 indep	D	-2.50279	0.00365652	D	-2.3719	0.0056969
1455206_PM_at		---	p66 indep	D	-4.32063	1.12e-05	D	-3.3242	0.000123298
1456410_PM_at		---	p66 indep	UP	1.90317	2.23e-08	UP	1.81894	7.35e-08
1458847_PM_at		---	p66 indep	D	-2.62525	0.00198486	D	-3.52082	0.000153425
1440095_PM_at		---	p66 indep	D	-2.09034	0.0131925	D	-3.02701	0.000553736
1459817_PM_at		---	p66 indep	UP	1.77072	6.45e-06	UP	1.53265	0.000219001
1439920_PM_at		---	p66 indep	UP	1.50979	0.00111218	UP	2.25129	2.61e-07
1440078_PM_at		---	p66 indep	D	-1.74968	0.00909651	D	-2.00895	0.00175238
1456947_PM_at		---	p66 indep	D	-1.56698	0.00363713	D	-1.59528	0.00268083
1434683_PM_at		---	p66 indep	D	-3.14817	1.25e-05	D	-4.17353	5.68e-07
1444538_PM_at		---	p66 indep	D	-1.57642	0.0121964	D	-1.6047	0.00959257
1444715_PM_at		---	p66 indep	UP	1.63191	2.05e-06	UP	1.76429	2.26e-07
1439927_PM_at		---	p66 indep	UP	1.67968	4.92e-06	UP	1.75946	1.47e-06
1459670_PM_at		---	p66 indep	D	-1.75915	0.00589288	D	-1.92007	0.00194623
1435947_PM_at		---	p66 indep	D	-9.32643	1.64e-07	D	-9.52008	1.42e-07
1436320_PM_at		---	p66 indep	UP	1.62065	0.000553374	UP	2.08741	3.77e-06
1422739_PM_at		---	p66 indep	D	-1.71977	0.00540311	D	-1.91012	0.00132146
1442431_PM_at		---	p66 dep	D	-1.51067	0.00246535	NC	-1.22368	0.107309
1420135_PM_at		---	p66 dep	UP	1.58495	6.07e-07	NC	1.17758	0.0209235
1431225_PM_at		---	p66 indep	D	-3.08406	0.00557418	D	-5.47077	0.000134371
1444855_PM_at		---	p66 indep	UP	1.72279	0.00160209	UP	2.10936	6.46e-05
1441328_PM_at		---	p66 indep	D	-2.52134	0.00354076	D	-3.53565	0.000204057
1439678_PM_at		---	p66 indep	D	-2.12045	0.00336597	D	-2.10697	0.0035937
1457272_PM_at		---	p66 indep	D	-1.85615	6.39e-06	D	-1.72299	3.35e-05
1427195_PM_at		---	p66 indep	D	-1.87542	0.00365728	D	-2.00681	0.00159774
1435891_PM_x_at		---	p66 indep	D	-2.87037	0.000227699	D	-3.68291	1.91e-05
1420514_PM_at		---	p66 indep	D	-10.5761	1.34e-07	D	-9.15986	3.57e-07
1440153_PM_at		---	p66 indep	D	-1.56215	0.0029483	D	-1.79946	0.000233424
1443882_PM_at		---	p66 indep	D	-1.82941	0.00515127	D	-1.62266	0.0206733
1434422_PM_at		---	p66 indep	D	-4.25636	1.84e-09	D	-5.48283	1.02e-10
1438310_PM_at		---	p66 indep	D	-3.3721	0.000318199	D	-4.55337	2.57e-05
1441505_PM_at		---	p66 indep	D	-1.92369	0.00242985	D	-2.17444	0.000524422
1429301_PM_at		---	p66 indep	D	-1.82087	5.65e-06	D	-1.62734	7.75e-05
1437673_PM_at		---	p66 indep	D	-6.08508	1.24e-08	D	-6.42381	7.5e-09
1434126_PM_at		---	p66 indep	D	-1.6742	0.000268239	D	-1.90857	1.94e-05
1442537_PM_at		---	p66 indep	UP	3.48212	6.44e-09	UP	2.99394	5.53e-08
1439789_PM_at		---	p66 indep	D	-2.22264	0.0107322	D	-2.79748	0.00165875
1436459_PM_at		---	p66 indep	D	-1.67455	0.00236187	D	-1.95735	0.000195261
1437811_PM_x_at		---	p66 indep	UP	1.93003	0.0171951	UP	1.73182	0.0424214
1437003_PM_at		---	p66 indep	D	-2.02339	1.72e-05	D	-1.72109	0.000346065
1439097_PM_at		---	p66 indep	D	-1.88572	0.000109127	D	-1.90546	9.07e-05
1441640_PM_at		---	p66 indep	D	-1.52023	0.0125087	D	-1.7045	0.00224901
1444076_PM_at		---	p66 indep	D	-2.42372	0.000449063	D	-2.71869	0.000123985
1456752_PM_at		---	p66 indep	D	-1.83881	8.13e-05	D	-1.66957	0.000512734
1442710_PM_at		---	p66 indep	D	-5.16581	0.000260768	D	-9.42836	6.08e-06
1440841_PM_at		---	p66 indep	D	-1.84553	0.0112945	D	-2.68271	0.000210035
1443590_PM_at		---	p66 dep	UP	1.50383	0.000588236	NC	1.42648	0.00204097
1440892_PM_at		---	p66 indep	D	-1.82144	0.0104835	D	-1.9254	0.00580391
1446641_PM_at		---	p66 indep	UP	1.56101	1.92e-05	UP	1.5453	2.56e-05
1436540_PM_at		---	p66 indep	D	-3.64766	0.000544018	D	-3.82282	0.000382159
1440527_PM_at		---	p66 indep	D	-2.98012	0.00175241	D	-3.84241	0.000239752
1443167_PM_at		---	p66 indep	D	-1.67821	0.0125767	D	-2.0863	0.000873157
1427805_PM_at		---	p66 dep	UP	1.5355	0.00104297	NC	1.41749	0.00551412
1434294_PM_at		---	p66 indep	D	-2.83872	8.79e-07	D	-3.26288	1.29e-07
1443138_PM_at		---	p66 dep	UP	1.56104	2.07e-06	NC	1.27146	0.0021896
1459487_PM_at		---	p66 dep	UP	1.56525	0.000209978	NC	1.23351	0.048487
1439616_PM_at		---	p66 indep	D	-2.00284	0.00926402	D	-3.05732	0.000151178
1446969_PM_at		---	p66 indep	D	-2.40966	0.0125885	D	-2.95304	0.00296815
1440873_PM_at		---	p66 indep	UP	1.56561	0.000139349	UP	1.70681	1.7e-05
1436542_PM_at		---	p66 indep	UP	1.72772	3.64e-06	UP	1.61395	2.13e-05
1442625_PM_at		---	p66 dep	D	-1.83123	0.00456859	NC	-1.43344	0.0727486
1444858_PM_at		---	p66 indep	D	-1.61488	0.0125761	D	-1.8819	0.00168273
1435952_PM_at		---	p66 indep	D	-3.93862	3.51e-06	D	-4.94857	3.69e-07
1442336_PM_at		---	p66 indep	D	-2.70228	0.0010831	D	-2.43005	0.00281855
1444653_PM_at		---	p66 dep	UP	1.6121	2.21e-05	NC	1.47712	0.000230936
1420117_PM_at		---	p66 indep	D	-1.64776	0.000447891	D	-1.9989	1.01e-05
1438398_PM_at		---	p66 indep	D	-3.82709	0.0145424	D	-5.96162	0.0019268
1457119_PM_at		---	p66 dep	UP	1.50895	2.47e-05	NC	1.10022	0.225561
1443513_PM_at		---	p66 indep	D	-1.71526	0.000187907	D	-1.59638	0.000791363
1460588_PM_at		---	p66 indep	D	-1.77977	0.000598511	D	-2.06514	5.02e-05
1440011_PM_at		---	p66 indep	D	-4.90832	1.89e-05	D	-4.91962	1.85e-05
1458296_PM_at		---	p66 indep	D	-6.35865	0.00110144	D	-12.9669	3.45e-05
1427840_PM_at		---	p66 dep	UP	1.59996	7.69e-05	NC	1.38476	0.00276167
1458586_PM_at		---	p66 indep	D	-1.77398	0.0175431	D	-1.6142	0.0430566
1446262_PM_at		---	p66 indep	UP	1.67508	6.61e-06	UP	1.70773	4e-06
1442890_PM_at		---	p66 dep	D	-1.68842	0.00171282	NC	-1.44574	0.0195395
1445298_PM_at		---	p66 indep	D	-1.972	0.000319106	D	-2.59896	5.35e-06
1446608_PM_at		---	p66 dep	D	-1.60802	0.00493049	NC	-1.346	0.0627786
1434778_PM_at		---	p66 indep	D	-7.55217	4.14e-07	D	-6.37264	1.52e-06
1458282_PM_at		---	p66 indep	D	-1.68187	0.00794085	D	-1.87396	0.00192423
1457266_PM_at		---	p66 dep	D	-2.84012	0.00467985	NC	-1.37982	0.340267
1452225_PM_at		---	p66 indep	D	-4.62326	1.64e-08	D	-3.81638	1.44e-07
1441404_PM_at		---	p66 indep	D	-1.81104	0.0110409	D	-2.21286	0.00124356
1455274_PM_at		---	p66 dep	UP	1.539	0.00191711	NC	1.3808	0.0148733
1446640_PM_at		---	p66 dep	UP	1.59267	1.14e-07	NC	1.40671	1.05e-05
1435120_PM_at		---	p66 indep	D	-4.07712	3.99e-07	D	-3.74998	1e-06
1437162_PM_at		---	p66 indep	D	-2.89426	0.00141507	D	-3.46553	0.000320203
1457364_PM_at		---	p66 dep	UP	1.61434	9.96e-07	NC	1.31672	0.000807774
1437126_PM_at		---	p66 indep	D	-2.66871	6.98e-06	D	-2.62921	8.58e-06
1435758_PM_at		---	p66 indep	D	-3.87556	2.24e-10	D	-4.53413	2.98e-11
1445965_PM_at		---	p66 indep	D	-2.94569	0.00664584	D	-3.88414	0.00109195
1434029_PM_at		---	p66 indep	UP	4.11035	2.97e-12	UP	5.52068	7.5e-14
1455970_PM_at		---	p66 indep	D	-3.06429	5.66e-05	D	-2.04029	0.00430785
1457173_PM_at		---	p66 indep	D	-1.82001	0.000275966	D	-2.15255	1.55e-05
1437694_PM_at		---	p66 indep	D	-3.08586	0.00147535	D	-2.17112	0.0201117
1440643_PM_at		---	p66 dep	D	-1.54716	0.00575682	NC	-1.09462	0.531125
1436145_PM_at		---	p66 indep	D	-2.00877	0.0100176	D	-2.32342	0.00256761
1459026_PM_at		---	p66 dep	UP	1.63505	0.00246888	NC	1.40943	0.0257741
1421534_PM_at		---	p66 indep	D	-2.54565	0.000272208	D	-2.73948	0.000120174
1458903_PM_at		---	p66 indep	UP	1.52051	6.48e-06	UP	1.54534	3.85e-06
1440935_PM_at		---	p66 indep	D	-4.10928	0.000154569	D	-2.85283	0.00261809
1434379_PM_at		---	p66 indep	UP	1.99169	0.000884952	UP	2.726	1.37e-05
1455249_PM_at		---	p66 indep	D	-2.48354	2.82e-09	D	-3.00578	9.3e-11
1439851_PM_at		---	p66 indep	UP	1.5092	0.00313531	UP	1.76794	0.000148243
1437896_PM_at		---	p66 indep	D	-1.56857	0.000685349	D	-1.63344	0.00029114
1444372_PM_at		---	p66 indep	D	-2.29136	0.000318307	D	-1.74317	0.00894396
1439901_PM_at		---	p66 indep	D	-3.37751	1.05e-05	D	-3.19611	1.91e-05
1441391_PM_at		---	p66 indep	UP	3.20164	6.8e-05	UP	3.11966	8.83e-05
1442030_PM_at		---	p66 indep	D	-1.50719	0.00937031	D	-1.74663	0.000848493
1459321_PM_at		---	p66 dep	UP	1.59933	1.89e-05	NC	1.29194	0.00687337
1457392_PM_at		---	p66 indep	D	-1.99096	0.00164086	D	-2.4587	0.000117135
1456396_PM_at		---	p66 indep	D	-3.67248	3.23e-09	D	-4.68019	1.54e-10
1440020_PM_at		---	p66 indep	D	-2.19011	0.0003003	D	-2.05219	0.000707867
1454980_PM_at		---	p66 dep	D	-1.70336	0.00037085	NC	-1.2597	0.0806215
1440368_PM_at		---	p66 indep	UP	1.76647	0.00100253	UP	1.65813	0.00273961
1442711_PM_at		---	p66 indep	UP	2.35424	3.64e-06	UP	2.0061	5.28e-05
1439964_PM_at		---	p66 dep	D	-1.52465	0.00390563	NC	-1.32327	0.0430994
1444015_PM_at		---	p66 indep	D	-1.97131	1.17e-05	D	-1.71546	0.00018139
1436614_PM_at		---	p66 indep	UP	1.5613	0.00830839	UP	1.55897	0.00849412
1434378_PM_a_at		---	p66 indep	UP	2.50308	0.000203528	UP	2.78703	5.84e-05
1432636_PM_at		---	p66 dep	UP	1.5497	3.66e-05	NC	1.3396	0.00225282
1446672_PM_at		---	p66 dep	UP	1.51497	3.41e-07	NC	1.2442	0.000943292
1435029_PM_at		---	p66 indep	D	-2.54047	2.39e-06	D	-2.62932	1.42e-06
1435059_PM_at		---	p66 indep	D	-4.39474	1.02e-06	D	-5.72478	8.1e-08
1458236_PM_at		---	p66 indep	D	-1.78716	0.00181553	D	-1.66769	0.00491155
1447176_PM_at		---	p66 indep	UP	1.86004	7.79e-06	UP	1.62786	0.000149295
1456898_PM_at		---	p66 indep	D	-7.88238	6.38e-07	D	-8.84291	2.8e-07
1442515_PM_at		---	p66 indep	UP	1.51678	5.09e-06	UP	1.50372	6.77e-06
1455042_PM_at		---	p66 indep	D	-1.57195	4.42e-07	D	-1.55581	6.26e-07
1448021_PM_at		---	p66 indep	UP	2.23911	1.45e-07	UP	2.50021	1.81e-08
1457746_PM_at		---	p66 indep	D	-2.45247	0.000275586	D	-2.39738	0.000358818
1456266_PM_at		---	p66 indep	D	-1.78445	0.000255183	D	-1.71663	0.000515161
1433813_PM_at		---	p66 indep	D	-1.71683	0.00111329	D	-1.65162	0.00211322
1434861_PM_at		---	p66 indep	D	-3.2388	0.00156064	D	-2.47767	0.0106314
1439177_PM_at		---	p66 indep	UP	2.10142	8.72e-05	UP	2.02095	0.000159824
1455722_PM_at		---	p66 indep	D	-2.42159	4.71e-05	D	-1.94542	0.0009542
1456723_PM_at		---	p66 dep	D	-1.63037	0.00195378	NC	-1.36785	0.0340982
1439852_PM_at		---	p66 indep	D	-2.60015	0.000691291	D	-2.7856	0.000348467
1445566_PM_at		---	p66 dep	UP	1.69399	5.29e-08	NC	1.188	0.0137861
1438152_PM_at		---	p66 dep	UP	1.68233	1.26e-06	NC	1.37164	0.000551623
1434362_PM_at		---	p66 indep	D	-5.16013	8.13e-07	D	-4.69161	1.94e-06
1436933_PM_at		---	p66 dep	D	-1.57036	0.011713	NC	-1.12008	0.495458
1437516_PM_at		---	p66 indep	D	-1.62259	0.00514394	D	-1.69068	0.00277422
1454965_PM_at		---	p66 indep	D	-2.48622	9.06e-05	D	-2.14545	0.000584067
1419946_PM_s_at		---	p66 indep	D	-1.73229	6.51e-05	D	-1.97356	4.28e-06
1440594_PM_at		---	p66 dep	UP	1.54672	2.09e-05	NC	1.15084	0.0937742
1456399_PM_at		---	p66 indep	D	-2.56589	1.17e-06	D	-2.27907	7.69e-06
1457398_PM_at		---	p66 dep	D	-2.05733	0.0045129	NC	-1.5278	0.0757858
1444112_PM_at		---	p66 indep	UP	2.20462	7.72e-06	UP	2.40367	1.83e-06
1443361_PM_at		---	p66 dep	UP	1.52039	6.96e-05	NC	1.3242	0.00334028
1455418_PM_at		---	p66 indep	D	-2.57519	0.00460546	D	-2.19246	0.0156029
1447544_PM_at		---	p66 indep	UP	1.79477	7.96e-05	UP	2.41419	3.09e-07
1458341_PM_x_at		---	p66 dep	D	-1.70531	0.0044299	NC	-1.09459	0.595056
1458655_PM_at		---	p66 dep	D	-1.78592	0.00148093	NC	-1.49446	0.0194077
1442348_PM_at		---	p66 indep	D	-3.83392	8.65e-09	D	-3.52808	2.52e-08
1437199_PM_at		---	p66 indep	D	-2.47375	0.00565721	D	-4.00529	0.00011607
1440463_PM_at		---	p66 indep	D	-1.80145	5.34e-05	D	-1.67004	0.000250042
1441230_PM_at		---	p66 indep	D	-1.56477	0.00688698	D	-1.56799	0.00667359
1438879_PM_at		---	p66 indep	D	-1.50021	0.00867798	D	-1.98891	7.48e-05
1447936_PM_at		---	p66 indep	UP	1.50352	0.00172135	UP	1.6254	0.00033508
1460577_PM_at		---	p66 indep	D	-1.95806	0.000184291	D	-1.68407	0.00207505
1456904_PM_at		---	p66 dep	D	-1.74905	0.00803451	NC	-1.45663	0.0621692
1439858_PM_at		---	p66 indep	UP	4.76768	2.31e-06	UP	6.19259	2.3e-07
1458562_PM_at		---	p66 indep	UP	1.85022	0.00754915	UP	1.71763	0.0167743
1441233_PM_at		---	p66 indep	D	-2.14091	0.0136962	D	-2.29584	0.00786786
1439965_PM_at		---	p66 dep	UP	1.66778	2.58e-06	NC	1.39296	0.000478813
1454002_PM_at		---	p66 indep	UP	3.42842	7.62e-07	UP	3.39696	8.52e-07
1440470_PM_at		---	p66 indep	UP	3.96087	4.12e-06	UP	3.53194	1.32e-05
1428380_PM_at		0610007C21Rik	p66 indep	UP	1.62095	9.12e-05	UP	1.70904	2.63e-05
1428545_PM_at		0610007L01Rik	p66 dep	D	-1.7184	0.00661655	NC	-1.45137	0.0506317
1460404_PM_at		0610007P08Rik	p66 indep	D	-1.98359	1.72e-07	D	-1.64266	1.72e-05
1453141_PM_at		0610009L18Rik	p66 indep	UP	1.59133	6.67e-05	UP	1.57928	8.08e-05
1452685_PM_at		0610009O20Rik	p66 indep	UP	1.6951	1.39e-05	UP	1.76138	5.46e-06
1426558_PM_x_at		0610010B08Rik /// Gm14295 /// LOC627901	p66 indep	D	-6.0886	2.75e-07	D	-5.37387	8.12e-07
1428652_PM_at		0610010F05Rik	p66 indep	D	-7.81863	4.83e-08	D	-4.70357	3.56e-06
1433463_PM_at		0610010K06Rik	p66 dep	D	-1.51002	0.00013316	NC	-1.49316	0.000180237
1428679_PM_s_at	d	0610010K14Rik	p66 indep	UP	1.56038	0.000317426	UP	1.59157	0.000200977
1429252_PM_at	d	0610010K14Rik	p66 indep	UP	1.73011	5.48e-06	UP	1.88312	7.02e-07
1431126_PM_a_at	d	0610011F06Rik	p66 indep	UP	1.96506	8.54e-05	UP	1.92121	0.000125522
1434771_PM_at	d	0610011F06Rik	p66 indep	UP	2.13935	3.89e-05	UP	1.97913	0.000136445
1437835_PM_a_at		0610011L14Rik	p66 dep	UP	1.79069	0.0036348	NC	1.38752	0.0799864
1448540_PM_a_at		0610012G03Rik	p66 indep	UP	1.51924	0.00337401	UP	1.70981	0.000367539
1416830_PM_at		0610031J06Rik	p66 indep	UP	1.71005	5.09e-06	UP	1.5676	4.93e-05
1434214_PM_at		0910001L09Rik	p66 indep	UP	1.57523	0.000129883	UP	1.82959	3.65e-06
1428301_PM_at	d	100041874 /// 544988 /// ENSMUSG00000063277 /// ENSMUSG00000068790 /// ENSMUSG00000072735 /// Gm3194 /// Gm8108 /// Gm8206 /// LOC100036568 /// LOC671957	p66 indep	D	-11.7222	1.66e-05	D	-6.89667	0.000278608
1452731_PM_x_at	d	100041874 /// B930046C15Rik /// ENSMUSG00000063277 /// ENSMUSG00000068790 /// ENSMUSG00000072735 /// Gm3020 /// Gm3194 /// Gm3703 /// Gm8108 /// Gm8206 /// LOC100036568 /// LOC100041530 /// LOC671957	p66 indep	D	-10.3552	6.59e-05	D	-5.6486	0.00141373
1448388_PM_a_at		1110002B05Rik	p66 indep	D	-2.84996	6.21e-07	D	-2.49018	4.52e-06
1429484_PM_at		1110002L01Rik	p66 indep	D	-1.59571	0.00368788	D	-1.9622	0.000118786
1452256_PM_at		1110002N22Rik	p66 indep	D	-1.80882	6.65e-06	D	-2.02708	5.38e-07
1416768_PM_at		1110003E01Rik	p66 indep	UP	1.53685	0.000133798	UP	1.66668	1.69e-05
1428926_PM_at		1110003O08Rik	p66 indep	UP	1.66748	0.00163192	UP	1.98924	8.35e-05
1451448_PM_a_at		1110005A03Rik	p66 indep	UP	2.00987	0.00247558	UP	1.82202	0.00758422
1431094_PM_at		1110006E14Rik	p66 indep	D	-5.32387	1.01e-05	D	-4.51331	3.78e-05
1438254_PM_at		1110007A13Rik	p66 indep	D	-1.76343	4.49e-05	D	-1.76918	4.19e-05
1431359_PM_a_at		1110007C09Rik	p66 indep	UP	1.58264	0.00330479	UP	1.57028	0.00377116
1451700_PM_a_at		1110007L15Rik	p66 indep	UP	1.58346	2.44e-05	UP	1.65506	7.41e-06
1459890_PM_s_at	d	1110008P14Rik	p66 indep	UP	2.34333	7.5e-07	UP	2.21052	2.11e-06
1423947_PM_at	d	1110008P14Rik	p66 indep	UP	2.08637	1.17e-05	UP	2.19986	4.61e-06
1451302_PM_at		1110012L19Rik	p66 indep	UP	4.26373	2.31e-11	UP	4.49749	1.17e-11
1429834_PM_a_at	d	1110014N23Rik	p66 indep	UP	1.57374	0.00172489	UP	1.67566	0.000528321
1454825_PM_at	d	1110014N23Rik	p66 indep	UP	1.6044	0.000423057	UP	1.78222	4.64e-05
1429468_PM_at		1110018F16Rik	p66 indep	D	-2.17034	0.000307396	D	-2.9882	4.79e-06
1434441_PM_at		1110018J18Rik	p66 indep	D	-2.1186	0.000999353	D	-2.47846	0.000148488
1437287_PM_at		1110020G09Rik	p66 indep	D	-2.19911	0.000109099	D	-2.08803	0.000229644
1424364_PM_a_at	d	1110020P15Rik	p66 indep	UP	1.51913	2.92e-06	UP	1.7175	5.9e-08
1434340_PM_at	d	1110020P15Rik /// Gm6293	p66 indep	UP	2.03707	1.13e-06	UP	2.08569	6.97e-07
1434341_PM_x_at	d	1110020P15Rik /// Gm6293	p66 indep	UP	1.72909	7.28e-06	UP	1.84759	1.47e-06
1444550_PM_at		1110021J02Rik	p66 dep	D	-1.74597	0.000177252	NC	-1.46653	0.00516009
1455294_PM_at		1110029L17Rik	p66 indep	D	-2.65698	3.19e-07	D	-3.19292	2.02e-08
1455219_PM_at		1110030E23Rik	p66 indep	UP	1.55216	0.00151853	UP	1.55245	0.00151282
1418331_PM_at		1110031I02Rik	p66 indep	UP	1.79051	7.04e-05	UP	1.8174	5.23e-05
1428520_PM_at	d	1110032A13Rik	p66 indep	UP	1.60981	0.00235753	UP	1.63126	0.00187937
1416805_PM_at	d	1110032E23Rik	p66 indep	D	-2.05442	0.000426356	D	-2.24609	0.000123948
1429637_PM_at	d	1110032E23Rik	p66 indep	D	-5.57392	1.28e-06	D	-5.78228	9.42e-07
1428071_PM_at		1110038D17Rik	p66 indep	UP	1.56509	0.000620504	UP	1.56331	0.000635767
1428675_PM_at		1110049F12Rik /// LOC100047869	p66 indep	UP	2.02059	3.6e-07	UP	2.15334	9.29e-08
1436187_PM_at		1110054M08Rik	p66 indep	UP	1.60835	0.00711459	UP	2.0127	0.000256497
1436519_PM_a_at		1110057K04Rik	p66 indep	UP	1.98128	0.00412875	UP	1.58419	0.0420347
1416841_PM_at	d	1110059E24Rik	p66 indep	D	-2.35143	1.35e-05	D	-2.2594	2.49e-05
1418048_PM_at	d	1110059G10Rik	p66 dep	D	-1.82467	0.000578841	NC	-1.47821	0.0156207
1455545_PM_at		1110065P20Rik	p66 indep	UP	1.76347	6.99e-06	UP	2.0636	1.98e-07
1451313_PM_a_at		1110067D22Rik	p66 indep	D	-4.59117	2.96e-06	D	-4.14888	7.6e-06
1424318_PM_at		1110067D22Rik	p66 indep	D	-3.67428	1.35e-06	D	-3.15232	7.77e-06
1433582_PM_at	d	1190002N15Rik /// LOC100044725	p66 indep	D	-2.28507	0.00177806	D	-2.60497	0.000460447
1433581_PM_at	d	1190002N15Rik /// LOC100044725	p66 indep	D	-2.87722	0.000209767	D	-2.79561	0.000280613
1426879_PM_at		1190005F20Rik	p66 indep	D	-2.42444	1.52e-07	D	-2.3606	2.45e-07
1456641_PM_at		1190007F08Rik	p66 indep	UP	1.77112	2.66e-05	UP	1.961	3.03e-06
1429065_PM_at	d	1200009F10Rik	p66 indep	D	-3.38544	1.9e-06	D	-3.78029	5.32e-07
1429219_PM_at	d	1200009F10Rik	p66 indep	D	-2.34428	1.37e-06	D	-2.21059	3.79e-06
1423118_PM_at		1200014J11Rik	p66 indep	D	-1.59332	2.16e-06	D	-1.57247	3.24e-06
1428654_PM_at		1200016B10Rik	p66 indep	D	-2.00752	0.000818512	D	-2.02583	0.00072497
1429690_PM_at		1300003B13Rik	p66 indep	D	-1.6423	0.0150655	D	-1.69815	0.0101266
1423681_PM_at		1300018I05Rik	p66 dep	UP	1.5193	0.00238499	NC	1.48754	0.00358831
1426828_PM_at		1300018I17Rik	p66 indep	UP	1.51056	0.000671119	UP	1.63516	0.00010774
1442992_PM_at		130004C03	p66 indep	D	-1.5786	0.000818089	D	-1.50619	0.00212238
1460435_PM_at		1500002O20Rik	p66 indep	UP	1.63091	3.69e-07	UP	1.68419	1.37e-07
1423656_PM_x_at	d	1500010J02Rik	p66 indep	UP	1.7974	3.51e-06	UP	1.95382	5.07e-07
1437713_PM_x_at	d	1500010J02Rik	p66 indep	UP	1.52199	5.26e-05	UP	1.5234	5.12e-05
1423655_PM_a_at	d	1500010J02Rik	p66 indep	UP	2.0075	0.000115909	UP	2.13015	4.48e-05
1424192_PM_at		1500011H22Rik	p66 indep	UP	1.50195	0.00312247	UP	1.63917	0.000569661
1452584_PM_at		1500032L24Rik	p66 indep	UP	1.53152	1.44e-06	UP	1.69689	5.21e-08
1417474_PM_at		1500035H01Rik	p66 indep	UP	1.72123	0.0010254	UP	2.22074	1.49e-05
1428832_PM_at		1600002H07Rik	p66 indep	UP	1.56612	0.00213087	UP	1.75062	0.000268693
1429091_PM_at		1600002K03Rik	p66 indep	UP	1.80193	0.000109577	UP	1.94331	2.61e-05
1453585_PM_at		1600010M07Rik	p66 dep	UP	1.60032	5.77e-06	NC	1.3121	0.00227704
1419660_PM_at	d	1600012F09Rik	p66 indep	D	-3.15205	3.63e-10	D	-3.02727	6.9e-10
1449557_PM_at	d	1600012F09Rik	p66 indep	D	-2.56139	1.09e-07	D	-2.5674	1.05e-07
1424444_PM_a_at	d	1600014C10Rik	p66 indep	UP	1.95955	3.64e-07	UP	2.12847	5.87e-08
1436289_PM_x_at	d	1600014C10Rik	p66 indep	UP	1.62616	6.7e-06	UP	1.72457	1.35e-06
1428366_PM_at		1600027N09Rik	p66 indep	D	-1.53197	0.00022936	D	-1.55339	0.000162523
1428705_PM_at		1700007K13Rik	p66 indep	UP	11.392	1.82e-07	UP	12.7588	8.84e-08
1420435_PM_at		1700011A15Rik	p66 dep	UP	1.53861	1.8e-05	NC	1.40954	0.000254469
1424223_PM_at		1700020C11Rik	p66 indep	UP	2.22962	3.55e-05	UP	2.35252	1.57e-05
1430989_PM_a_at	d	1700020I14Rik	p66 indep	D	-1.94477	2.78e-07	D	-1.68271	9.47e-06
1428411_PM_at	d	1700020I14Rik	p66 indep	D	-4.08382	5.9e-06	D	-2.50299	0.00079953
1421019_PM_at		1700021F05Rik	p66 dep	D	-1.52256	3.49e-08	NC	-1.46614	1.58e-07
1428243_PM_at		1700021K19Rik	p66 indep	UP	1.61008	1.86e-05	UP	1.55131	5.09e-05
1424999_PM_at		1700022C21Rik	p66 indep	D	-1.80003	0.000727405	D	-2.07997	7.16e-05
1436431_PM_at		1700025G04Rik	p66 dep	D	-1.74913	0.000294446	NC	-1.49639	0.00515353
1429647_PM_at		1700027L20Rik	p66 indep	UP	1.56373	3.92e-05	UP	1.74166	2.26e-06
1428593_PM_at		1700029F09Rik	p66 indep	D	-3.51287	1.08e-06	D	-3.34602	1.91e-06
1452785_PM_at		1700034H14Rik	p66 indep	D	-2.6582	3.86e-07	D	-3.00276	6.09e-08
1429122_PM_a_at		1700040I03Rik	p66 indep	UP	2.02486	0.00057587	UP	2.45403	4.17e-05
1454879_PM_s_at		1700052N19Rik	p66 dep	D	-1.85497	6.73e-06	NC	-1.48087	0.00110807
1457453_PM_at		1700057G04Rik	p66 dep	UP	1.51068	1.2e-05	NC	1.06005	0.430406
1430055_PM_at		1700080G18Rik	p66 indep	UP	1.80159	5.05e-07	UP	1.57821	1.78e-05
1454345_PM_at		1700081H04Rik	p66 dep	UP	1.52336	0.000147563	NC	1.35261	0.00328971
1432430_PM_a_at		1700081L11Rik	p66 dep	UP	1.55555	1.36e-05	NC	1.47504	6.62e-05
1454990_PM_at	d	1700124K17Rik /// Arid2	p66 indep	D	-3.16767	2.73e-07	D	-3.37165	1.2e-07
1426525_PM_at	d	1700124K17Rik /// Arid2	p66 indep	D	-2.33317	1.13e-05	D	-2.37465	8.63e-06
1434506_PM_at	d	1700124K17Rik /// Arid2	p66 indep	D	-2.70652	3e-07	D	-2.37899	2.34e-06
1418007_PM_at		1810007M14Rik	p66 indep	D	-4.68133	1.35e-06	D	-5.19578	5.13e-07
1429730_PM_at		1810009N02Rik	p66 indep	UP	1.50052	0.00362278	UP	1.61564	0.000885359
1454614_PM_at		1810013D10Rik	p66 indep	UP	1.58186	5.14e-05	UP	1.77883	2.63e-06
1430991_PM_at		1810014B01Rik	p66 indep	D	-3.08876	2.65e-05	D	-2.48245	0.00030893
1452626_PM_a_at		1810014F10Rik	p66 indep	UP	1.81894	0.000539039	UP	1.93625	0.000194666
1431175_PM_at		1810019D21Rik	p66 dep	UP	1.50512	7.17e-05	NC	1.49579	8.56e-05
1451381_PM_at		1810020D17Rik	p66 indep	UP	2.07035	2.81e-06	UP	2.1841	1.01e-06
1434493_PM_at	d	1810022K09Rik	p66 indep	D	-3.08748	3.03e-05	D	-2.25972	0.000985192
1436523_PM_s_at	d	1810022K09Rik	p66 indep	D	-2.03795	1.03e-05	D	-1.8854	4.45e-05
1447923_PM_at		1810026B05Rik	p66 indep	D	-2.18159	3.22e-05	D	-2.06857	7.5e-05
1430985_PM_at		1810027O10Rik	p66 indep	UP	1.64502	0.000222509	UP	2.00067	3.79e-06
1423289_PM_a_at		1810029B16Rik	p66 indep	D	-1.7467	0.000115248	D	-2.17305	1.64e-06
1433867_PM_at		1810030O07Rik	p66 dep	D	-1.5013	0.000107302	NC	-1.49007	0.00013223
1427879_PM_at		1810031K17Rik	p66 indep	UP	2.24296	2.65e-08	UP	2.36141	9.43e-09
1436677_PM_at		1810032O08Rik	p66 indep	D	-2.12078	6.69e-05	D	-2.16204	4.96e-05
1430612_PM_at		1810033B17Rik	p66 dep	UP	1.56585	1.74e-05	NC	1.2327	0.0174703
1428554_PM_a_at		1810035L17Rik	p66 dep	D	-1.67906	3.87e-07	NC	-1.44248	4.48e-05
1451288_PM_s_at	d	1810043G02Rik	p66 indep	UP	2.2094	1.33e-07	UP	2.62655	5.09e-09
1424267_PM_at	d	1810043G02Rik	p66 indep	UP	1.87028	2.13e-05	UP	2.02006	4.59e-06
1457826_PM_a_at		1810043H04Rik	p66 indep	UP	1.53789	4.53e-05	UP	1.52931	5.3e-05
1449412_PM_at		1810046J19Rik	p66 indep	UP	1.82584	3.28e-05	UP	2.02388	4.16e-06
1460254_PM_at	d	1810049H13Rik	p66 indep	UP	2.53229	2.71e-05	UP	3.1835	1.38e-06
1441878_PM_s_at	d	1810049H13Rik	p66 indep	UP	4.04419	1.11e-06	UP	4.23118	6.94e-07
1436339_PM_at		1810058I24Rik	p66 indep	UP	1.58	1.72e-07	UP	1.66695	2.9e-08
1427905_PM_at		1810063B07Rik	p66 indep	UP	1.73851	0.000254732	UP	1.75313	0.000217329
1429008_PM_at		1810074P20Rik	p66 indep	D	-3.15508	1.21e-06	D	-2.84091	4.71e-06
1440213_PM_a_at		2010001M06Rik	p66 dep	UP	1.53555	0.00227294	NC	1.23764	0.0989569
1455646_PM_at		2010004M13Rik	p66 indep	UP	2.15352	6.79e-06	UP	2.55091	3.85e-07
1456587_PM_x_at		2010005J08Rik	p66 dep	UP	1.55874	0.0043373	NC	1.27895	0.0909257
1429255_PM_at		2010007H12Rik	p66 indep	UP	1.92449	5.29e-05	UP	2.06139	1.53e-05
1424695_PM_at	d	2010011I20Rik	p66 indep	UP	2.31597	7.78e-05	UP	2.41669	4.34e-05
1451450_PM_at	d	2010011I20Rik	p66 indep	UP	1.78789	4.9e-05	UP	2.01198	4.51e-06
1424694_PM_at	d	2010011I20Rik	p66 indep	UP	2.5235	7.85e-07	UP	2.14457	1.17e-05
1425193_PM_at	d	2010106G01Rik	p66 indep	D	-1.97906	1.52e-06	D	-1.84104	7.26e-06
1450459_PM_at	d	2010106G01Rik	p66 indep	D	-1.8533	0.000123015	D	-2.08388	1.51e-05
1456204_PM_at		2010107H07Rik	p66 indep	UP	1.5511	0.000186591	UP	1.6928	2.23e-05
1436839_PM_at	d	2010109K11Rik	p66 indep	D	-3.7084	1.41e-06	D	-3.61581	1.87e-06
1430028_PM_at	d	2210018M11Rik	p66 indep	D	-2.29181	0.000696348	D	-2.30273	0.000659479
1424928_PM_at	d	2210018M11Rik	p66 indep	D	-2.19583	0.000688542	D	-2.24635	0.000523119
1435378_PM_at		2210020M01Rik	p66 indep	UP	1.55833	0.000153212	UP	1.50817	0.000344807
1451409_PM_at		2210021J22Rik	p66 indep	UP	1.8849	1.58e-05	UP	1.80222	3.96e-05
1428562_PM_at		2210403K04Rik	p66 indep	D	-5.03524	6.44e-06	D	-6.02596	1.47e-06
1437087_PM_at		2210408K08Rik	p66 indep	D	-1.7695	0.000946247	D	-1.92189	0.000250445
1429261_PM_at		2210411K11Rik	p66 indep	UP	1.95248	8.68e-05	UP	1.90339	0.000134456
1433530_PM_at		2210411K19Rik	p66 indep	D	-1.62275	0.000530743	D	-1.64709	0.000393065
1428500_PM_at		2210419D22Rik	p66 indep	D	-2.52323	5.19e-06	D	-2.89314	7.23e-07
1424872_PM_at		2310001H12Rik	p66 dep	D	-1.58856	0.00288409	NC	-1.46349	0.0113672
1437145_PM_s_at		2310002J15Rik	p66 indep	UP	1.51534	3.25e-05	UP	1.53923	2.05e-05
1452883_PM_a_at		2310002J21Rik	p66 indep	D	-3.54941	1.36e-09	D	-3.33519	3.29e-09
1425087_PM_at		2310003F16Rik	p66 indep	D	-1.76827	0.0051907	D	-1.81837	0.00364108
1427895_PM_at		2310004N24Rik	p66 indep	UP	1.81819	4.83e-07	UP	2.04673	2.76e-08
1433033_PM_at		2310007H11Rik	p66 dep	UP	1.50704	0.000349795	NC	1.32008	0.00888979
1436446_PM_at		2310007O11Rik	p66 indep	D	-2.32305	1.26e-06	D	-2.28306	1.7e-06
1451171_PM_at		2310008H04Rik	p66 dep	D	-1.5137	0.000408776	NC	-1.22056	0.0567407
1435776_PM_at		2310009B15Rik	p66 indep	UP	1.58399	9.62e-05	UP	1.75731	7.7e-06
1421031_PM_a_at		2310016C08Rik	p66 indep	UP	1.96511	6.65e-06	UP	1.89161	1.43e-05
1431712_PM_a_at		2310022A10Rik	p66 indep	UP	2.14895	1.59e-06	UP	2.131	1.86e-06
1433726_PM_at	d	2310035C23Rik	p66 indep	D	-3.27017	4.68e-10	D	-2.96448	2.17e-09
1454707_PM_at	d	2310035C23Rik	p66 indep	D	-2.03099	0.000267032	D	-2.12023	0.000141745
1432295_PM_a_at		2310035K24Rik	p66 indep	UP	1.85395	1.8e-07	UP	1.84881	1.94e-07
1428241_PM_at		2310035K24Rik	p66 indep	UP	1.81881	1.61e-05	UP	1.77485	2.73e-05
1417348_PM_at		2310039H08Rik	p66 indep	UP	1.87317	1.13e-05	UP	1.89739	8.64e-06
1424915_PM_s_at		2310044G17Rik	p66 indep	D	-1.70708	0.00183107	D	-2.11368	6.16e-05
1424038_PM_a_at		2310044H10Rik	p66 indep	UP	1.73755	4.46e-06	UP	1.80616	1.72e-06
1429079_PM_a_at		2310045N01Rik	p66 indep	UP	1.77716	1.34e-05	UP	1.93234	2.1e-06
1428723_PM_at		2310047M10Rik	p66 indep	UP	3.01689	4.45e-09	UP	3.29468	1.16e-09
1435636_PM_at	d	2310051F07Rik	p66 indep	D	-2.39855	2.34e-05	D	-2.39911	2.33e-05
1455389_PM_s_at	d	2310051F07Rik	p66 indep	D	-1.94339	3.54e-07	D	-1.98514	2.18e-07
1427921_PM_s_at		2310061C15Rik	p66 indep	UP	1.50669	0.00636494	UP	1.66593	0.00111639
1434155_PM_a_at		2310061I04Rik	p66 indep	UP	1.55613	0.0102807	UP	1.53428	0.0125764
1449304_PM_at		2310061J03Rik	p66 indep	UP	2.16885	0.000463402	UP	2.43483	0.000105792
1442077_PM_at		2310076G05Rik	p66 indep	D	-10.9768	2.39e-05	D	-15.6246	3.88e-06
1417779_PM_at		2310079N02Rik	p66 indep	UP	1.55418	0.00248755	UP	1.7523	0.000268792
1460672_PM_at		2410002F23Rik	p66 indep	D	-1.68974	5.61e-05	D	-1.535	0.000502424
1428088_PM_at		2410002I01Rik	p66 indep	UP	1.66507	0.00013435	UP	2.23123	3.22e-07
1418667_PM_at	d	2410002O22Rik	p66 indep	D	-3.101	3.68e-09	D	-2.15455	1.78e-06
1435377_PM_at	d	2410002O22Rik	p66 indep	D	-2.70529	6.33e-08	D	-2.66354	8.15e-08
1454047_PM_a_at		2410017P07Rik	p66 dep	D	-2.05095	6.89e-05	NC	-1.4405	0.020308
1420114_PM_s_at	d	2410022L05Rik	p66 indep	UP	1.59591	2.02e-07	UP	1.63685	8.78e-08
1420113_PM_s_at	d	2410022L05Rik	p66 indep	UP	2.05495	2.02e-05	UP	2.24033	4.52e-06
1426495_PM_at	d	2410042D21Rik	p66 indep	D	-2.27656	3.55e-05	D	-2.37196	1.93e-05
1433872_PM_at	d	2410042D21Rik	p66 indep	D	-4.80592	4.02e-07	D	-3.66982	6.08e-06
1425146_PM_at		2410075B13Rik	p66 indep	UP	1.76583	0.000180025	UP	2.01779	1.47e-05
1440381_PM_at		2410085M17Rik	p66 indep	D	-4.25313	6.13e-07	D	-5.00698	1.18e-07
1437552_PM_at	d	2410127L17Rik /// LOC677553	p66 indep	D	-3.43839	3.24e-07	D	-3.61958	1.72e-07
1429458_PM_at	d	2410127L17Rik /// LOC677553	p66 indep	D	-2.85022	1.07e-09	D	-2.47289	1.32e-08
1434663_PM_at	d	2410129H14Rik	p66 indep	D	-5.09301	6.51e-08	D	-5.85543	1.69e-08
1455052_PM_a_at	d	2410129H14Rik	p66 indep	D	-4.45777	5.28e-10	D	-3.72196	5.06e-09
1434664_PM_at	d	2410129H14Rik	p66 indep	D	-5.20439	1.81e-07	D	-4.3118	1.14e-06
1442015_PM_at		2500002B13Rik	p66 indep	UP	1.55587	2.14e-05	UP	1.69325	2.01e-06
1457675_PM_at		2510002D24Rik	p66 indep	UP	1.50273	0.00431279	UP	1.56246	0.00210626
1440062_PM_at		2510009E07Rik	p66 indep	UP	1.84878	9.35e-07	UP	2.12291	3.96e-08
1429245_PM_at		2510022D24Rik	p66 dep	UP	1.66797	5.23e-05	NC	1.4678	0.00106234
1429967_PM_at		2600002B07Rik	p66 dep	UP	1.50144	0.000135397	NC	1.32285	0.00424795
1432448_PM_at		2600006K01Rik	p66 indep	UP	3.01815	5.18e-08	UP	2.96843	6.62e-08
1440826_PM_s_at		2610002I17Rik	p66 indep	UP	1.59597	0.012616	UP	1.78338	0.00285913
1431003_PM_a_at		2610002J02Rik	p66 indep	UP	1.5464	0.000143682	UP	1.66036	2.42e-05
1428561_PM_at		2610002J23Rik	p66 indep	D	-4.02185	9.61e-09	D	-3.39916	8.05e-08
1453078_PM_at	d	2610002M06Rik	p66 indep	D	-1.52799	0.00284739	D	-1.54791	0.00223429
1419690_PM_at	d	2610002M06Rik	p66 indep	D	-1.67813	6.25e-07	D	-1.5317	9.7e-06
1429281_PM_at		2610008E11Rik	p66 indep	D	-2.4589	0.000698523	D	-2.26584	0.00164845
1455135_PM_at		2610014I16Rik	p66 indep	UP	1.76078	0.00011185	UP	1.50581	0.00253189
1419798_PM_at		2610019E17Rik	p66 indep	D	-2.77238	2.18e-06	D	-2.28306	3.59e-05
1429202_PM_at		2610019N06Rik	p66 dep	D	-1.70396	0.000438662	NC	-1.42897	0.0109947
1430214_PM_a_at		2610020H08Rik	p66 dep	D	-1.52936	0.00190496	NC	-1.39443	0.0113105
1438786_PM_a_at		2610021A01Rik	p66 indep	D	-5.34371	5.09e-06	D	-5.52615	3.87e-06
1429556_PM_at		2610024B07Rik	p66 indep	D	-2.66621	4.65e-06	D	-3.53104	1.1e-07
1421089_PM_a_at		2610028A01Rik	p66 indep	D	-2.17956	1.83e-08	D	-2.09391	4.37e-08
1417921_PM_at		2610029G23Rik	p66 indep	D	-2.34739	9.8e-06	D	-1.96763	0.000161298
1428897_PM_at		2610029I01Rik	p66 indep	D	-3.27208	1.38e-08	D	-2.63744	3.49e-07
1434233_PM_at	d	2610030H06Rik	p66 indep	D	-4.03621	7.43e-07	D	-3.63825	2.29e-06
1434232_PM_a_at	d	2610030H06Rik	p66 indep	D	-5.93602	4.41e-08	D	-5.32739	1.21e-07
1452607_PM_at	d	2610030H06Rik	p66 indep	D	-3.09593	1.33e-08	D	-3.13731	1.09e-08
1427937_PM_at	d	2610030H06Rik	p66 indep	D	-3.6982	4.2e-06	D	-3.58718	5.8e-06
1428693_PM_at	d	2610044O15Rik	p66 indep	D	-2.06382	0.00981307	D	-2.33156	0.00327084
1452876_PM_x_at	d	2610044O15Rik	p66 indep	D	-2.04817	0.00717399	D	-1.95494	0.0111098
1454914_PM_at	d	2610101N10Rik	p66 indep	D	-3.83822	1.78e-08	D	-4.78753	1.3e-09
1434300_PM_at	d	2610101N10Rik	p66 indep	D	-4.00209	0.000126547	D	-3.9838	0.000131296
1439516_PM_at		2610201A13Rik	p66 indep	D	-3.50943	1.62e-05	D	-4.10535	3.34e-06
1455160_PM_at		2610203C20Rik	p66 indep	D	-18.9784	1.69e-08	D	-19.4753	1.46e-08
1429451_PM_at		2610301B20Rik	p66 dep	D	-2.06307	0.00304453	NC	-1.20798	0.392188
1452988_PM_at		2610306M01Rik	p66 indep	UP	1.6639	0.0121922	UP	1.72533	0.00785489
1453749_PM_at	d	2610507I01Rik	p66 dep	UP	1.52581	0.00396321	NC	1.27633	0.0757307
1431141_PM_at	d	2610507I01Rik	p66 dep	UP	1.63897	0.000509613	NC	1.35911	0.0187564
1445170_PM_at		2700012I20Rik	p66 indep	UP	1.81235	4.68e-05	UP	1.84695	3.2e-05
1455878_PM_at		2700023E23Rik	p66 indep	D	-2.09935	0.00195516	D	-1.7554	0.0139107
1452877_PM_at		2700029M09Rik	p66 indep	D	-1.79056	2.88e-06	D	-1.84296	1.44e-06
1451391_PM_at		2700050L05Rik	p66 indep	D	-1.99432	2.58e-05	D	-2.03818	1.74e-05
1432419_PM_a_at		2700078K21Rik	p66 indep	UP	1.72269	1.31e-05	UP	1.72607	1.25e-05
1435523_PM_s_at	d	2700089E24Rik	p66 indep	D	-2.79143	0.00193966	D	-2.98303	0.00112701
1460464_PM_at	d	2700089E24Rik	p66 indep	D	-4.48755	9.85e-07	D	-4.02068	2.94e-06
1453208_PM_at	d	2700089E24Rik	p66 indep	D	-8.11283	6.08e-09	D	-6.28353	5.33e-08
1427141_PM_at		2700099C18Rik	p66 indep	D	-2.71852	0.00200514	D	-2.48598	0.00419703
1436322_PM_a_at		2810001A02Rik	p66 indep	UP	2.06204	6.2e-06	UP	2.03406	8.01e-06
1436323_PM_at		2810001A02Rik	p66 indep	UP	1.83208	1.45e-05	UP	1.9467	4.04e-06
1434870_PM_at		2810004N23Rik	p66 indep	D	-1.73433	0.00132005	D	-2.08147	7.08e-05
1452737_PM_at		2810008M24Rik	p66 indep	D	-6.60448	2.41e-07	D	-5.92543	5.95e-07
1423623_PM_at		2810021B07Rik	p66 indep	D	-1.72641	2.55e-05	D	-1.71827	2.84e-05
1427349_PM_x_at		2810021G02Rik	p66 indep	D	-6.00569	5.9e-08	D	-4.69553	5.92e-07
1428686_PM_at		2810029C07Rik	p66 indep	UP	2.17135	4.34e-07	UP	1.82592	1.53e-05
1423266_PM_at		2810405K02Rik	p66 indep	UP	1.8846	0.000340118	UP	1.89823	0.000302814
1452167_PM_at	d	2810407C02Rik	p66 indep	D	-3.68	2.8e-08	D	-3.70259	2.59e-08
1453726_PM_s_at	d	2810407C02Rik	p66 indep	D	-5.68666	1.56e-07	D	-5.51066	2.08e-07
1437549_PM_at		2810408I11Rik	p66 dep	D	-1.61336	0.00467004	NC	-1.36957	0.0498811
1419153_PM_at		2810417H13Rik	p66 indep	D	-2.33611	3.22e-07	D	-1.87434	2.18e-05
1428180_PM_at		2810422J05Rik	p66 indep	UP	1.70743	3.12e-05	UP	1.59416	0.000154579
1418702_PM_a_at		2810428I15Rik	p66 indep	UP	1.8719	0.00422439	UP	2.38378	0.000224263
1427085_PM_at		2810432D09Rik	p66 indep	UP	1.50621	0.00287796	UP	1.57385	0.00122438
1423679_PM_at		2810432L12Rik	p66 indep	UP	1.85844	4.15e-05	UP	2.17657	2.06e-06
1450496_PM_a_at		2810433K01Rik	p66 dep	D	-1.51415	0.00259438	NC	-1.17611	0.195865
1419877_PM_x_at	d	2810449G22Rik	p66 dep	UP	1.50664	5.61e-05	NC	1.40207	0.000458764
1419876_PM_at	d	2810449G22Rik	p66 dep	UP	1.51681	8.23e-05	NC	1.4858	0.000146027
1418389_PM_at		2810453I06Rik	p66 indep	UP	1.84742	0.000105568	UP	2.00262	2.42e-05
1429096_PM_at		2810455D13Rik	p66 indep	D	-2.5375	0.000117377	D	-2.38648	0.000246309
1452980_PM_at		2810468N07Rik	p66 indep	UP	1.51228	0.00450944	UP	1.8157	0.000160308
1428624_PM_at		2810482I07Rik	p66 indep	D	-2.67698	3.8e-09	D	-2.95091	7.25e-10
1452989_PM_at		2900009J20Rik	p66 indep	D	-1.62757	0.005493	D	-1.522	0.0143809
1444230_PM_at		2900046D03Rik	p66 dep	UP	1.50032	0.000878203	NC	1.09233	0.408587
1453207_PM_at		2900053A13Rik	p66 indep	UP	1.74279	5.29e-05	UP	1.98481	3.48e-06
1428333_PM_at		2900062L11Rik /// 6530401D17Rik	p66 indep	D	-2.0377	0.000665514	D	-1.94152	0.00126972
1439817_PM_at		2900064A13Rik	p66 dep	D	-1.79093	0.00816429	NC	-1.42681	0.0892574
1449617_PM_at		2900092E17Rik	p66 dep	UP	1.67812	0.000505231	NC	1.43123	0.0097361
1428286_PM_at		2900097C17Rik	p66 indep	D	-3.06754	1.74e-07	D	-3.55396	2.37e-08
1448930_PM_at		3010026O09Rik	p66 indep	UP	2.02341	1.13e-05	UP	2.41055	4.89e-07
1447977_PM_x_at		3100002L24Rik /// Gm14434 /// OTTMUSG00000016609	p66 indep	D	-2.09358	0.00224931	D	-1.58766	0.0411574
1426964_PM_at		3110003A17Rik	p66 indep	D	-2.48914	6.25e-06	D	-2.50804	5.59e-06
1430407_PM_at		3110035C09Rik	p66 indep	D	-2.20384	1.78e-05	D	-2.6078	1.26e-06
1430279_PM_at		3110038A09Rik	p66 dep	UP	1.87464	8.77e-06	NC	1.39544	0.00555493
1429771_PM_at		3110073H01Rik	p66 indep	D	-7.37406	8.43e-06	D	-6.759	1.51e-05
1453863_PM_at		3300002P09Rik	p66 indep	UP	3.03786	1.42e-06	UP	2.82617	3.69e-06
1434550_PM_at		3830406C13Rik	p66 indep	D	-1.74398	0.00111001	D	-1.75533	0.000999494
1436388_PM_a_at		3830406C13Rik	p66 indep	D	-2.28379	1.27e-05	D	-1.74729	0.000980065
1435672_PM_at		3830612M24	p66 indep	D	-1.80482	0.000738703	D	-1.50758	0.0121723
1430614_PM_at		4632415K11Rik	p66 indep	UP	1.8506	0.00215005	UP	1.71989	0.00567345
1436234_PM_at	d	4732471D19Rik	p66 indep	D	-2.22975	4.03e-05	D	-3.43842	8.91e-08
1436235_PM_x_at	d	4732471D19Rik	p66 indep	D	-2.338	6.47e-06	D	-3.22952	5.24e-08
1441009_PM_at		4732491K20Rik	p66 dep	UP	1.5144	0.00234208	NC	1.30605	0.0370823
1429031_PM_at		4833408D11Rik	p66 indep	D	-4.77465	1.33e-07	D	-4.57931	2.04e-07
1455255_PM_at		4833420G11Rik	p66 indep	D	-1.6372	0.000185661	D	-1.56591	0.000493049
1435717_PM_at		4833428C12Rik	p66 indep	D	-3.68595	2.23e-06	D	-4.59421	2.18e-07
1436524_PM_at		4833438C02Rik	p66 indep	UP	2.01403	5.49e-05	UP	2.26477	7.74e-06
1454136_PM_a_at		4921524J17Rik	p66 indep	D	-4.87573	3.89e-09	D	-4.0115	3.57e-08
1438038_PM_at		4930402H24Rik	p66 indep	D	-1.73035	0.000518939	D	-1.72171	0.000567476
1452337_PM_at	d	4930427A07Rik	p66 indep	UP	1.72037	0.004039	UP	1.90938	0.0009352
1455818_PM_at	d	4930427A07Rik	p66 indep	UP	1.61706	0.000278655	UP	1.55514	0.000649194
1430516_PM_at		4930428B01Rik	p66 indep	D	-1.64245	0.00391711	D	-2.45466	8.04e-06
1420580_PM_at		4930429B21Rik	p66 indep	UP	2.50732	1.4e-06	UP	1.96664	7.76e-05
1453468_PM_at		4930430F08Rik	p66 indep	D	-1.75021	0.000104257	D	-1.53421	0.00151443
1433978_PM_at		4930430F08Rik	p66 indep	D	-1.9164	9.34e-05	D	-1.93903	7.6e-05
1439484_PM_at		4930431H11Rik	p66 indep	D	-2.43972	3.52e-05	D	-1.83691	0.00183483
1429885_PM_at		4930431P19Rik	p66 dep	UP	1.5844	1.77e-05	NC	1.36943	0.0011204
1434625_PM_at		4930432O21Rik	p66 indep	D	-1.81234	0.00844287	D	-1.88659	0.00539121
1449718_PM_s_at	d	4930453N24Rik	p66 indep	D	-2.89281	7.28e-07	D	-2.50844	5.69e-06
1423976_PM_at	d	4930453N24Rik	p66 indep	D	-2.13336	6.02e-10	D	-2.12106	6.9e-10
1426220_PM_at	d	4930471M23Rik	p66 indep	UP	1.55382	0.000282761	UP	1.56488	0.000239215
1434048_PM_at	d	4930471M23Rik	p66 indep	UP	1.6447	0.00041514	UP	1.56441	0.00113479
1437900_PM_at		4930523C07Rik	p66 indep	D	-1.65585	0.00380847	D	-1.535	0.0116344
1430347_PM_at		4930524J08Rik	p66 indep	UP	1.51001	0.00019941	UP	1.57933	6.23e-05
1431228_PM_s_at		4930526I15Rik	p66 indep	UP	1.77684	0.000147891	UP	1.61077	0.000972728
1427534_PM_at		4930535I16Rik	p66 dep	UP	1.61207	2.56e-05	NC	1.48831	0.000213666
1435773_PM_at		4930547N16Rik	p66 indep	D	-2.18939	1.02e-05	D	-1.91774	9.94e-05
1431358_PM_at		4930547N16Rik	p66 indep	D	-2.00171	9.98e-06	D	-1.51519	0.00237117
1454189_PM_at		4930557J02Rik	p66 dep	UP	1.60785	3.25e-06	NC	1.15441	0.0719916
1429586_PM_at		4930558N01Rik	p66 indep	UP	1.81383	0.000897929	UP	1.78116	0.00118918
1429066_PM_at		4930565B19Rik	p66 indep	UP	1.77865	0.000629234	UP	1.72876	0.00100996
1428860_PM_at		4930572J05Rik	p66 dep	UP	1.50624	9.89e-05	NC	1.40204	0.000730929
1416607_PM_at	d	4931406C07Rik	p66 dep	D	-1.57462	0.000137738	NC	-1.36305	0.00459552
1454067_PM_a_at	d	4931406C07Rik	p66 dep	D	-1.64667	0.00725335	NC	-1.24607	0.203877
1454048_PM_a_at		4931408A02Rik /// LOC630876	p66 indep	UP	2.11821	1.6e-06	UP	2.06668	2.58e-06
1448235_PM_s_at		4932431P20Rik /// Gm12587 /// Gm13932 /// Gm2509 /// Gm2676 /// Gm3307 /// Gm3462 /// Gm3899 /// Gm4587 /// Gm5473 /// Gm5842 /// Gm5853 /// Gm5937 /// Gm7890 /// Gm8390 /// Hmg1l1 /// Hmgb1 /// Hmgb1l /// LOC100045876 /// LOC637733	p66 indep	D	-2.17958	0.00202923	D	-2.08033	0.00332809
1429689_PM_at		4932433N03Rik	p66 indep	D	-2.13063	0.00101677	D	-2.55208	0.000115849
1427016_PM_at		4932438A13Rik	p66 indep	D	-4.39959	2.73e-06	D	-4.39762	2.74e-06
1439131_PM_at		4932441K18Rik	p66 indep	D	-2.56439	0.000423952	D	-2.89736	0.000116324
1436219_PM_at	d	4933403F05Rik	p66 indep	D	-3.298	8.65e-07	D	-3.27213	9.54e-07
1434977_PM_at	d	4933403F05Rik	p66 indep	D	-2.40464	9.59e-06	D	-2.6203	2.67e-06
1434979_PM_at	d	4933403F05Rik	p66 indep	D	-1.98581	1.23e-05	D	-1.70853	0.000230695
1434978_PM_at	d	4933403F05Rik	p66 indep	D	-2.46482	1.1e-06	D	-2.18145	8.42e-06
1430232_PM_at		4933407E14Rik	p66 dep	UP	1.64604	0.00109305	NC	1.49259	0.00623504
1439495_PM_at		4933407H18Rik	p66 indep	D	-2.7831	0.000798479	D	-2.82881	0.000688129
1429155_PM_at		4933411K20Rik	p66 indep	D	-3.5899	4.5e-08	D	-3.11598	2.9e-07
1428162_PM_at		4933421E11Rik	p66 indep	D	-5.60047	5.37e-05	D	-4.54412	0.00022991
1419211_PM_s_at	d	4933424B01Rik	p66 indep	D	-1.74844	6.07e-06	D	-1.57476	8.21e-05
1455076_PM_a_at	d	4933424B01Rik	p66 indep	D	-1.7769	0.00030949	D	-2.41155	1.55e-06
1454606_PM_at		4933426M11Rik	p66 indep	UP	1.53083	0.00222904	UP	1.63659	0.000608613
1419745_PM_at		4933428G20Rik	p66 indep	UP	1.7565	3.66e-06	UP	1.51159	0.000171706
1432076_PM_at		4933430H16Rik	p66 dep	UP	1.5303	5.05e-05	NC	1.20333	0.0386075
1431334_PM_a_at		4933433P14Rik	p66 indep	D	-1.64118	0.00203217	D	-1.65927	0.00169041
1452696_PM_a_at		4933439C10Rik	p66 indep	UP	1.50066	0.000236121	UP	1.7502	4.72e-06
1424496_PM_at		5133401N09Rik	p66 indep	UP	1.87886	5.23e-05	UP	2.11436	5.85e-06
1430030_PM_at		5330426P16Rik	p66 indep	D	-2.46717	0.01335	D	-2.68164	0.00762113
1439400_PM_x_at		5430433E21Rik	p66 dep	UP	1.52028	0.000165194	NC	1.31106	0.0075301
1424073_PM_at		5430437P03Rik	p66 indep	UP	1.82013	7.23e-08	UP	1.84331	5.16e-08
1433174_PM_a_at		5430440L12Rik	p66 indep	D	-1.73327	0.000145609	D	-2.29416	6.76e-07
1436347_PM_a_at		5530601H04Rik	p66 indep	D	-2.17022	0.000591485	D	-1.92599	0.00259305
1452750_PM_at		5530601H04Rik	p66 indep	D	-2.23384	0.00181909	D	-2.10268	0.00342007
1434343_PM_at		5730403M16Rik	p66 indep	UP	1.92576	1.69e-06	UP	2.08398	3.11e-07
1423131_PM_at		5730427N09Rik	p66 indep	D	-4.03769	1.85e-05	D	-2.77769	0.000608733
1454460_PM_at		5730433N10Rik	p66 indep	UP	1.74112	0.0011356	UP	1.73598	0.00119126
1429984_PM_at	d	5730455O13Rik	p66 indep	D	-4.39071	1.88e-06	D	-4.63785	1.11e-06
1435810_PM_at	d	5730455O13Rik	p66 indep	D	-2.22928	0.00016055	D	-2.53105	2.89e-05
1455038_PM_at		5730471H19Rik	p66 dep	D	-1.54556	0.00252357	NC	-1.40448	0.0141824
1441960_PM_x_at	d	5730494M16Rik	p66 indep	UP	1.5265	0.0135576	UP	1.51814	0.0146488
1459875_PM_x_at	d	5730494M16Rik	p66 indep	UP	1.55608	0.00772886	UP	1.58451	0.0058664
1430701_PM_a_at		5730528L13Rik	p66 indep	D	-2.02747	0.000222523	D	-1.88942	0.000642988
1454812_PM_at	d	5730601F06Rik	p66 indep	D	-3.77561	1.03e-07	D	-3.19183	8.27e-07
1434084_PM_at	d	5730601F06Rik	p66 indep	D	-6.1832	5.79e-12	D	-4.59666	1.59e-10
1429896_PM_at		5830408B19Rik	p66 indep	D	-3.38469	6.17e-07	D	-3.23379	1.09e-06
1426279_PM_at		5830415L20Rik	p66 indep	D	-3.36821	5.77e-10	D	-3.03153	2.86e-09
1424591_PM_at		5830433M19Rik	p66 indep	D	-5.42009	3.39e-08	D	-5.52156	2.83e-08
1453358_PM_s_at		5830467E07Rik /// Amn1	p66 indep	D	-1.56406	0.00510537	D	-1.61808	0.00293903
1433860_PM_at		6030458C11Rik	p66 indep	D	-1.98036	2.55e-06	D	-2.90425	2.12e-09
1452903_PM_at		6230427J02Rik	p66 indep	UP	2.19626	0.000645351	UP	2.07007	0.00132257
1426937_PM_at		6330406I15Rik	p66 indep	D	-3.53188	0.0121782	D	-3.49656	0.0127851
1429723_PM_at		6330409N04Rik	p66 indep	D	-1.73046	8.23e-05	D	-2.40897	1.23e-07
1426316_PM_at		6330416G13Rik	p66 indep	UP	1.58414	0.000102972	UP	1.67749	2.54e-05
1460624_PM_at		6330564D18Rik	p66 indep	D	-1.98973	0.00244756	D	-2.02741	0.00196186
1425194_PM_a_at		6330577E15Rik	p66 indep	D	-1.5951	4.43e-06	D	-1.66595	1.25e-06
1437374_PM_at		6430526N21Rik	p66 dep	UP	1.65652	2.06e-05	NC	1.37713	0.00234813
1444723_PM_at	d	6530418L21Rik	p66 indep	UP	1.91677	3.93e-05	UP	1.50773	0.00367165
1459051_PM_at	d	6530418L21Rik	p66 indep	UP	2.0045	3.83e-08	UP	1.614	9.9e-06
1433807_PM_at	d	6720463M24Rik	p66 indep	D	-4.35358	1.2e-06	D	-4.6491	6.29e-07
1429478_PM_at	d	6720463M24Rik	p66 indep	D	-2.32312	0.000486015	D	-3.06861	1.94e-05
1434797_PM_at		6720469N11Rik	p66 indep	D	-1.50026	0.000353823	D	-1.58124	9.5e-05
1423071_PM_x_at	d	6720475J19Rik	p66 indep	D	-4.95564	6.58e-06	D	-3.63098	9.72e-05
1423072_PM_at	d	6720475J19Rik	p66 indep	D	-3.74374	0.000726164	D	-3.61617	0.00093028
1433184_PM_at		6720477C19Rik	p66 indep	D	-2.50221	0.00590749	D	-2.91057	0.00181756
1424752_PM_x_at		6720487G11Rik /// Zfp71-rs1	p66 indep	D	-2.62031	0.0128461	D	-2.50462	0.0170156
1430172_PM_a_at		677156 /// Cyp4f16	p66 indep	UP	1.66111	0.000884961	UP	1.98763	3.41e-05
1428829_PM_at		6820401H01Rik	p66 indep	D	-2.94302	3.52e-07	D	-3.15102	1.36e-07
1436740_PM_at	d	6820431F20Rik	p66 indep	D	-5.43597	0.000556371	D	-4.16188	0.0025521
1437717_PM_x_at	d	6820431F20Rik	p66 indep	D	-3.67185	0.0020728	D	-3.31598	0.00395134
1452997_PM_at	d	6820431F20Rik	p66 indep	D	-5.0393	3.65e-06	D	-4.501	9.75e-06
1429041_PM_at	d	6820431F20Rik	p66 indep	D	-1.74591	0.0043984	D	-1.84697	0.00206911
1442002_PM_at		7030402D04Rik	p66 indep	D	-2.12452	0.00104208	D	-2.6562	7.09e-05
1442062_PM_at		7120426M23Rik	p66 indep	D	-2.09037	2.38e-06	D	-1.90723	1.44e-05
1424993_PM_at		8430410K20Rik	p66 indep	D	-2.46511	8e-09	D	-2.34788	2.04e-08
1444646_PM_at		8430420F16Rik	p66 indep	D	-2.06317	5.23e-05	D	-2.08785	4.3e-05
1452762_PM_at		8430436O14Rik	p66 indep	D	-5.44262	1.05e-06	D	-5.61481	8.03e-07
1452761_PM_a_at		8430436O14Rik	p66 indep	D	-3.33338	0.00010891	D	-4.02449	1.9e-05
1433101_PM_at		9030419F21Rik	p66 indep	UP	1.67416	0.000366097	UP	1.66663	0.000400046
1457682_PM_at		9030420J04Rik	p66 indep	D	-2.56515	1.2e-05	D	-2.62584	8.65e-06
1448251_PM_at		9030425E11Rik	p66 indep	D	-1.88791	0.00130531	D	-1.98604	0.00064518
1452809_PM_at		9030607L17Rik	p66 indep	UP	1.69183	1.89e-05	UP	1.5202	0.000264512
1424226_PM_at		9030617O03Rik	p66 dep	UP	1.65101	0.00279603	NC	1.45859	0.0187158
1456643_PM_at		9230114K14Rik	p66 indep	UP	3.24026	1.71e-07	UP	3.96687	1.29e-08
1456798_PM_at		9330118A15Rik	p66 indep	D	-1.99358	0.0002155	D	-2.79287	1.42e-06
1433285_PM_at		9330179C17Rik	p66 dep	UP	1.52051	9.04e-06	NC	1.1265	0.11332
1434574_PM_at		9430008C03Rik	p66 dep	D	-1.53539	0.0109088	NC	-1.46741	0.0208831
1428535_PM_at		9430020K01Rik	p66 indep	D	-2.22216	1.15e-05	D	-2.6203	8.32e-07
1424212_PM_at		9430023L20Rik	p66 indep	UP	2.50326	9.12e-07	UP	2.74541	2.13e-07
1435159_PM_at		9430038I01Rik	p66 dep	D	-1.52277	8.32e-05	NC	-1.45331	0.000301175
1439912_PM_at		9430098F02Rik	p66 indep	D	-1.5112	0.00420403	D	-1.62625	0.00109683
1455581_PM_x_at		9530028C05	p66 indep	D	-2.25136	0.000947138	D	-1.72514	0.0173998
1417212_PM_at		9530058B02Rik	p66 indep	UP	1.81973	0.00378515	UP	1.6415	0.0135661
1455680_PM_at		9630025H16Rik	p66 indep	D	-3.27113	0.000134461	D	-3.02108	0.000283571
1442427_PM_at		9630026M06Rik	p66 indep	D	-1.94132	0.00849062	D	-2.23837	0.00200033
1443257_PM_at		9630050E16Rik	p66 indep	D	-1.5822	0.00764271	D	-1.70496	0.0025105
1436795_PM_at		9630058J23Rik	p66 indep	D	-1.51601	0.00954651	D	-1.54454	0.00714484
1456806_PM_at		A130010C12Rik	p66 dep	UP	1.59114	0.000230699	NC	1.48319	0.00114479
1429394_PM_at	d	A130010J15Rik	p66 indep	D	-1.87703	0.000564481	D	-1.74392	0.00174556
1433671_PM_at	d	A130022J15Rik	p66 indep	D	-2.10093	0.00184952	D	-2.41106	0.00038343
1454678_PM_s_at	d	A130022J15Rik	p66 indep	D	-2.45458	0.00212054	D	-3.22758	0.000166304
1436353_PM_at		A230046K03Rik	p66 indep	D	-10.6083	2.49e-07	D	-9.42257	5.48e-07
1451562_PM_at		A2ld1	p66 indep	UP	1.73376	8.26e-05	UP	1.78363	4.57e-05
1424838_PM_at		A330049M08Rik	p66 dep	UP	1.63085	6.64e-05	NC	1.35943	0.00527611
1440884_PM_s_at		A530047J11Rik	p66 indep	D	-3.54834	0.00161016	D	-3.41797	0.00207351
1455508_PM_at		A530082C11Rik	p66 indep	D	-1.6516	5.85e-07	D	-2.09242	1.01e-09
1436073_PM_at		A630007B06Rik	p66 indep	D	-1.85675	0.00672049	D	-1.67699	0.0202533
1427081_PM_at		A630072M18Rik	p66 indep	UP	1.73056	0.00426483	UP	1.5401	0.0197806
1438531_PM_at		A730054J21Rik	p66 indep	D	-2.36317	0.00554481	D	-2.35073	0.00579206
1443979_PM_at		A830021K08Rik	p66 indep	UP	1.65696	1.38e-05	UP	1.69493	7.75e-06
1434910_PM_at		A830080D01Rik	p66 indep	D	-2.14713	0.00183914	D	-2.53273	0.000293256
1439547_PM_at	d	A930007A09Rik	p66 dep	UP	1.54094	0.00318518	NC	1.33981	0.0351301
1456670_PM_at	d	A930007A09Rik	p66 indep	UP	2.01652	4.47e-06	UP	1.65352	0.000254986
1457531_PM_a_at		A930017K11Rik	p66 indep	UP	1.50924	5.12e-05	UP	1.50132	5.97e-05
1453062_PM_at		A930026I22Rik	p66 dep	UP	1.6338	2.15e-05	NC	1.47824	0.000295657
1440221_PM_at		AA408650	p66 indep	D	-1.85682	0.00136667	D	-2.04783	0.000339499
1460600_PM_at		AA414768	p66 indep	D	-1.85243	0.00283447	D	-1.60046	0.0175546
1451377_PM_a_at		Aaas	p66 indep	UP	1.66136	0.000592197	UP	1.95325	2.78e-05
1434935_PM_at		Aak1	p66 indep	D	-2.58398	4.29e-07	D	-2.35209	2e-06
1451083_PM_s_at		Aars	p66 indep	UP	1.56016	0.000184911	UP	1.56728	0.000165562
1424006_PM_at		Aarsd1	p66 indep	UP	1.58824	0.000459666	UP	1.60012	0.000391821
1419824_PM_a_at		Aasdh	p66 indep	D	-1.56852	0.00245022	D	-1.69766	0.000582368
1430515_PM_s_at	d	Aasdhppt	p66 indep	D	-3.12352	4.83e-08	D	-2.92235	1.27e-07
1428756_PM_at	d	Aasdhppt	p66 indep	D	-3.65093	9.14e-09	D	-3.55491	1.3e-08
1428757_PM_at	d	Aasdhppt	p66 indep	D	-3.09343	2.56e-09	D	-3.53429	3.54e-10
1456625_PM_at		Aasdhppt	p66 indep	D	-2.46307	0.00122543	D	-2.58545	0.0007593
1421611_PM_at		AB041806	p66 indep	UP	1.50819	5.61e-05	UP	1.50792	5.64e-05
1438475_PM_at		AB124611	p66 dep	UP	1.5612	0.0129584	NC	1.23433	0.213359
1451731_PM_at		Abca3	p66 indep	UP	1.82115	0.00167922	UP	1.63905	0.00733454
1419238_PM_at		Abca7	p66 indep	UP	1.7192	3.85e-05	UP	1.65279	9.38e-05
1422524_PM_at		Abcb6	p66 indep	UP	2.06337	3.88e-05	UP	2.19105	1.43e-05
1435006_PM_s_at		Abcb7	p66 indep	D	-2.90697	1.19e-05	D	-2.7103	2.84e-05
1423713_PM_at		Abcb8	p66 indep	UP	1.61844	7.58e-05	UP	1.64027	5.49e-05
1418838_PM_at		Abcd1	p66 indep	UP	1.84509	3.98e-05	UP	1.7126	0.000176954
1416679_PM_at		Abcd3	p66 indep	D	-1.73523	7.4e-05	D	-1.8288	2.46e-05
1442071_PM_at	d	Abce1	p66 indep	D	-2.57948	0.000692085	D	-2.79895	0.000305207
1416015_PM_s_at	d	Abce1	p66 indep	D	-6.13382	1.03e-09	D	-6.48412	6e-10
1416014_PM_at	d	Abce1	p66 indep	D	-6.88267	1.13e-09	D	-8.23754	2.29e-10
1423570_PM_at		Abcg1	p66 indep	UP	2.02781	0.00539588	UP	1.7623	0.0213978
1428428_PM_at		Abhd11	p66 indep	UP	1.84009	7.2e-06	UP	1.88303	4.34e-06
1436516_PM_at		Abhd13	p66 indep	D	-3.98511	1.64e-08	D	-4.30618	6.54e-09
1451326_PM_at		Abhd14b	p66 indep	UP	2.52193	0.000469696	UP	2.21833	0.00184089
1439259_PM_x_at	d	Abhd4	p66 indep	UP	2.61539	7.02e-08	UP	2.55333	1.05e-07
1416315_PM_at	d	Abhd4	p66 indep	UP	3.00589	8.02e-07	UP	3.45493	1.29e-07
1417566_PM_at		Abhd5	p66 indep	UP	1.89908	3.09e-07	UP	1.87612	4.15e-07
1416863_PM_at		Abhd8	p66 indep	UP	2.33148	7.65e-07	UP	2.62987	9.83e-08
1438506_PM_s_at	d	Abi1	p66 indep	D	-3.59505	2e-07	D	-3.85395	8.65e-08
1423177_PM_a_at	d	Abi1	p66 indep	D	-3.72011	1.62e-08	D	-4.34546	2.39e-09
1436984_PM_at	d	Abi2	p66 indep	D	-2.85089	4.64e-06	D	-3.46751	3.86e-07
1433985_PM_at	d	Abi2	p66 indep	D	-4.39679	1.26e-06	D	-5.63102	1.2e-07
1452928_PM_at		Abi3	p66 indep	UP	1.56143	2.88e-05	UP	1.54006	4.24e-05
1423999_PM_at		Abl1	p66 indep	D	-1.70658	3.59e-07	D	-1.81859	6.12e-08
1455495_PM_at		Abl2	p66 indep	D	-2.19988	2.46e-05	D	-3.20398	9.17e-08
1417000_PM_at		Abtb1	p66 indep	UP	2.78963	1.83e-07	UP	2.88901	1.08e-07
1456011_PM_x_at	d	Acaa1a	p66 indep	UP	1.8001	8.03e-05	UP	1.75373	0.000134307
1416947_PM_s_at	d	Acaa1a /// Acaa1b	p66 indep	UP	1.71122	0.000265897	UP	1.73942	0.000193481
1416946_PM_a_at	d	Acaa1a /// Acaa1b	p66 indep	UP	1.73073	0.000124482	UP	1.73294	0.000121293
1428146_PM_s_at	d	Acaa2	p66 indep	UP	1.88285	0.00423411	UP	2.22477	0.000572836
1428145_PM_at	d	Acaa2	p66 indep	UP	1.85468	0.00108479	UP	2.0831	0.000198133
1455061_PM_a_at	d	Acaa2	p66 indep	UP	1.78731	0.0175125	UP	2.09515	0.00353633
1429339_PM_a_at		Acad10	p66 indep	UP	1.55095	0.000995055	UP	1.81449	3.85e-05
1419262_PM_at		Acad8	p66 indep	UP	2.55018	3.72e-08	UP	2.64015	2.04e-08
1460216_PM_at		Acads	p66 indep	UP	1.90568	0.00044779	UP	2.05637	0.000138753
1424184_PM_at		Acadvl	p66 indep	UP	1.68397	1.88e-06	UP	1.79885	3.2e-07
1433561_PM_at		Acap2	p66 indep	D	-3.56919	1.49e-06	D	-3.87436	5.94e-07
1424182_PM_at		Acat1	p66 indep	D	-1.85977	1.97e-05	D	-1.55118	0.000876534
1428668_PM_at		Acbd3	p66 indep	D	-3.402	2.54e-07	D	-3.82013	6.07e-08
1449626_PM_s_at		Acbd4	p66 indep	UP	1.9371	0.0096645	UP	2.15525	0.00336299
1428236_PM_at		Acbd5	p66 indep	D	-5.80915	1.96e-05	D	-5.86753	1.83e-05
1452601_PM_a_at		Acbd6	p66 indep	UP	1.64744	2.56e-06	UP	1.69105	1.23e-06
1451355_PM_at		Acer2	p66 indep	UP	1.58289	1.4e-05	UP	1.82261	3.12e-07
1438435_PM_at		Acer3	p66 indep	D	-3.02059	1.11e-05	D	-3.29099	4.04e-06
1429520_PM_a_at		Acer3	p66 indep	D	-1.6023	0.00320495	D	-1.9315	0.000139143
1456614_PM_at		Acn9	p66 dep	D	-1.82547	0.000838833	NC	-1.37651	0.0512794
1436934_PM_s_at		Aco2	p66 indep	UP	1.69971	3.05e-05	UP	1.54265	0.000301546
1422997_PM_s_at	d	Acot1 /// Acot2 /// LOC100044830	p66 indep	UP	2.51143	1.94e-06	UP	2.47883	2.37e-06
1449065_PM_at	d	Acot1 /// LOC100044830	p66 indep	UP	3.90601	1.01e-06	UP	4.30926	3.56e-07
1422996_PM_at	d	Acot2	p66 indep	UP	1.5928	0.0119752	UP	1.63225	0.00865345
1439478_PM_at	d	Acot2	p66 indep	UP	2.6402	0.000512234	UP	2.61731	0.000559309
1417449_PM_at		Acot8	p66 indep	UP	1.7205	4.05e-05	UP	2.01136	1.38e-06
1450720_PM_at	d	Acp1	p66 indep	D	-1.52135	6.1e-05	D	-1.61704	1.12e-05
1450721_PM_at	d	Acp1	p66 indep	D	-1.88119	1.41e-08	D	-1.76315	8.35e-08
1422715_PM_s_at	d	Acp1	p66 indep	D	-1.59046	8.48e-05	D	-1.68477	2.06e-05
1431609_PM_a_at		Acp5	p66 dep	UP	1.7986	0.00174141	NC	1.45879	0.0313664
1448445_PM_at		Acp6	p66 indep	UP	1.5354	0.000448132	UP	1.62272	0.000124589
1452771_PM_s_at	d	Acsl3	p66 indep	D	-3.75034	2.76e-06	D	-3.09635	2.23e-05
1428386_PM_at	d	Acsl3	p66 indep	D	-4.44568	1.43e-05	D	-3.21519	0.00025372
1433531_PM_at	d	Acsl4	p66 indep	D	-11.9195	3.13e-08	D	-9.82592	1.16e-07
1418911_PM_s_at	d	Acsl4	p66 indep	D	-3.48928	0.000440035	D	-2.18328	0.0166758
1456658_PM_at		Acta2	p66 indep	D	-3.27426	0.000121065	D	-2.61485	0.00101826
1418677_PM_at		Actn3	p66 indep	UP	1.67133	0.000563858	UP	1.53163	0.00289863
1415873_PM_a_at		Actr1a	p66 indep	UP	1.60071	0.000325218	UP	1.6563	0.000154631
1426403_PM_at		Actr1b	p66 indep	UP	1.69711	0.000109013	UP	1.52455	0.0010849
1441660_PM_at	d	Actr2	p66 indep	D	-1.75158	0.00931329	D	-1.9503	0.00262403
1452587_PM_at	d	Actr2	p66 indep	D	-3.7801	2.53e-09	D	-4.61643	2.09e-10
1452051_PM_at	d	Actr3	p66 indep	D	-1.79	4.85e-07	D	-1.90208	1.04e-07
1426392_PM_a_at	d	Actr3	p66 indep	D	-1.69907	1.35e-06	D	-1.90489	6.75e-08
1434968_PM_a_at	d	Actr3	p66 indep	D	-1.80548	3.29e-09	D	-1.85186	1.58e-09
1436711_PM_at		Actr5	p66 dep	UP	1.58485	2.05e-05	NC	1.47405	0.000155595
1428502_PM_at		Actr6	p66 indep	D	-3.144	1.13e-08	D	-3.75255	9.43e-10
1437382_PM_at		Acvr2a	p66 indep	D	-3.90798	0.000291757	D	-3.0892	0.00173572
1419140_PM_at		Acvr2b	p66 indep	UP	1.80995	7.95e-07	UP	1.67527	5.8e-06
1451604_PM_a_at		Acvrl1	p66 dep	UP	1.63964	0.00640423	NC	1.36125	0.0728751
1419173_PM_at		Acy1	p66 indep	UP	1.83926	2.19e-06	UP	1.89666	1.07e-06
1427943_PM_at		Acyp2	p66 dep	D	-1.55182	0.000190245	NC	-1.32361	0.00896403
1450105_PM_at	d	Adam10	p66 indep	D	-5.26045	1.3e-05	D	-6.15509	3.85e-06
1428103_PM_at	d	Adam10	p66 indep	D	-3.43455	5.74e-08	D	-4.31431	3.33e-09
1421172_PM_at	d	Adam12	p66 indep	D	-2.33947	1.62e-05	D	-2.63449	2.78e-06
1421171_PM_at	d	Adam12	p66 indep	D	-3.16171	9.56e-06	D	-3.27563	6.37e-06
1416080_PM_at		Adam15	p66 indep	UP	1.51713	0.00333034	UP	2.00885	1.7e-05
1421858_PM_at	d	Adam17	p66 indep	D	-2.28853	3.38e-07	D	-2.86704	6.78e-09
1421859_PM_at	d	Adam17	p66 indep	D	-2.18728	3.58e-05	D	-2.37124	1.03e-05
1418403_PM_at	d	Adam19 /// LOC100045780	p66 indep	D	-4.63094	9.48e-06	D	-3.76649	5.83e-05
1418402_PM_at	d	Adam19 /// LOC100045780	p66 indep	D	-4.37851	9.45e-07	D	-5.34007	1.38e-07
1443377_PM_at		Adam1a	p66 indep	UP	1.52744	7.26e-06	UP	1.53838	5.79e-06
1416094_PM_at		Adam9	p66 indep	D	-2.47826	0.000452415	D	-4.333	1.23e-06
1450716_PM_at		Adamts1	p66 indep	D	-7.61789	2.09e-07	D	-5.15571	4.79e-06
1441309_PM_at		Adamts10	p66 indep	UP	1.76744	0.000397182	UP	1.81849	0.000240239
1439827_PM_at		Adamts12	p66 indep	D	-3.02968	3.66e-06	D	-3.274	1.4e-06
1456404_PM_at	d	Adamts5 /// LOC100048332	p66 indep	D	-4.19681	7.4e-05	D	-4.2272	6.98e-05
1422561_PM_at	d	Adamts5 /// LOC100048332	p66 indep	D	-3.04655	0.00179685	D	-2.55655	0.00666525
1437506_PM_at		Adamts6	p66 indep	D	-2.96374	0.000243331	D	-3.84254	2.02e-05
1452339_PM_at		Adamts7	p66 indep	UP	1.78662	0.00016964	UP	1.8608	7.93e-05
1437785_PM_at		Adamts9	p66 dep	D	-1.58834	0.00158954	NC	-1.28244	0.0648305
1430313_PM_at		Adamtsl1	p66 indep	UP	2.00608	0.00456913	UP	2.15985	0.00207817
1451932_PM_a_at		Adamtsl4	p66 indep	UP	2.41848	0.000261207	UP	1.95682	0.00317678
1420336_PM_at		Adamtsl5	p66 indep	UP	1.62313	0.000846494	UP	1.94025	2.81e-05
1434268_PM_at		Adar	p66 dep	UP	1.55374	0.000229336	NC	1.48227	0.000712248
1444585_PM_at		Adc	p66 indep	UP	2.09393	3.05e-08	UP	2.08487	3.36e-08
1433637_PM_at		Adck2	p66 indep	UP	1.51505	0.00271459	UP	1.59391	0.00101674
1438759_PM_x_at		Adi1	p66 indep	UP	1.54389	0.0116498	UP	1.70444	0.00274484
1447839_PM_x_at	d	Adm	p66 indep	D	-6.29042	6.8e-06	D	-6.82154	3.77e-06
1416077_PM_at	d	Adm	p66 indep	D	-7.62137	7.9e-07	D	-7.6358	7.79e-07
1442856_PM_at		Adm2	p66 indep	UP	1.61041	3.07e-05	UP	1.77559	2.59e-06
1423069_PM_at		Adnp	p66 indep	D	-2.16707	2.33e-08	D	-2.25214	1.03e-08
1452002_PM_at		Adnp2	p66 indep	D	-1.66561	4.85e-05	D	-2.03328	5.52e-07
1442135_PM_at	d	Ado	p66 indep	D	-1.86412	0.000192951	D	-2.11894	2.16e-05
1435923_PM_at	d	Ado	p66 indep	D	-1.87155	3.05e-06	D	-1.9388	1.39e-06
1427449_PM_a_at		Adprhl2	p66 indep	UP	2.05466	0.000168568	UP	1.77677	0.00151901
1437302_PM_at		Adrb2	p66 indep	UP	5.37316	1.84e-08	UP	5.4328	1.65e-08
1455918_PM_at		Adrb3	p66 indep	UP	3.55019	2.1e-09	UP	5.31138	1.38e-11
1451992_PM_at		Adrbk1	p66 indep	UP	1.50846	0.0116703	UP	1.76829	0.000973849
1460726_PM_at		Adss	p66 indep	D	-2.04733	8.31e-06	D	-2.1288	4.04e-06
1434080_PM_at	d	Aebp2	p66 indep	D	-2.44834	1.43e-05	D	-3.02517	7.41e-07
1435070_PM_at	d	Aebp2	p66 indep	D	-2.01247	0.000101222	D	-2.91205	3.44e-07
1437743_PM_at	d	Aebp2	p66 indep	D	-4.25603	2.65e-06	D	-5.29228	3.36e-07
1437373_PM_at		Aen	p66 indep	UP	1.9178	0.0157798	UP	2.00669	0.0105149
1436729_PM_at		Afap1	p66 indep	D	-1.55759	3.81e-06	D	-1.72845	1.68e-07
1418135_PM_at		Aff1	p66 indep	D	-2.38967	1.63e-05	D	-3.1679	3.09e-07
1450031_PM_at		Aff4	p66 indep	D	-8.05119	4.82e-09	D	-10.1185	7.81e-10
1426861_PM_at		Aftph	p66 indep	D	-2.81411	8.3e-06	D	-2.26909	0.000143113
1439465_PM_x_at		Agbl5	p66 indep	UP	2.25934	4.12e-07	UP	1.74082	7.44e-05
1434840_PM_at	d	Agfg1	p66 indep	D	-1.97463	9.46e-05	D	-2.36706	4.84e-06
1452237_PM_at	d	Agfg1	p66 indep	D	-4.20796	4.17e-11	D	-4.25217	3.65e-11
1426922_PM_s_at	d	Agfg1	p66 indep	D	-3.5787	9.32e-10	D	-4.91267	1.61e-11
1425354_PM_a_at	d	Aggf1	p66 indep	D	-2.27106	4.06e-07	D	-2.20909	6.81e-07
1429083_PM_at		Agl	p66 indep	D	-1.51956	0.0165756	D	-1.82738	0.00117433
1421025_PM_at		Agpat1	p66 indep	UP	1.68015	0.000374621	UP	1.69006	0.000334033
1450504_PM_a_at		Agpat3	p66 indep	UP	1.68739	5.84e-05	UP	1.72597	3.51e-05
1428336_PM_at		Agpat4	p66 indep	UP	1.50108	0.000347886	UP	1.72095	1.18e-05
1436640_PM_x_at		Agpat4	p66 indep	UP	1.54637	5.19e-06	UP	1.72025	2.11e-07
1454799_PM_at		Agpat9	p66 indep	UP	1.7098	0.00068132	UP	2.00425	4.12e-05
1454918_PM_at		Agps	p66 indep	D	-3.34649	6.04e-08	D	-3.46534	3.8e-08
1423396_PM_at		Agt	p66 dep	UP	1.55717	2.55e-05	NC	1.38661	0.000716666
1418332_PM_a_at		Agtpbp1	p66 indep	D	-2.19029	5.09e-05	D	-2.14457	7.02e-05
1422965_PM_at		Agtrap	p66 indep	UP	1.51149	0.00909048	UP	1.68516	0.00156709
1424712_PM_at	d	Ahctf1	p66 indep	D	-4.98094	1.02e-09	D	-5.62675	2.75e-10
1438816_PM_at	d	Ahctf1	p66 indep	D	-1.88755	0.0058242	D	-2.14033	0.00140551
1451459_PM_at	d	Ahctf1	p66 indep	D	-5.69933	2.64e-09	D	-5.39026	4.64e-09
1417125_PM_at		Ahcy	p66 indep	UP	1.5421	0.00460405	UP	1.696	0.000891933
1452217_PM_at		Ahnak	p66 indep	D	-2.11857	1.68e-05	D	-2.24577	6.28e-06
1436520_PM_at		Ahnak2	p66 indep	UP	2.64189	2.67e-05	UP	2.4949	5.59e-05
1422631_PM_at		Ahr	p66 indep	D	-4.92207	0.00146778	D	-3.94083	0.00485917
1435160_PM_at		Ahsa2	p66 indep	D	-2.3666	1.22e-08	D	-2.14688	8.8e-08
1457042_PM_at		AI256396	p66 indep	D	-2.76749	0.00924545	D	-3.58458	0.00170525
1436185_PM_at		AI314180	p66 indep	D	-3.00932	1.97e-07	D	-3.01438	1.92e-07
1437923_PM_at		AI314760	p66 indep	D	-2.94829	4.67e-05	D	-1.75633	0.0146539
1441320_PM_a_at		AI413194	p66 indep	D	-1.65226	0.00422954	D	-1.9999	0.000233959
1452599_PM_s_at		AI413582	p66 dep	UP	1.54749	0.00497281	NC	1.40026	0.0247174
1440731_PM_at		AI413759	p66 dep	UP	1.59378	1.77e-05	NC	1.15389	0.104697
1438983_PM_x_at		AI413782	p66 dep	UP	1.51693	0.00661038	NC	1.44292	0.0149119
1435591_PM_at		AI426330	p66 dep	UP	1.81745	5.1e-05	NC	1.43321	0.00603308
1457150_PM_at		AI428301	p66 indep	D	-1.62212	0.0140371	D	-2.01161	0.000883257
1459694_PM_at		AI428898	p66 indep	UP	1.84637	6.24e-05	UP	1.62751	0.000718321
1435280_PM_at		AI452195	p66 indep	D	-2.90267	2.05e-07	D	-2.83569	2.89e-07
1455152_PM_at		AI462493	p66 indep	UP	1.94078	1.24e-06	UP	1.98165	7.84e-07
1433897_PM_at		AI597468	p66 indep	D	-6.85681	5.06e-11	D	-6.37294	1.03e-10
1433914_PM_at		AI747699	p66 indep	D	-3.70476	1.69e-06	D	-3.43798	3.88e-06
1436099_PM_at		AI836003	p66 dep	UP	1.56572	8.5e-06	NC	1.35024	0.000802944
1418775_PM_at		AI837181	p66 indep	UP	2.24571	2.22e-06	UP	2.04412	1.2e-05
1460573_PM_at	d	AI848100	p66 indep	D	-6.32947	2.41e-08	D	-5.29204	1.26e-07
1455133_PM_s_at	d	AI848100	p66 indep	D	-4.25445	2.52e-06	D	-3.77682	8.22e-06
1455914_PM_at		AI987944	p66 indep	D	-2.21028	0.000457585	D	-1.83363	0.00461446
1460345_PM_at		Aida	p66 indep	D	-2.66568	6.69e-07	D	-2.49486	1.86e-06
1424263_PM_at		Aif1l	p66 indep	UP	2.02123	0.0131104	UP	1.74516	0.043843
1418127_PM_a_at		Aifm1	p66 indep	D	-1.62052	0.00050134	D	-1.77683	7.74e-05
1431142_PM_s_at		Aifm2	p66 dep	UP	1.52611	0.00031028	NC	1.47307	0.000734838
1423128_PM_at		Aip	p66 indep	UP	1.72447	5e-05	UP	1.65762	0.000119512
1451634_PM_at		Airn	p66 indep	D	-1.74086	0.0027466	D	-1.77666	0.00204871
1422184_PM_a_at		Ak1	p66 indep	UP	2.16778	6.06e-05	UP	2.65743	2.95e-06
1434764_PM_at		Akap11	p66 indep	D	-3.1328	1.35e-08	D	-2.85901	5.37e-08
1419706_PM_a_at		Akap12	p66 indep	D	-2.1846	0.00131303	D	-2.77728	8.69e-05
1433722_PM_at		Akap13	p66 indep	D	-1.84192	0.000231918	D	-2.07063	3.1e-05
1455870_PM_at		Akap2	p66 indep	D	-3.62948	7.98e-08	D	-5.00893	1.87e-09
1450983_PM_at		Akap8	p66 indep	D	-3.14357	3.21e-09	D	-3.579	4.83e-10
1417734_PM_at		Akap8l	p66 indep	UP	1.9215	1.58e-05	UP	1.66786	0.000272988
1435769_PM_at		Akap9	p66 indep	D	-3.34814	5.54e-06	D	-2.98945	2.03e-05
1416912_PM_at		Akirin1	p66 indep	D	-1.69224	3.03e-05	D	-1.78046	9.28e-06
1448319_PM_at	d	Akr1b3	p66 indep	UP	1.54852	0.00125328	UP	1.75362	0.00010003
1437133_PM_x_at	d	Akr1b3	p66 indep	UP	1.54429	0.00250726	UP	1.69766	0.000423683
1456590_PM_x_at	d	Akr1b3	p66 indep	UP	1.62451	0.00180945	UP	1.64356	0.00147671
1438315_PM_x_at	d	Akr7a5	p66 indep	UP	2.11854	5.34e-07	UP	2.50226	2.23e-08
1417294_PM_at	d	Akr7a5	p66 indep	UP	2.36432	3.24e-07	UP	2.35984	3.35e-07
1442759_PM_at		Akt1	p66 dep	UP	1.82257	2.02e-07	NC	1.39451	0.000414896
1428158_PM_at		Akt1s1	p66 indep	UP	1.7843	3.55e-05	UP	1.88691	1.1e-05
1435879_PM_at	d	Akt3	p66 indep	D	-3.18211	1.25e-07	D	-3.45981	4.06e-08
1435260_PM_at	d	Akt3	p66 indep	D	-2.8391	3.23e-07	D	-2.5672	1.47e-06
1424877_PM_a_at		Alad /// LOC100046072	p66 indep	UP	1.74725	0.00489894	UP	2.13151	0.000345582
1437466_PM_at	d	Alcam	p66 indep	D	-2.98851	5.24e-05	D	-3.37327	1.42e-05
1437467_PM_at	d	Alcam	p66 indep	D	-2.09156	0.00198438	D	-2.23702	0.000924671
1426301_PM_at	d	Alcam	p66 indep	D	-2.48302	0.00781427	D	-3.7123	0.000365432
1426300_PM_at	d	Alcam	p66 indep	D	-1.77276	0.00511111	D	-2.10985	0.000541706
1447372_PM_at		Aldh16a1	p66 indep	UP	1.86358	2.52e-05	UP	2.20378	9.73e-07
1436119_PM_at		Aldh1l2	p66 indep	D	-1.8915	0.00522373	D	-1.71674	0.0152343
1452301_PM_at		Aldh3b1	p66 dep	UP	1.55995	7.21e-05	NC	1.41924	0.000874521
1460167_PM_at		Aldh7a1	p66 indep	UP	1.59045	9.51e-06	UP	1.55344	1.87e-05
1436689_PM_a_at		Aldh9a1	p66 indep	UP	1.75395	9.32e-06	UP	1.87899	1.89e-06
1437398_PM_a_at		Aldh9a1	p66 indep	UP	1.72889	5.49e-06	UP	1.81738	1.61e-06
1451368_PM_at		Alg1	p66 indep	UP	1.67141	8.49e-05	UP	1.74217	3.37e-05
1437879_PM_at	d	Alg10b	p66 indep	D	-1.72348	0.000814216	D	-1.56711	0.00407888
1454917_PM_at	d	Alg10b	p66 indep	D	-4.34073	3.53e-08	D	-4.3145	3.78e-08
1434187_PM_at		Alg11	p66 indep	D	-3.43694	1.77e-08	D	-4.22985	1.22e-09
1418681_PM_at		Alg13	p66 indep	D	-2.19995	0.00323133	D	-2.69328	0.00042681
1419115_PM_at		Alg14	p66 indep	D	-2.58694	9.92e-09	D	-1.97038	1.98e-06
1439007_PM_at		Alg6	p66 indep	D	-2.31606	3.51e-07	D	-2.17848	1.09e-06
1434660_PM_at		Alkbh1	p66 indep	D	-1.77231	4.16e-07	D	-2.23188	1.58e-09
1455673_PM_at		Alkbh2	p66 indep	UP	1.90721	0.000513961	UP	1.98824	0.000273294
1429850_PM_x_at		Alkbh4	p66 indep	UP	1.77088	0.000145845	UP	1.73949	0.000205989
1434701_PM_at		Alkbh5	p66 indep	D	-1.9061	0.000245909	D	-1.82833	0.000485586
1455390_PM_at		Alkbh6	p66 indep	UP	1.87354	0.000375238	UP	1.69741	0.0018311
1428516_PM_a_at		Alkbh7	p66 indep	UP	2.69301	1.07e-05	UP	2.84	5.31e-06
1429521_PM_at		Alkbh8	p66 indep	D	-3.42734	3.97e-05	D	-3.2501	6.71e-05
1456950_PM_at		Alms1	p66 dep	D	-1.52122	0.00935395	NC	-1.40527	0.0304749
1417783_PM_at		Als2	p66 dep	D	-1.53226	0.000830148	NC	-1.49781	0.00136105
1416835_PM_s_at	d	Amd1	p66 indep	D	-3.27664	1.12e-06	D	-3.52183	4.64e-07
1448484_PM_at	d	Amd1	p66 indep	D	-4.0938	9.51e-09	D	-3.7258	3.02e-08
1434855_PM_at		Amdhd2	p66 indep	UP	1.71871	0.00183065	UP	1.75245	0.00135178
1457021_PM_x_at	d	Amhr2	p66 dep	UP	1.56443	0.00769019	NC	1.47469	0.0183069
1427989_PM_at	d	Amhr2	p66 dep	UP	1.54559	1.29e-07	NC	1.49124	4.85e-07
1447811_PM_s_at		Amigo1	p66 dep	UP	1.78598	1.68e-06	NC	1.40429	0.000944978
1454766_PM_at		Amn1	p66 indep	D	-2.82765	1.5e-07	D	-2.83035	1.48e-07
1454890_PM_at		Amot	p66 indep	D	-2.61631	0.000219405	D	-2.83114	9.19e-05
1452387_PM_a_at	d	Amotl2	p66 indep	D	-2.17807	1.8e-06	D	-2.81438	2.17e-08
1438941_PM_x_at	d	Ampd2	p66 indep	UP	1.7342	6.57e-05	UP	1.63546	0.000230718
1426757_PM_at	d	Ampd2	p66 indep	UP	1.58599	0.000243794	UP	1.63056	0.000129563
1434443_PM_at	d	Anapc1	p66 indep	D	-1.75618	2.14e-05	D	-1.59362	0.000195686
1417570_PM_at	d	Anapc1	p66 indep	D	-1.94201	0.00060156	D	-2.07586	0.000228461
1434444_PM_s_at	d	Anapc1	p66 indep	D	-1.58896	0.00115133	D	-1.71454	0.000263344
1429375_PM_at	d	Anapc10	p66 indep	D	-2.87046	3.69e-10	D	-2.20116	5.38e-08
1429376_PM_s_at	d	Anapc10	p66 indep	D	-3.50758	1.68e-10	D	-2.70889	9.78e-09
1417326_PM_a_at	d	Anapc11	p66 indep	UP	1.79799	6.39e-07	UP	1.91818	1.27e-07
1447897_PM_x_at	d	Anapc11	p66 dep	UP	1.62619	0.00023447	NC	1.38041	0.00791713
1415707_PM_at		Anapc2	p66 indep	UP	1.72235	0.000342718	UP	1.96223	3.03e-05
1423930_PM_at	d	Anapc4	p66 indep	D	-3.17957	4.38e-08	D	-3.58908	8.33e-09
1423931_PM_s_at	d	Anapc4	p66 indep	D	-2.44191	3.31e-09	D	-2.36357	6.28e-09
1418458_PM_at		Anapc7	p66 indep	UP	1.68837	2.46e-06	UP	1.87186	1.68e-07
1424844_PM_at		Angel1	p66 indep	UP	2.49927	2.51e-10	UP	2.61173	1.07e-10
1455362_PM_at		Angel2	p66 indep	D	-2.57633	3.21e-07	D	-2.21663	4.03e-06
1424785_PM_at		Angptl6	p66 indep	UP	1.85213	0.00368533	UP	2.0041	0.0013774
1434264_PM_at	d	Ank2	p66 indep	D	-2.26911	0.0112579	D	-2.47709	0.00573205
1434265_PM_s_at	d	Ank2	p66 indep	D	-2.29568	0.0119959	D	-2.66932	0.00383908
1452124_PM_at		Ank3	p66 indep	D	-2.02105	0.0109765	D	-2.23085	0.00449249
1455759_PM_a_at	d	Ankhd1 /// Eif4ebp3	p66 indep	D	-1.53498	0.0146886	D	-1.64702	0.00547415
1419867_PM_a_at	d	Ankhd1 /// Eif4ebp3	p66 indep	D	-1.7286	0.0092383	D	-1.98268	0.00174536
1447985_PM_s_at	d	Ankib1	p66 indep	D	-4.30414	1.47e-08	D	-3.44025	2.18e-07
1429193_PM_at	d	Ankib1	p66 indep	D	-3.52637	4.78e-11	D	-4.09281	5.88e-12
1420991_PM_at	d	Ankrd1	p66 indep	D	-21.4937	3.54e-06	D	-41.2296	2.05e-07
1420992_PM_at	d	Ankrd1	p66 indep	D	-20.7929	3.76e-06	D	-35.2269	3.62e-07
1435778_PM_at		Ankrd11	p66 indep	D	-1.79777	0.000406718	D	-2.02908	5.18e-05
1435230_PM_at		Ankrd12	p66 dep	D	-2.13433	0.00882457	NC	-1.58718	0.0931444
1455289_PM_at		Ankrd13b	p66 indep	UP	1.85674	3.34e-06	UP	1.96184	9.84e-07
1433521_PM_at		Ankrd13c	p66 indep	D	-6.58285	1.39e-08	D	-4.78902	2.74e-07
1447738_PM_s_at	d	Ankrd13d	p66 indep	UP	2.03983	6.13e-07	UP	1.85115	5.01e-06
1452965_PM_at	d	Ankrd13d	p66 indep	UP	1.70127	2.79e-06	UP	1.55165	3.44e-05
1415726_PM_at	d	Ankrd17	p66 indep	D	-3.91273	1.9e-08	D	-5.47138	4.18e-10
1454763_PM_at	d	Ankrd17	p66 indep	D	-4.79877	4.52e-06	D	-6.26494	4.66e-07
1436071_PM_at		Ankrd26	p66 indep	D	-1.62832	0.0157389	D	-1.95666	0.00161555
1454717_PM_at		Ankrd27	p66 indep	D	-1.57091	0.000164657	D	-1.72736	1.71e-05
1454801_PM_at	d	Ankrd28	p66 indep	D	-3.17907	8.41e-07	D	-3.66898	1.41e-07
1434630_PM_at	d	Ankrd28	p66 indep	D	-3.86568	1.16e-07	D	-4.21113	4.31e-08
1423577_PM_at		Ankrd32	p66 indep	D	-2.43043	0.00505832	D	-2.92645	0.00108554
1428863_PM_at		Ankrd39	p66 indep	UP	1.7713	1.43e-05	UP	1.92608	2.22e-06
1434856_PM_at		Ankrd44	p66 indep	D	-3.14779	0.00105818	D	-3.25897	0.000804678
1423421_PM_at		Ankrd49	p66 indep	D	-3.107	9.92e-07	D	-4.61687	8.43e-09
1435880_PM_at		Ankrd50	p66 indep	D	-3.44022	3.06e-05	D	-4.14075	4.94e-06
1438090_PM_x_at	d	Ankrd54	p66 indep	UP	2.0993	9.76e-06	UP	2.37416	1.15e-06
1451182_PM_s_at	d	Ankrd54	p66 indep	UP	2.2394	5.85e-06	UP	2.68429	3.09e-07
1429300_PM_at		Ankrd9	p66 indep	UP	1.76497	0.000206851	UP	1.92239	4.19e-05
1419701_PM_s_at		Anks3	p66 dep	UP	1.60957	7.37e-07	NC	1.47385	1.29e-05
1419818_PM_x_at		Ankzf1	p66 indep	UP	1.57657	0.000855779	UP	1.5518	0.00118068
1433543_PM_at		Anln	p66 indep	D	-3.3148	1.68e-08	D	-3.25242	2.19e-08
1426672_PM_at		Ano10	p66 indep	UP	1.55587	5.95e-06	UP	1.57083	4.44e-06
1420592_PM_a_at	d	Anp32e	p66 indep	D	-2.20903	2.95e-05	D	-2.17255	3.83e-05
1451356_PM_at	d	Anp32e	p66 indep	D	-2.81123	3.45e-07	D	-2.90955	2.08e-07
1448213_PM_at	d	Anxa1	p66 indep	D	-1.56114	0.00231783	D	-1.60613	0.00137426
1418468_PM_at	d	Anxa11 /// Gm2260 /// Gm2274	p66 indep	UP	1.60047	0.000107253	UP	1.67055	3.85e-05
1429247_PM_at		Anxa6	p66 indep	D	-2.05034	0.000320949	D	-2.41094	3.22e-05
1433649_PM_at		Aof1	p66 indep	D	-2.25991	3.95e-05	D	-2.09827	0.000120457
1460036_PM_at	d	Ap1s2	p66 indep	D	-2.99079	0.000640367	D	-2.76778	0.00125838
1447903_PM_x_at	d	Ap1s2	p66 indep	D	-2.8105	0.000108989	D	-2.013	0.00416258
1452657_PM_at	d	Ap1s2	p66 indep	D	-2.84495	2.03e-05	D	-2.04598	0.00120973
1460724_PM_at		Ap2a1	p66 indep	UP	1.5027	0.0010176	UP	1.66458	0.000103466
1435869_PM_s_at		Ap2a2	p66 indep	UP	1.57678	6.09e-06	UP	1.59356	4.45e-06
1448309_PM_at	d	Ap3m1	p66 indep	D	-3.45418	6.62e-08	D	-2.88698	7.5e-07
1416374_PM_at	d	Ap3m1	p66 indep	D	-3.52488	1.51e-08	D	-3.12116	8.02e-08
1448308_PM_at	d	Ap3m1	p66 indep	D	-3.72745	3.01e-08	D	-3.50057	6.68e-08
1417527_PM_at		Ap3m2	p66 indep	UP	1.59497	0.00192977	UP	1.72398	0.000473392
1422593_PM_at		Ap3s1	p66 indep	D	-2.03149	6.14e-07	D	-1.9142	2.21e-06
1422718_PM_at		Ap3s2	p66 indep	UP	1.78385	0.000101209	UP	1.89125	3.24e-05
1416182_PM_at		Apba3	p66 indep	UP	1.54712	0.000133477	UP	1.73307	7.85e-06
1423892_PM_at	d	Apbb1	p66 indep	UP	2.29419	3.61e-05	UP	2.46239	1.29e-05
1423893_PM_x_at	d	Apbb1	p66 indep	UP	2.23639	0.000837537	UP	3.03604	2.5e-05
1452342_PM_at		Apbb2	p66 indep	D	-2.3689	6.68e-05	D	-2.42042	4.99e-05
1426719_PM_at		Apbb2	p66 indep	D	-1.75393	0.000553763	D	-1.62438	0.00207539
1435543_PM_at	d	Apc	p66 indep	D	-2.56292	0.00114473	D	-2.94539	0.000303318
1420956_PM_at	d	Apc	p66 indep	D	-2.56332	9.61e-05	D	-2.45165	0.000165079
1426030_PM_a_at		Apeh	p66 indep	UP	1.78637	0.000134002	UP	1.92891	3.12e-05
1424979_PM_at		Aph1a	p66 indep	UP	1.59437	2.96e-06	UP	1.55079	6.88e-06
1429466_PM_s_at		Aph1b /// Aph1c	p66 indep	UP	2.18666	0.00292912	UP	1.8007	0.0194836
1415813_PM_at	d	Api5	p66 indep	D	-2.08431	1.7e-07	D	-2.09297	1.55e-07
1437593_PM_x_at	d	Api5	p66 indep	D	-1.73491	8.22e-07	D	-1.89362	8.43e-08
1435857_PM_s_at		Aplp1	p66 indep	UP	2.02857	3.39e-06	UP	2.10333	1.67e-06
1415727_PM_at		Apoa1bp	p66 indep	UP	1.79861	0.000305165	UP	1.80258	0.000293568
1417950_PM_a_at		Apoa2	p66 indep	UP	1.50559	0.000530898	UP	1.51086	0.000488473
1432466_PM_a_at		Apoe	p66 indep	UP	2.00636	0.00156753	UP	1.58288	0.0260688
1418384_PM_at		Apool	p66 indep	D	-2.53285	1.92e-09	D	-1.65998	2.06e-05
1455159_PM_at	d	Appl1	p66 indep	D	-5.41674	6.39e-07	D	-3.67252	2.36e-05
1444478_PM_at	d	Appl1	p66 indep	D	-1.50059	0.00126725	D	-1.60654	0.000284757
1436116_PM_x_at	d	Appl1	p66 indep	D	-2.76923	4.73e-05	D	-3.3855	4.64e-06
1427190_PM_at	d	Appl1	p66 indep	D	-2.62303	7.44e-08	D	-2.03347	7e-06
1423801_PM_a_at		Aprt	p66 indep	UP	1.53894	2.78e-05	UP	1.68609	2.14e-06
1429254_PM_at		Aqp11	p66 indep	UP	1.50261	0.000270731	UP	1.58744	6.67e-05
1428607_PM_at		Araf	p66 indep	D	-3.09458	6.34e-05	D	-2.68871	0.000276896
1423743_PM_at	d	Arcn1	p66 indep	D	-1.84278	0.000939882	D	-1.5652	0.0102989
1436062_PM_at	d	Arcn1	p66 indep	D	-2.37249	2.55e-08	D	-2.24673	7.39e-08
1451089_PM_a_at		Arcn1	p66 indep	D	-2.31506	3.89e-11	D	-2.48484	8.53e-12
1417118_PM_a_at		Ard1a	p66 indep	UP	1.64214	0.000218142	UP	1.88869	1.14e-05
1416459_PM_at	d	Arf2	p66 indep	D	-1.90208	0.0111408	D	-2.13689	0.00351389
1416458_PM_at	d	Arf2	p66 indep	D	-1.68097	0.000265736	D	-1.61203	0.000617599
1422807_PM_at		Arf5 /// LOC100046958	p66 indep	UP	1.57924	1.13e-05	UP	1.68143	1.93e-06
1434312_PM_at		Arf6	p66 indep	D	-10.4808	3.11e-10	D	-11.5224	1.52e-10
1448672_PM_a_at	d	Arfgap2	p66 indep	UP	1.8598	8.14e-05	UP	1.92536	4.28e-05
1439460_PM_a_at	d	Arfgap2	p66 indep	UP	1.58537	0.000934333	UP	1.58928	0.000889578
1415711_PM_at		Arfgef1	p66 indep	D	-3.31097	7.82e-07	D	-3.67539	2.19e-07
1454916_PM_s_at		Arfip1	p66 indep	D	-2.57265	3.32e-08	D	-2.55174	3.83e-08
1424240_PM_at		Arfip2	p66 dep	UP	1.52911	0.00212671	NC	1.49781	0.00317422
1433597_PM_at		Arglu1	p66 indep	D	-2.41959	3.25e-07	D	-2.43116	2.99e-07
1438434_PM_at		Arhgap11a	p66 indep	D	-3.69592	2.08e-06	D	-3.97874	9.36e-07
1451526_PM_at	d	Arhgap12	p66 indep	D	-2.29771	3.03e-08	D	-1.9147	1.41e-06
1451525_PM_at	d	Arhgap12	p66 indep	D	-2.21223	0.000638846	D	-2.25454	0.000508355
1428369_PM_s_at		Arhgap21	p66 indep	D	-2.5792	3.46e-08	D	-2.92865	4.16e-09
1428368_PM_at		Arhgap21	p66 indep	D	-2.46629	4.74e-07	D	-3.51061	2.13e-09
1454745_PM_at		Arhgap29	p66 indep	D	-7.35425	6.54e-12	D	-6.67265	1.68e-11
1450896_PM_at	d	Arhgap5	p66 indep	D	-8.54611	4.56e-06	D	-7.73012	8.73e-06
1450897_PM_at	d	Arhgap5	p66 indep	D	-6.53676	9.01e-06	D	-4.20853	0.000221109
1423194_PM_at	d	Arhgap5	p66 indep	D	-2.3999	0.00273268	D	-2.06882	0.0102833
1423902_PM_s_at		Arhgef12	p66 indep	D	-2.5806	1.84e-06	D	-2.81719	4.99e-07
1440700_PM_a_at		Arhgef18	p66 indep	UP	1.71977	5.73e-07	UP	1.6049	4.11e-06
1437629_PM_at		Arhgef19	p66 indep	UP	2.39957	2.7e-06	UP	2.3821	3.04e-06
1435033_PM_at		Arhgef4	p66 indep	UP	1.70848	9.59e-05	UP	1.93476	7.14e-06
1455979_PM_at		Arid1b	p66 indep	D	-1.57758	0.000161349	D	-1.79379	7.87e-06
1436191_PM_at		Arid4a	p66 indep	D	-2.73516	3.19e-05	D	-3.11052	6.76e-06
1435768_PM_at		Arid4b	p66 indep	D	-4.52313	0.00331373	D	-3.90108	0.00701884
1436498_PM_at	d	Arih1	p66 indep	D	-3.08585	8.68e-10	D	-3.5141	1.21e-10
1427189_PM_at	d	Arih1	p66 indep	D	-2.14515	2.24e-07	D	-2.39901	2.49e-08
1451025_PM_at		Arl1	p66 indep	D	-1.99378	1.59e-07	D	-1.99503	1.57e-07
1447090_PM_s_at		Arl1	p66 indep	D	-1.86563	1.64e-07	D	-1.83265	2.58e-07
1437021_PM_at		Arl13b	p66 indep	D	-1.73277	0.000806046	D	-1.64704	0.00190022
1422549_PM_at		Arl2	p66 indep	UP	1.82896	4.46e-05	UP	1.99794	7.85e-06
1454788_PM_at	d	Arl4c /// LOC632433	p66 indep	D	-2.13892	0.000861963	D	-2.55516	9.87e-05
1436512_PM_at	d	Arl4c /// LOC632433	p66 indep	D	-1.89957	0.00180042	D	-2.03784	0.000710137
1433951_PM_at	d	Arl5a	p66 indep	D	-4.78933	2.23e-06	D	-5.49769	6.51e-07
1447926_PM_at	d	Arl5a	p66 indep	D	-3.05872	0.000184444	D	-4.40203	5.9e-06
1455166_PM_at		Arl5b	p66 indep	D	-3.27653	0.000631977	D	-3.504	0.000367368
1417331_PM_a_at		Arl6	p66 indep	D	-2.6709	1.18e-08	D	-2.0678	1.37e-06
1424020_PM_at		Arl6ip6	p66 indep	D	-2.36794	8.8e-05	D	-2.49894	4.31e-05
1426740_PM_s_at		Armc5	p66 dep	UP	1.56306	0.000125776	NC	1.48197	0.000478002
1424446_PM_at		Armc7	p66 indep	UP	2.46489	5.25e-07	UP	2.54128	3.17e-07
1429535_PM_at	d	Armc8	p66 indep	D	-2.54191	8.89e-09	D	-2.77855	1.84e-09
1455113_PM_at	d	Armc8	p66 indep	D	-1.90354	1.98e-05	D	-1.86876	2.85e-05
1434949_PM_at	d	Armc8	p66 indep	D	-2.63545	1.65e-05	D	-3.78868	1.75e-07
1434951_PM_at	d	Armc8	p66 indep	D	-3.92139	1.33e-07	D	-4.05984	8.92e-08
1425914_PM_a_at		Armcx1	p66 indep	D	-2.5915	0.0035906	D	-2.52066	0.00448224
1424373_PM_at	d	Armcx3	p66 indep	D	-2.4257	0.000109552	D	-1.9679	0.00158532
1460359_PM_at	d	Armcx3	p66 indep	D	-7.20773	9.48e-07	D	-8.86315	2.09e-07
1427167_PM_at		Armcx4	p66 indep	D	-9.24928	1.71e-06	D	-10.0307	1.01e-06
1434409_PM_at		Armcx6	p66 indep	UP	1.51015	0.00306449	UP	1.77104	0.00014112
1448129_PM_at		Arpc5	p66 indep	D	-2.26502	3.35e-05	D	-2.54685	5.91e-06
1450685_PM_at		Arpp19	p66 indep	D	-3.15944	5.71e-07	D	-3.49669	1.56e-07
1460444_PM_at		Arrb1	p66 indep	UP	1.71927	0.000284282	UP	1.83591	8.11e-05
1424578_PM_at		Arrdc1	p66 dep	UP	1.51474	0.000151393	NC	1.43025	0.000693915
1428352_PM_at		Arrdc2	p66 dep	UP	1.5506	0.00232862	NC	1.34348	0.0298108
1424759_PM_at		Arrdc4	p66 indep	UP	2.09795	3.03e-05	UP	2.32196	5.71e-06
1429190_PM_at		Arsb	p66 dep	UP	1.5459	3.42e-05	NC	1.42978	0.0003173
1457827_PM_at		Arsj	p66 indep	D	-5.42827	0.000116967	D	-5.50777	0.000106218
1432032_PM_a_at		Artn	p66 indep	UP	3.85287	0.00328227	UP	3.61972	0.00469045
1416735_PM_at		Asah1	p66 indep	D	-2.16541	1.77e-05	D	-2.23967	1.02e-05
1425572_PM_a_at		Asap1	p66 indep	D	-1.6867	0.00657361	D	-1.97784	0.000758978
1449459_PM_s_at	d	Asb13	p66 indep	D	-2.42475	2.3e-05	D	-2.33489	3.94e-05
1419401_PM_at	d	Asb13	p66 indep	D	-2.08353	0.000136532	D	-1.69898	0.00296577
1433919_PM_at		Asb4	p66 dep	D	-1.54385	0.00379306	NC	-1.41737	0.016218
1449356_PM_at		Asb5	p66 indep	D	-3.09374	0.0146327	D	-2.56691	0.0374991
1460703_PM_at		Ascc1	p66 indep	UP	1.62979	0.000107503	UP	1.64393	8.81e-05
1457069_PM_at		Ascc3	p66 indep	D	-5.51658	1.07e-06	D	-6.071	4.74e-07
1423511_PM_at		Asf1a	p66 indep	D	-2.86738	2.47e-06	D	-2.44547	2.22e-05
1450072_PM_at	d	Ash1l	p66 indep	D	-5.10275	6.76e-06	D	-6.3794	1.11e-06
1450071_PM_at	d	Ash1l	p66 indep	D	-2.0664	0.0169102	D	-2.35167	0.00598629
1448350_PM_at		Asl	p66 indep	UP	1.73457	0.00483661	UP	2.07573	0.000426164
1418292_PM_at		Asna1	p66 indep	UP	1.83879	0.000332132	UP	1.92575	0.000152924
1430656_PM_a_at		Asnsd1	p66 dep	D	-1.6376	2.46e-05	NC	-1.1517	0.138327
1426015_PM_s_at	d	Asph	p66 indep	D	-2.60476	4.25e-05	D	-3.21595	3.16e-06
1450058_PM_at	d	Asph	p66 indep	D	-2.39834	0.000101811	D	-1.96532	0.00136287
1420959_PM_at	d	Asph	p66 indep	D	-2.4156	8.31e-06	D	-2.37593	1.07e-05
1452958_PM_at		Asphd2	p66 indep	UP	1.54265	0.0016963	UP	1.90626	2.62e-05
1422814_PM_at		Aspm	p66 indep	D	-5.28706	1.88e-07	D	-3.49595	1.15e-05
1448421_PM_s_at	d	Aspn	p66 indep	D	-5.99035	0.00820495	D	-3.73178	0.0436041
1416652_PM_at	d	Aspn	p66 indep	D	-5.22721	0.0103432	D	-5.49244	0.00855251
1424396_PM_a_at		Asrgl1	p66 indep	UP	1.55967	0.00134398	UP	1.69794	0.000248992
1416239_PM_at		Ass1	p66 indep	UP	2.6577	0.000520571	UP	2.01282	0.00801934
1434561_PM_at		Asxl1	p66 indep	D	-2.36778	4.97e-06	D	-2.59165	1.21e-06
1460597_PM_at		Asxl2	p66 indep	D	-5.26942	9.8e-07	D	-5.34022	8.7e-07
1435892_PM_at		Asxl3	p66 dep	D	-1.60564	0.00782249	NC	-1.21313	0.243687
1448763_PM_at		Atad1	p66 indep	D	-7.35258	4.37e-09	D	-7.60885	3.26e-09
1436174_PM_at		Atad2	p66 indep	D	-7.31173	3.39e-06	D	-6.7191	6.17e-06
1428982_PM_at		Atad2b	p66 indep	D	-4.06117	2.81e-07	D	-3.92394	4.12e-07
1435597_PM_at		Atad5	p66 indep	D	-2.67503	0.000616534	D	-2.65598	0.000661106
1435173_PM_at	d	Ate1	p66 indep	D	-3.31751	1.15e-06	D	-3.94181	1.49e-07
1449709_PM_s_at	d	Ate1	p66 indep	D	-3.23814	2.1e-08	D	-3.93071	1.53e-09
1417296_PM_at		Atf1	p66 indep	D	-5.38451	1.16e-08	D	-5.33747	1.26e-08
1426583_PM_at	d	Atf2	p66 indep	D	-5.93261	1.21e-07	D	-6.29618	7.16e-08
1452116_PM_s_at	d	Atf2	p66 indep	D	-4.47552	4.52e-07	D	-5.70765	4.22e-08
1426582_PM_at	d	Atf2	p66 indep	D	-2.58705	0.000322324	D	-2.33731	0.000964065
1449363_PM_at		Atf3	p66 indep	UP	1.83936	0.0163957	UP	1.8548	0.0151554
1425927_PM_a_at		Atf5	p66 indep	UP	2.07874	0.00127437	UP	2.44173	0.000180873
1435444_PM_at		Atf6	p66 indep	D	-2.38625	8.18e-05	D	-2.38854	8.08e-05
1419081_PM_at		Atg10	p66 indep	D	-2.253	3.01e-08	D	-1.99484	3.96e-07
1429396_PM_at		Atg16l2	p66 indep	UP	2.00102	0.000904316	UP	2.1302	0.000393495
1426843_PM_at		Atg2a	p66 indep	UP	1.80405	6.2e-06	UP	1.8826	2.36e-06
1448993_PM_at		Atg3	p66 indep	D	-2.19748	1.32e-07	D	-2.03039	6.74e-07
1434662_PM_at		Atg4a	p66 indep	D	-2.04811	2.4e-05	D	-1.99137	3.93e-05
1434014_PM_at		Atg4c	p66 indep	D	-3.00297	1.4e-06	D	-2.74282	4.72e-06
1433918_PM_at		Atg4d	p66 indep	UP	1.58887	0.00160573	UP	1.64975	0.000797921
1415684_PM_at		Atg5	p66 indep	D	-1.77432	6.48e-06	D	-1.70746	1.62e-05
1435784_PM_at		Atg9a	p66 indep	UP	1.74436	0.00045119	UP	2.0235	3.25e-05
1445674_PM_at		Atg9b	p66 dep	UP	1.70382	2.87e-06	NC	1.293	0.00610713
1423765_PM_at		Athl1	p66 indep	UP	1.70421	0.000598873	UP	1.69255	0.00067796
1416794_PM_at	d	Atl2	p66 indep	D	-3.02191	0.000139728	D	-1.92228	0.0121643
1416793_PM_at	d	Atl2	p66 indep	D	-3.56548	7.7e-10	D	-3.19534	3.75e-09
1436389_PM_at		Atl3	p66 indep	D	-2.64871	4.87e-07	D	-2.80849	1.99e-07
1435890_PM_at		Atl3	p66 indep	D	-3.75958	6.61e-07	D	-3.47159	1.65e-06
1428830_PM_at		Atm	p66 indep	D	-2.48777	0.00169693	D	-2.01883	0.0114142
1434381_PM_at		Atmin	p66 dep	UP	1.63154	5.02e-05	NC	1.33925	0.00638975
1421149_PM_a_at		Atn1 /// Rnu7	p66 dep	UP	1.50795	2.25e-05	NC	1.25151	0.00748817
1415760_PM_s_at	d	Atox1	p66 indep	UP	1.61737	3.51e-05	UP	1.76743	3.83e-06
1446802_PM_at	d	Atox1	p66 indep	UP	3.29029	2.12e-09	UP	2.55845	1.12e-07
1460639_PM_a_at	d	Atox1	p66 indep	UP	1.59734	0.000192491	UP	1.85519	6.63e-06
1447272_PM_s_at	d	Atp10a	p66 indep	D	-1.98743	0.00051773	D	-2.10852	0.000222815
1447851_PM_x_at	d	Atp10a	p66 indep	D	-2.2657	0.000645047	D	-2.5887	0.000135765
1452013_PM_at	d	Atp10a	p66 indep	D	-2.00012	0.0049454	D	-2.46541	0.000527316
1456388_PM_at	d	Atp11a	p66 indep	D	-2.1313	6.2e-05	D	-2.69167	1.84e-06
1451388_PM_a_at		Atp11b	p66 indep	D	-4.46031	1.63e-07	D	-4.57427	1.25e-07
1455083_PM_at		Atp11c	p66 indep	D	-4.89438	0.00039076	D	-6.19481	8.8e-05
1417475_PM_at		Atp13a1	p66 dep	UP	1.51625	6.58e-06	NC	1.4691	1.86e-05
1434513_PM_at		Atp13a3	p66 indep	D	-6.82347	5.09e-06	D	-12.1516	1.03e-07
1442145_PM_at		Atp13a3	p66 indep	D	-1.92503	0.000460823	D	-2.25145	4.36e-05
1437797_PM_at	d	Atp2a2	p66 indep	D	-2.03194	6e-05	D	-1.86732	0.000247538
1416551_PM_at	d	Atp2a2	p66 indep	D	-1.79015	5.1e-05	D	-2.34632	2.68e-07
1452363_PM_a_at	d	Atp2a2	p66 indep	D	-1.59754	0.00119155	D	-2.23043	2.34e-06
1427251_PM_at	d	Atp2a2	p66 indep	D	-1.64003	0.000347041	D	-1.75136	9e-05
1452969_PM_at		Atp2b1	p66 indep	D	-3.05546	9.53e-07	D	-2.5114	1.39e-05
1428937_PM_at		Atp2b1	p66 indep	D	-3.89816	1.53e-07	D	-4.01315	1.1e-07
1434386_PM_at		Atp2c1	p66 indep	D	-2.74188	0.000249969	D	-3.32743	3.38e-05
1437738_PM_at		Atp2c1 /// LOC100045884	p66 indep	D	-2.87541	4.36e-06	D	-2.66149	1.21e-05
1420037_PM_at		Atp5a1	p66 indep	UP	1.85883	2.1e-05	UP	1.5381	0.00108948
1423716_PM_s_at		Atp5d	p66 indep	UP	1.55547	1.68e-05	UP	1.67891	1.93e-06
1416567_PM_s_at		Atp5e	p66 indep	UP	1.56197	0.000661964	UP	1.72536	7.91e-05
1416775_PM_at		Atp5sl	p66 indep	UP	2.27159	2.83e-07	UP	2.14987	8.11e-07
1439456_PM_x_at	d	Atp6ap2	p66 indep	D	-2.26516	1.41e-05	D	-2.33564	8.71e-06
1437688_PM_x_at	d	Atp6ap2	p66 indep	D	-2.10705	2.68e-05	D	-2.25238	8.89e-06
1423662_PM_at	d	Atp6ap2	p66 indep	D	-2.9304	1.9e-05	D	-3.51804	2.29e-06
1415671_PM_at		Atp6v0d1	p66 indep	UP	1.83627	4.9e-06	UP	1.83301	5.1e-06
1448211_PM_at		Atp6v0e2	p66 indep	UP	1.97805	0.00121402	UP	1.83522	0.00320051
1422508_PM_at		Atp6v1a	p66 indep	D	-1.80311	0.000264641	D	-1.97546	5.29e-05
1423993_PM_at		Atp6v1f	p66 indep	UP	1.65321	1.94e-05	UP	1.64517	2.2e-05
1415826_PM_at		Atp6v1h	p66 indep	D	-1.64967	0.00154319	D	-1.7984	0.000345696
1418774_PM_a_at	d	Atp7a	p66 indep	D	-3.10648	0.000555123	D	-3.55486	0.000174728
1436921_PM_at	d	Atp7a	p66 indep	D	-4.35532	5.55e-07	D	-6.34347	1.47e-08
1455396_PM_at		Atp8b1	p66 indep	D	-2.07679	0.00393579	D	-2.94038	0.000101106
1434026_PM_at		Atp8b2	p66 indep	D	-1.67846	1.2e-05	D	-1.69135	9.87e-06
1415932_PM_x_at	d	Atp9a	p66 indep	UP	1.69918	0.00258326	UP	1.9153	0.000411949
1427604_PM_a_at	d	Atp9a	p66 indep	UP	1.57728	0.00438593	UP	1.54176	0.00633628
1426474_PM_at		Atpaf2	p66 indep	UP	1.52397	0.000119682	UP	1.5641	6.01e-05
1426548_PM_a_at		Atpbd4	p66 indep	D	-2.24066	1.37e-06	D	-3.02617	9.22e-09
1427197_PM_at		Atr	p66 indep	D	-2.62883	0.000231442	D	-2.60717	0.000253392
1419922_PM_s_at		Atrnl1	p66 indep	D	-2.35177	4.54e-05	D	-2.85324	3.19e-06
1453734_PM_at	d	Atrx	p66 indep	D	-2.98129	0.000828105	D	-2.12186	0.0138697
1433537_PM_at	d	Atrx	p66 indep	D	-6.59945	1.17e-05	D	-3.85978	0.000535555
1438750_PM_at	d	Atrx	p66 indep	D	-3.49842	3.58e-05	D	-3.15461	9.89e-05
1438294_PM_at		Atxn1	p66 indep	D	-3.91328	0.000122245	D	-5.38775	9.3e-06
1455507_PM_s_at		Atxn1l	p66 indep	D	-1.94936	2.19e-09	D	-1.97291	1.6e-09
1434408_PM_at		Atxn3	p66 indep	D	-1.78704	0.00150374	D	-1.59726	0.00778168
1436175_PM_at		Atxn7	p66 indep	D	-2.67635	0.000207913	D	-2.57618	0.000314708
1457889_PM_at		AU014972	p66 dep	D	-1.56161	0.00540422	NC	-1.34512	0.0516892
1444795_PM_at		AU015723	p66 dep	UP	1.54668	2.84e-08	NC	1.22743	0.000629846
1438046_PM_at		AU019823	p66 indep	D	-1.88821	0.000195259	D	-2.06252	4.43e-05
1458510_PM_at		AU019823	p66 indep	D	-1.73584	0.0135859	D	-1.93464	0.00407186
1433935_PM_at		AU020206	p66 indep	D	-1.87603	0.00343505	D	-1.82545	0.00479154
1433554_PM_at		AU022870	p66 indep	D	-1.79154	2.39e-07	D	-1.74109	5.17e-07
1451246_PM_s_at		AURKB	p66 indep	D	-1.73584	0.0135859	D	-1.93464	0.00407186
1434659_PM_at		Avl9	p66 indep	D	-3.32852	1.32e-06	D	-3.06697	3.6e-06
1423122_PM_at		Avpi1	p66 indep	UP	1.89316	4.96e-05	UP	2.14825	4.87e-06
1426459_PM_s_at		AW549877	p66 indep	D	-3.33156	1.63e-05	D	-3.40732	1.28e-05
1433712_PM_at		AW555464	p66 indep	UP	2.37479	3.62e-10	UP	2.28967	7.84e-10
1431822_PM_a_at		Azi2	p66 indep	D	-4.73676	1.92e-09	D	-4.13017	9.44e-09
1450714_PM_at		Azin1	p66 indep	D	-6.32405	3.25e-09	D	-9.2792	1.11e-10
1422702_PM_at		Azin1	p66 indep	D	-1.5202	0.00967491	D	-1.56746	0.00602701
1416824_PM_at		B230118H07Rik	p66 indep	D	-3.03396	2.02e-05	D	-2.85877	4.01e-05
1418943_PM_at		B230120H23Rik	p66 indep	D	-2.21196	1.48e-05	D	-2.68965	6.85e-07
1438838_PM_at		B230206F22Rik	p66 indep	D	-2.07645	0.00060243	D	-2.02707	0.000827231
1452370_PM_s_at		B230208H17Rik	p66 dep	UP	1.92028	0.00265634	NC	1.35613	0.126658
1436240_PM_at		B230214O09Rik	p66 indep	D	-3.97364	0.00135985	D	-3.35491	0.00394573
1424005_PM_at		B230219D22Rik	p66 indep	D	-5.05586	1.5e-10	D	-5.17103	1.17e-10
1454872_PM_at		B230308N11Rik	p66 indep	D	-5.37689	6.87e-08	D	-5.49016	5.63e-08
1434215_PM_at		B230308N11Rik	p66 indep	D	-5.47063	2.06e-09	D	-4.17905	3.83e-08
1434059_PM_at		B230312A22Rik	p66 indep	UP	1.84602	0.0003333	UP	1.71535	0.00113342
1434656_PM_at		B230339M05Rik	p66 indep	D	-1.72459	5.43e-06	D	-1.92771	3.68e-07
1424515_PM_at	d	B230354K17Rik	p66 indep	D	-2.59205	3.36e-07	D	-1.85044	0.000114814
1424516_PM_at	d	B230354K17Rik	p66 indep	D	-3.67839	1.54e-08	D	-2.39964	6.56e-06
1418736_PM_at		B3galnt1	p66 indep	D	-1.75015	0.000237848	D	-1.99362	2.09e-05
1454842_PM_a_at	d	B3galnt2	p66 indep	D	-3.06248	3.46e-05	D	-3.4585	9.26e-06
1434135_PM_at	d	B3galnt2	p66 indep	D	-2.4115	2.52e-06	D	-2.22011	9.73e-06
1419138_PM_at		B3galt4	p66 indep	UP	1.99682	3.54e-05	UP	2.1385	1.06e-05
1420994_PM_at		B3gnt5	p66 indep	D	-3.94122	0.000954059	D	-5.93402	6.22e-05
1425128_PM_at		B3gnt8	p66 indep	UP	1.59901	0.000133145	UP	1.65854	5.63e-05
1433617_PM_s_at		B4galt5	p66 indep	D	-1.50006	0.00262577	D	-1.63718	0.000456717
1460329_PM_at		B4galt6	p66 indep	D	-3.88269	2.75e-09	D	-4.75866	2.29e-10
1454937_PM_at	d	B630005N14Rik	p66 indep	D	-3.29292	0.000138789	D	-3.54141	7.08e-05
1434352_PM_at	d	B630005N14Rik	p66 indep	D	-3.74156	1.21e-05	D	-3.62583	1.66e-05
1443760_PM_at		B830028B13Rik	p66 dep	UP	1.54004	0.00342257	NC	1.32408	0.0438699
1458376_PM_at		B930025B16Rik	p66 indep	D	-1.88952	0.0102439	D	-1.6897	0.0301648
1438635_PM_x_at	d	B930041F14Rik	p66 indep	UP	2.03481	0.000239752	UP	2.38304	2.35e-05
1427230_PM_at	d	B930041F14Rik	p66 indep	UP	1.55154	0.000641794	UP	1.93132	5.89e-06
1417596_PM_at		B9d1	p66 indep	UP	1.85235	0.0142407	UP	2.29239	0.00169566
1427947_PM_at		B9d2	p66 indep	UP	2.08822	5.37e-05	UP	2.18537	2.59e-05
1437846_PM_x_at		Bace2	p66 indep	UP	1.55398	0.000447288	UP	1.56055	0.000406709
1440831_PM_at		Bach1	p66 indep	D	-4.11663	2.4e-06	D	-4.75491	5.83e-07
1436515_PM_at		Bach2	p66 indep	D	-3.11508	2.32e-05	D	-2.75007	9.35e-05
1416583_PM_at	d	Bad	p66 indep	UP	2.36845	4.82e-07	UP	2.91636	1.52e-08
1416582_PM_a_at	d	Bad	p66 indep	UP	1.87699	3.46e-07	UP	2.24842	5.73e-09
1433703_PM_s_at		Bahd1	p66 dep	UP	1.58354	3.41e-05	NC	1.42013	0.000652712
1435128_PM_at	d	Baiap2	p66 dep	UP	1.5548	0.0132457	NC	1.46949	0.0280514
1451028_PM_at	d	Baiap2	p66 dep	UP	1.50133	0.00290607	NC	1.46251	0.00481865
1418991_PM_at		Bak1	p66 indep	UP	1.56887	0.00675934	UP	1.7831	0.000912329
1438663_PM_at		Bat2d	p66 indep	D	-2.94739	4.4e-06	D	-4.15145	7.11e-08
1433625_PM_at		Bat2l	p66 dep	UP	1.50383	0.000396325	NC	1.40733	0.00201991
1433890_PM_a_at		Bat3	p66 indep	UP	1.72899	1.35e-05	UP	1.70706	1.83e-05
1423163_PM_at		Bat4	p66 indep	UP	1.90836	1.22e-06	UP	1.94483	7.99e-07
1453076_PM_at		Batf3	p66 indep	UP	1.81735	7.74e-06	UP	2.0687	4.68e-07
1416837_PM_at		Bax	p66 indep	UP	1.62023	8.43e-06	UP	1.68671	2.81e-06
1447930_PM_at	d	Baz1a	p66 indep	D	-2.59921	0.00136944	D	-3.46542	9.69e-05
1433599_PM_at	d	Baz1a	p66 indep	D	-5.267	3.78e-07	D	-5.20911	4.18e-07
1434824_PM_at		Baz1b	p66 indep	D	-1.98573	9.13e-08	D	-1.98706	8.99e-08
1435240_PM_at		Baz2b	p66 indep	D	-2.38648	0.000531409	D	-2.26666	0.000946759
1423315_PM_at		Bbc3	p66 indep	UP	2.66618	0.000122475	UP	2.97372	3.56e-05
1447275_PM_at		Bbs12	p66 indep	D	-1.82947	0.00120124	D	-1.86503	0.00090423
1429762_PM_a_at		Bbs5	p66 indep	D	-4.07392	1.28e-08	D	-3.3524	1.46e-07
1454684_PM_at		Bbs7	p66 indep	D	-2.02192	0.000411282	D	-1.6644	0.0063269
1425095_PM_at	d	BC002059	p66 indep	D	-2.29367	0.000412979	D	-1.68737	0.0153014
1426234_PM_s_at	d	BC002199	p66 indep	D	-2.67203	1.13e-10	D	-2.36517	1.23e-09
1449189_PM_at		BC003266	p66 indep	UP	1.62345	0.000383999	UP	1.6536	0.000261774
1460369_PM_at		BC003267	p66 indep	D	-2.38963	0.0130118	D	-2.17298	0.0248038
1434471_PM_at	d	BC003331	p66 indep	D	-3.65026	0.000631998	D	-3.26187	0.00144992
1426089_PM_a_at	d	BC003331	p66 indep	D	-2.76321	0.000180228	D	-2.94025	9.32e-05
1434200_PM_at		BC010981	p66 indep	D	-2.91958	0.00050392	D	-2.76835	0.000820093
1424728_PM_at		BC011248	p66 indep	UP	2.38464	1.15e-09	UP	2.39245	1.08e-09
1418772_PM_at		BC016423	p66 indep	D	-11.4795	2.54e-06	D	-8.93431	1.11e-05
1449972_PM_s_at		BC018101 /// Zfp97	p66 indep	D	-2.75732	0.000983737	D	-2.73535	0.00105706
1451221_PM_at	d	BC018507	p66 indep	D	-2.18964	0.000377599	D	-2.09705	0.000659174
1424071_PM_s_at	d	BC018507	p66 indep	D	-1.83545	0.00131003	D	-1.73934	0.00284389
1424940_PM_s_at	d	BC022687	p66 indep	UP	3.06788	1.95e-07	UP	3.05854	2.04e-07
1451533_PM_at	d	BC022687	p66 indep	UP	3.57277	2.66e-07	UP	3.0811	1.69e-06
1423919_PM_at		BC023882	p66 indep	D	-5.41768	2.56e-05	D	-7.38103	2.73e-06
1426232_PM_at		BC024479	p66 indep	D	-2.13485	3.13e-06	D	-1.84665	4.94e-05
1433986_PM_at		BC024659	p66 indep	D	-2.59734	4.18e-09	D	-2.45954	1.14e-08
1451439_PM_at		BC027231	p66 indep	D	-1.607	5.47e-05	D	-1.8721	1.36e-06
1437475_PM_at	d	BC028454	p66 indep	D	-4.8334	1.53e-06	D	-4.31026	4.44e-06
1442141_PM_at	d	BC028454	p66 dep	D	-1.52335	0.00598847	NC	-1.25434	0.114699
1428442_PM_at		BC029722	p66 indep	UP	1.6757	1.51e-05	UP	1.90803	6.59e-07
1434075_PM_at		BC030336	p66 indep	D	-7.40472	6.85e-08	D	-7.36067	7.18e-08
1436033_PM_at		BC031353	p66 indep	UP	2.42759	0.00013617	UP	2.13958	0.000663284
1439059_PM_at		BC031748	p66 indep	D	-2.95179	4.09e-06	D	-2.37054	7.34e-05
1436511_PM_at		BC031781	p66 indep	D	-1.53985	0.00202828	D	-1.60543	0.000904463
1455241_PM_at		BC037703	p66 indep	UP	6.53591	2.02e-06	UP	4.70272	2.67e-05
1440913_PM_at		BC037704	p66 dep	UP	1.58733	0.00011659	NC	1.39752	0.00258319
1460713_PM_at		BC048355	p66 indep	UP	1.65391	0.00146474	UP	1.64237	0.00165255
1427954_PM_at		BC048403	p66 indep	D	-2.07149	1.13e-05	D	-2.51232	3.99e-07
1438512_PM_at		BC048679	p66 dep	UP	1.53648	0.000679147	NC	1.40066	0.00513706
1434296_PM_at		BC049349	p66 indep	D	-2.08577	4.55e-05	D	-1.79577	0.000543397
1437696_PM_at		BC049807	p66 indep	D	-4.5894	0.00035227	D	-5.15422	0.00016238
1424117_PM_at		BC056474	p66 indep	UP	1.55969	0.000348496	UP	1.53261	0.00052072
1454885_PM_at		BC063263	p66 indep	D	-2.02669	0.00267896	D	-2.29396	0.000650051
1417077_PM_at		Bcap29	p66 indep	D	-6.97839	4.9e-07	D	-6.09939	1.42e-06
1415936_PM_at		Bcar3	p66 indep	D	-2.89402	0.000487979	D	-2.17746	0.00656419
1448542_PM_at		Bccip	p66 indep	D	-1.79909	1.54e-09	D	-1.7843	1.98e-09
1416647_PM_at		Bckdha	p66 indep	UP	3.03039	1.48e-07	UP	2.9015	2.76e-07
1460644_PM_at	d	Bckdk	p66 indep	UP	1.63876	7.61e-05	UP	1.78183	1.1e-05
1443813_PM_x_at	d	Bckdk	p66 indep	UP	1.5131	0.000362675	UP	1.66611	3.48e-05
1418972_PM_at	d	Bcl10	p66 indep	D	-2.11494	0.00106707	D	-2.02919	0.00175489
1418971_PM_x_at	d	Bcl10	p66 indep	D	-1.50133	0.000272944	D	-1.56852	8.9e-05
1418970_PM_a_at	d	Bcl10	p66 indep	D	-1.68058	5.47e-05	D	-1.8577	5.76e-06
1457687_PM_at		Bcl2	p66 indep	D	-2.54624	9.38e-05	D	-2.0119	0.00169017
1435449_PM_at	d	Bcl2l11	p66 indep	UP	2.07321	0.00197654	UP	2.19264	0.00103833
1456006_PM_at	d	Bcl2l11	p66 indep	UP	2.10329	0.008806	UP	1.79972	0.0330001
1435448_PM_at	d	Bcl2l11	p66 indep	UP	1.99429	0.00924144	UP	1.94628	0.0115992
1456005_PM_a_at	d	Bcl2l11	p66 indep	UP	2.32523	0.00152926	UP	2.13839	0.00357966
1423572_PM_at		Bcl2l2	p66 indep	D	-1.87379	2.67e-06	D	-1.86288	3.05e-06
1449523_PM_at		Bcl7c	p66 indep	UP	1.81694	3.43e-06	UP	1.95868	6.16e-07
1419180_PM_at		Bcl9l	p66 indep	UP	2.45231	8.89e-07	UP	1.93877	5.2e-05
1428845_PM_at	d	Bclaf1	p66 indep	D	-5.21655	2.67e-06	D	-4.65999	7.07e-06
1428844_PM_a_at	d	Bclaf1	p66 indep	D	-3.38318	1.18e-06	D	-3.45663	9.09e-07
1438089_PM_a_at	d	Bclaf1	p66 indep	D	-4.02362	2.53e-07	D	-3.50473	1.22e-06
1451541_PM_at		Bcs1l	p66 indep	UP	1.54866	0.0016344	UP	1.62886	0.000605504
1422168_PM_a_at		Bdnf	p66 indep	D	-4.01211	3.68e-05	D	-4.81368	7.59e-06
1422169_PM_a_at		Bdnf	p66 indep	D	-2.05578	0.00441707	D	-2.43635	0.000749254
1434570_PM_at		Bend3	p66 indep	D	-2.05451	6.66e-05	D	-2.76808	6.44e-07
1430549_PM_at	d	Bet1l	p66 indep	UP	2.94326	2.14e-06	UP	2.68747	7.23e-06
1453570_PM_x_at	d	Bet1l	p66 indep	UP	2.71594	5.07e-06	UP	2.61167	8.7e-06
1426372_PM_a_at	d	Bet1l	p66 indep	UP	2.71754	2.79e-06	UP	2.77413	2.09e-06
1422980_PM_a_at	d	Bet1l	p66 indep	UP	2.70227	2.72e-06	UP	2.91881	9.24e-07
1449233_PM_at		Bhlha15	p66 indep	UP	1.60972	1.48e-06	UP	1.62053	1.21e-06
1428512_PM_at		Bhlhb9	p66 indep	D	-3.33813	3.78e-06	D	-4.46538	1.53e-07
1418271_PM_at		Bhlhe22	p66 indep	D	-2.7419	0.0154599	D	-2.81802	0.0131991
1418025_PM_at		Bhlhe40	p66 indep	D	-4.4224	1.75e-05	D	-4.70208	1.04e-05
1436029_PM_at	d	Bicc1	p66 indep	D	-2.48408	0.000359638	D	-2.16939	0.00162458
1423484_PM_at	d	Bicc1	p66 indep	D	-1.78242	0.00308386	D	-1.58432	0.0146007
1422746_PM_s_at	d	Bicd2	p66 indep	D	-2.27086	0.000146055	D	-1.74791	0.0048454
1437875_PM_at	d	Bicd2	p66 indep	D	-2.60069	4.91e-05	D	-2.94197	1.07e-05
1417045_PM_at		Bid	p66 indep	D	-2.05717	0.00707335	D	-1.82145	0.0216632
1418854_PM_at		Birc2	p66 indep	D	-2.61375	4.76e-06	D	-2.52772	7.7e-06
1419562_PM_at	d	Birc6	p66 indep	D	-4.46798	4.22e-08	D	-4.93584	1.45e-08
1442959_PM_at	d	Birc6	p66 indep	D	-1.8011	0.000863281	D	-1.72799	0.00165346
1434288_PM_at		Bivm	p66 indep	D	-1.91812	5.02e-05	D	-1.94596	3.85e-05
1420631_PM_a_at		Blcap	p66 indep	UP	1.60989	0.00102823	UP	1.70403	0.000347267
1448953_PM_at		Blm	p66 indep	D	-1.65976	0.00384706	D	-2.43015	1.19e-05
1422614_PM_s_at		Bloc1s1	p66 indep	UP	1.51881	0.000736255	UP	1.92133	4.04e-06
1429048_PM_at		Bloc1s2	p66 indep	UP	1.73066	0.000229864	UP	1.95186	2.31e-05
1451386_PM_at		Blvrb	p66 indep	UP	1.77533	3.7e-05	UP	2.04388	2.01e-06
1418974_PM_at	d	Blzf1	p66 indep	D	-1.80193	2.05e-05	D	-1.56906	0.000426966
1418973_PM_at	d	Blzf1	p66 indep	D	-2.05555	0.00094658	D	-1.70959	0.00938393
1454880_PM_s_at		Bmf	p66 indep	UP	1.91895	0.00377741	UP	2.24823	0.000580332
1417493_PM_at	d	Bmi1	p66 indep	D	-4.80209	2.64e-07	D	-3.72884	3.5e-06
1448733_PM_at	d	Bmi1	p66 indep	D	-5.77046	2.06e-05	D	-6.85135	6.04e-06
1458370_PM_at	d	Bmp2k	p66 indep	D	-2.51991	0.000144147	D	-2.7551	5e-05
1437419_PM_at	d	Bmp2k	p66 indep	D	-2.27721	3.26e-06	D	-2.04159	2.17e-05
1425492_PM_at	d	Bmpr1a	p66 indep	D	-2.51863	1.97e-06	D	-2.92807	2.06e-07
1425491_PM_at	d	Bmpr1a	p66 indep	D	-3.11535	1.76e-06	D	-3.00714	2.76e-06
1425494_PM_s_at	d	Bmpr1a	p66 indep	D	-3.79754	1.35e-08	D	-3.88751	1.01e-08
1425493_PM_at	d	Bmpr1a	p66 indep	D	-3.57523	6.55e-07	D	-3.96271	2e-07
1437312_PM_at		Bmpr1b	p66 indep	D	-2.40425	0.00882939	D	-3.17703	0.00103796
1434310_PM_at		Bmpr2	p66 indep	D	-4.71306	1.25e-05	D	-4.67515	1.34e-05
1433636_PM_at	d	Bms1	p66 indep	D	-2.28782	1.31e-06	D	-2.74098	6.29e-08
1447679_PM_s_at	d	Bms1	p66 indep	D	-1.97173	1.01e-05	D	-2.17077	1.62e-06
1428669_PM_at		Bmyc	p66 dep	UP	1.53727	0.00441909	NC	1.49467	0.00713737
1438861_PM_at		Bnc2	p66 indep	D	-2.30623	0.000310439	D	-3.05782	1.01e-05
1422490_PM_at		Bnip2	p66 indep	D	-1.69344	1.75e-09	D	-1.66876	2.86e-09
1448525_PM_a_at	d	Bnip3l	p66 dep	D	-1.70972	0.00827936	NC	-1.49279	0.0409874
1416923_PM_a_at	d	Bnip3l	p66 dep	D	-1.54339	0.00627523	NC	-1.11007	0.473096
1460736_PM_at		Bod1l	p66 indep	D	-1.96336	0.00149319	D	-1.72262	0.00777182
1434543_PM_a_at	d	Bola2	p66 indep	UP	1.65855	1.26e-05	UP	1.79553	1.71e-06
1434544_PM_at	d	Bola2	p66 indep	UP	1.52267	0.000115735	UP	1.68092	8.64e-06
1436639_PM_at	d	Bola2	p66 indep	UP	1.77193	1.96e-05	UP	1.81676	1.13e-05
1434545_PM_x_at	d	Bola2	p66 indep	UP	1.70175	4.97e-06	UP	1.75993	2.11e-06
1423264_PM_at		Bop1	p66 indep	UP	1.58577	0.00209209	UP	1.77223	0.000278764
1424242_PM_at		Bphl	p66 indep	UP	1.50809	0.00168118	UP	1.5397	0.00109186
1456615_PM_a_at	d	Bptf	p66 indep	D	-2.06702	0.000210732	D	-2.48407	1.47e-05
1427310_PM_at	d	Bptf	p66 indep	D	-2.10215	0.000856851	D	-2.58246	6.59e-05
1435434_PM_at		Braf	p66 indep	D	-2.62314	9.29e-05	D	-2.66392	7.74e-05
1416738_PM_at		Brap	p66 indep	UP	1.59039	3.19e-05	UP	1.58241	3.65e-05
1424629_PM_at		Brca1	p66 indep	D	-2.94071	2.71e-05	D	-3.09705	1.49e-05
1452128_PM_a_at		Brcc3	p66 dep	D	-1.63349	7.2e-07	NC	-1.45188	3.07e-05
1434821_PM_at		Brd1	p66 dep	D	-1.55325	0.00225031	NC	-1.47748	0.00564949
1423199_PM_at		Brd3	p66 dep	D	-1.532	0.002418	NC	-1.43026	0.00873305
1448521_PM_at		Brd7 /// LOC634327	p66 dep	D	-1.70596	1.76e-07	NC	-1.48846	1.23e-05
1427192_PM_a_at	d	Brd8	p66 indep	D	-2.17493	1.69e-06	D	-2.1005	3.23e-06
1451137_PM_a_at	d	Brd8	p66 indep	D	-2.69651	2.08e-08	D	-2.96071	4.52e-09
1429561_PM_at		Brf2	p66 dep	UP	1.75615	0.000430136	NC	1.4321	0.0146151
1416924_PM_at		Bri3	p66 indep	UP	1.72089	1.9e-06	UP	1.67143	4.14e-06
1426129_PM_at		Brms1	p66 dep	UP	1.54582	7.71e-05	NC	1.27993	0.0114012
1452850_PM_s_at	d	Brms1l	p66 indep	D	-2.15897	1.72e-08	D	-1.71048	4.31e-06
1460443_PM_at	d	Brms1l	p66 indep	D	-2.18659	3.05e-08	D	-1.93538	4.48e-07
1452240_PM_at		Brunol4	p66 indep	D	-1.80128	0.00872482	D	-1.91101	0.00448276
1434969_PM_at		Brunol5	p66 indep	UP	1.64031	0.00690114	UP	1.5696	0.0125934
1427322_PM_at	d	Brwd1	p66 indep	D	-2.51544	0.000277251	D	-2.70392	0.000122834
1433955_PM_at	d	Brwd1	p66 indep	D	-2.18885	3.72e-05	D	-1.72984	0.00153162
1420632_PM_a_at	d	Bscl2	p66 indep	UP	2.07033	1.23e-08	UP	2.06306	1.34e-08
1437345_PM_a_at	d	Bscl2	p66 indep	UP	2.60779	1.3e-07	UP	2.30494	1.06e-06
1452372_PM_at		Bsdc1	p66 dep	UP	1.74215	0.00120794	NC	1.32038	0.0751442
1435953_PM_at	d	Btaf1	p66 indep	D	-2.44662	0.00044107	D	-2.76513	0.000113303
1435248_PM_a_at	d	Btaf1	p66 indep	D	-4.40219	5.31e-08	D	-4.59305	3.35e-08
1435249_PM_at	d	Btaf1	p66 indep	D	-3.12861	7.92e-07	D	-2.7864	3.69e-06
1455286_PM_at		Btbd1	p66 indep	D	-2.18306	2.99e-11	D	-2.19998	2.49e-11
1438578_PM_a_at		Btbd10 /// LOC100047893	p66 indep	D	-2.1368	6.33e-05	D	-2.03613	0.000134083
1454874_PM_at		Btbd7	p66 indep	D	-3.26398	3.44e-08	D	-3.21211	4.3e-08
1451222_PM_at	d	Btf3l4	p66 indep	D	-2.64342	1.6e-08	D	-2.20964	4.18e-07
1451223_PM_a_at	d	Btf3l4	p66 indep	D	-1.81036	2.19e-06	D	-1.79513	2.68e-06
1448272_PM_at	d	Btg2	p66 indep	UP	2.30532	0.000933056	UP	1.9788	0.00489206
1416250_PM_at	d	Btg2	p66 indep	UP	3.21223	1.01e-05	UP	2.36152	0.000361981
1449007_PM_at		Btg3 /// Gm7334	p66 indep	D	-1.86642	6.56e-06	D	-1.98794	1.71e-06
1424046_PM_at		Bub1	p66 indep	D	-9.714	4e-09	D	-6.60078	8.9e-08
1416961_PM_at	d	BUB1B	p66 dep	D	-1.57134	0.0134829	D	-1.98177	0.0500381
1447363_PM_s_at	d	BUB1B	p66 dep	D	-1.51382	0.0321195	D	-1.91727	0.0545907
1459104_PM_at		BUB3	p66 dep	D	-1.54542	0.0149725	D	-1.88823	0.0350495
1421945_PM_a_at	d	Bxdc1	p66 indep	D	-5.29993	2.9e-09	D	-5.34306	2.67e-09
1450423_PM_s_at	d	Bxdc1	p66 indep	D	-7.92809	2.77e-11	D	-9.67381	4.91e-12
1451144_PM_at	d	Bxdc2	p66 indep	D	-3.42258	4.92e-08	D	-3.00534	2.88e-07
1423841_PM_at	d	Bxdc2	p66 indep	D	-2.82129	0.00289357	D	-2.36188	0.0109076
1431784_PM_a_at		Bxdc5	p66 indep	D	-2.79271	1.33e-07	D	-3.25228	1.39e-08
1450845_PM_a_at	d	Bzw1	p66 indep	D	-1.67632	5.11e-05	D	-1.57864	0.000206801
1423040_PM_at	d	Bzw1	p66 indep	D	-1.73497	0.000298044	D	-1.53336	0.002991
1450846_PM_at	d	Bzw1	p66 indep	D	-1.74751	0.0173264	D	-1.69343	0.0237377
1423041_PM_a_at	d	Bzw1	p66 indep	D	-3.69703	1.31e-08	D	-4.11231	3.45e-09
1423039_PM_a_at		Bzw1 /// Gm11652 /// Gm5191	p66 indep	D	-3.99903	3.67e-08	D	-3.87137	5.4e-08
1451085_PM_at		C030006K11Rik	p66 indep	UP	1.98568	0.000208083	UP	2.17895	4.94e-05
1441980_PM_at		C030007I09Rik	p66 indep	D	-1.63237	0.000495627	D	-1.82621	5.26e-05
1439881_PM_at		C030013E06Rik	p66 indep	UP	1.58076	1.28e-06	UP	1.65421	3.09e-07
1453044_PM_at		C030014I23Rik	p66 indep	UP	1.75587	0.00569482	UP	2.04415	0.000805253
1454532_PM_at		C030043A13Rik	p66 dep	D	-1.50424	0.00344343	NC	-1.16214	0.238602
1429097_PM_at		C030044C12Rik	p66 indep	D	-2.43932	0.000159916	D	-1.98042	0.00205992
1436196_PM_at		C030046G05	p66 dep	D	-1.58418	0.000702287	NC	-1.35899	0.0151347
1433957_PM_at		C030048B08Rik	p66 indep	D	-1.99021	0.000798288	D	-2.08969	0.000411421
1432205_PM_a_at		C130038G02Rik	p66 dep	UP	1.58521	0.0156119	NC	1.15522	0.419166
1440317_PM_at		C130068B02Rik	p66 indep	D	-1.75739	0.00783635	D	-1.56803	0.0289415
1416886_PM_at	d	C1d	p66 indep	D	-2.07535	0.00116926	D	-2.37874	0.000218906
1448505_PM_at	d	C1d	p66 indep	D	-5.09777	2.94e-10	D	-4.34647	1.84e-09
1450745_PM_at	d	C1galt1	p66 indep	D	-2.15241	1.52e-07	D	-2.16364	1.37e-07
1428490_PM_at	d	C1galt1	p66 indep	D	-3.72675	7.74e-05	D	-4.42521	1.73e-05
1416655_PM_at		C1galt1c1	p66 indep	D	-4.84969	7.29e-09	D	-5.18037	3.61e-09
1451620_PM_at		C1ql3	p66 indep	D	-4.03717	0.000804901	D	-3.26768	0.00327111
1422606_PM_at		C1qtnf3	p66 indep	D	-3.0624	0.00401009	D	-2.41711	0.0187486
1417050_PM_at		C1qtnf4	p66 indep	UP	2.32449	4.47e-07	UP	3.04732	4.87e-09
1439104_PM_at	d	C230081A13Rik	p66 indep	D	-2.20833	0.000624413	D	-3.05905	1.26e-05
1435580_PM_at	d	C230081A13Rik	p66 indep	D	-3.78779	1.87e-09	D	-5.11241	4.78e-11
1438695_PM_at	d	C230091D08Rik	p66 indep	D	-5.13654	9.33e-06	D	-4.51597	2.68e-05
1437354_PM_at	d	C230091D08Rik	p66 indep	D	-2.00159	0.0011609	D	-1.55394	0.0265145
1451202_PM_at		C330007P06Rik	p66 indep	D	-2.68297	3.29e-08	D	-2.31679	4.21e-07
1439783_PM_at		C330018D20Rik	p66 indep	D	-2.04611	0.000665425	D	-1.68369	0.00849663
1434217_PM_at		C330019G07Rik	p66 indep	D	-2.70089	1.88e-08	D	-2.72183	1.65e-08
1449699_PM_s_at		C330027C09Rik	p66 indep	D	-10.7819	2.87e-07	D	-5.99704	1.59e-05
1426809_PM_at		C430004E15Rik	p66 indep	UP	1.73898	0.000211033	UP	1.94404	2.51e-05
1436843_PM_at		C430048L16Rik	p66 indep	D	-3.43902	0.000226612	D	-2.9894	0.000755493
1434645_PM_at		C530008M17Rik	p66 indep	D	-4.12855	0.000461645	D	-4.73992	0.000175991
1435691_PM_at		C630028N24Rik	p66 dep	D	-1.96371	0.0010309	NC	-1.40307	0.0698493
1426277_PM_at		C730025P13Rik	p66 indep	UP	1.8907	0.000175035	UP	1.78622	0.000461838
1434687_PM_at	d	C730026J16	p66 indep	D	-5.80874	1.77e-05	D	-7.59505	2.62e-06
1437650_PM_at	d	C730026J16	p66 indep	D	-2.08979	0.00136832	D	-1.63198	0.0231208
1435084_PM_at		C730049O14Rik	p66 indep	D	-1.96657	2.83e-05	D	-2.07725	1.05e-05
1433775_PM_at		C77080	p66 dep	UP	1.66293	0.000177964	NC	1.31896	0.022057
1433475_PM_a_at	d	C78339	p66 indep	D	-3.62298	4.38e-08	D	-4.22715	6.6e-09
1433476_PM_at	d	C78339	p66 indep	D	-3.5587	5.72e-08	D	-4.72001	1.92e-09
1434767_PM_at	d	C79407	p66 indep	D	-3.59688	0.000600891	D	-3.11957	0.00174784
1458374_PM_at	d	C79407	p66 indep	D	-2.63696	0.0011598	D	-2.41579	0.00258896
1419274_PM_at	d	C80913	p66 indep	D	-2.02311	1.11e-05	D	-2.01762	1.17e-05
1419273_PM_at	d	C80913	p66 indep	D	-1.56469	0.00416789	D	-1.74257	0.000670594
1456050_PM_at		C80998	p66 indep	D	-1.81877	0.0148955	D	-1.91103	0.00912648
1435677_PM_at	d	C85492	p66 indep	UP	2.07109	2.77e-08	UP	2.25546	4.26e-09
1436489_PM_x_at	d	C85492	p66 indep	UP	3.34622	4.73e-09	UP	3.25855	6.92e-09
1451625_PM_a_at		C8g	p66 dep	UP	1.55988	0.000186943	NC	1.3007	0.0142234
1449556_PM_at		C920025E04Rik /// H2-T23	p66 dep	UP	2.43126	0.00426092	NC	1.57821	0.114701
1418433_PM_at	d	Cab39	p66 indep	D	-4.62185	4.69e-10	D	-5.9013	3.11e-11
1418432_PM_at	d	Cab39	p66 indep	D	-2.04764	0.000581125	D	-1.91472	0.00143386
1449966_PM_s_at		Cab39l	p66 indep	D	-1.89198	4.12e-06	D	-1.63523	0.000107998
1417066_PM_at		Cabc1	p66 indep	UP	2.33064	7.05e-09	UP	2.17143	3.05e-08
1436031_PM_at		Cachd1	p66 dep	UP	1.53251	0.0127646	NC	1.41498	0.0380731
1421297_PM_a_at		Cacna1c	p66 indep	D	-1.59854	0.00138857	D	-1.78996	0.000166846
1433643_PM_at		Cacna2d1	p66 indep	D	-3.12941	0.000105517	D	-3.8502	1.39e-05
1448656_PM_at		Cacnb3	p66 indep	UP	1.70477	0.00545565	UP	2.15486	0.000217436
1452047_PM_at		Cacybp	p66 indep	D	-5.49061	5.4e-08	D	-5.04953	1.21e-07
1452829_PM_at	d	Cad	p66 indep	UP	1.50681	0.00898028	UP	1.84902	0.000305046
1452830_PM_s_at	d	Cad	p66 indep	UP	1.68047	0.00169795	UP	1.84201	0.000372795
1428513_PM_at		Calcoco1	p66 indep	UP	1.80207	4.5e-05	UP	1.85598	2.47e-05
1424769_PM_s_at	d	Cald1	p66 indep	D	-1.97171	8.47e-07	D	-2.17762	1.04e-07
1424768_PM_at	d	Cald1	p66 indep	D	-1.99555	0.00613236	D	-2.2834	0.00152892
1433592_PM_at		Calm1	p66 indep	D	-1.72923	2.86e-05	D	-1.74879	2.22e-05
1422414_PM_a_at		Calm2	p66 indep	D	-1.88512	2.49e-08	D	-1.80329	8.14e-08
1423807_PM_a_at		Calm2	p66 indep	D	-1.59023	1.27e-09	D	-1.63313	4.69e-10
1417605_PM_s_at	d	Camk1	p66 indep	UP	1.56389	9.7e-05	UP	1.78902	3.45e-06
1417604_PM_at	d	Camk1	p66 indep	UP	1.58497	0.000227316	UP	1.64285	9.97e-05
1422659_PM_at		Camk2d	p66 indep	D	-3.0291	1.88e-06	D	-3.01602	1.98e-06
1429204_PM_at		Camk2n2	p66 indep	UP	1.69434	0.00684782	UP	1.79892	0.00311345
1456930_PM_at		Camsap1	p66 dep	D	-1.58338	0.000322477	NC	-1.34772	0.0110323
1453000_PM_at	d	Camsap1l1	p66 indep	D	-3.97165	1.8e-06	D	-4.9282	2.04e-07
1429044_PM_at	d	Camsap1l1	p66 indep	D	-2.56633	7.47e-06	D	-2.35075	2.65e-05
1435781_PM_at		Cand1	p66 indep	D	-2.87994	7.52e-07	D	-3.25667	1.39e-07
1428935_PM_at	d	Canx	p66 indep	D	-2.63625	1.29e-07	D	-3.17406	7.23e-09
1422845_PM_at	d	Canx	p66 indep	D	-2.06414	8.35e-06	D	-2.54753	2.07e-07
1450355_PM_a_at	d	Capg	p66 indep	UP	1.70915	0.000160931	UP	1.62677	0.000441613
1447803_PM_x_at	d	Capg	p66 indep	UP	1.71703	2.83e-06	UP	1.63267	1.07e-05
1417228_PM_at		Capn1	p66 indep	UP	1.64394	0.000508216	UP	1.79866	8.65e-05
1416265_PM_at		Capn10	p66 indep	UP	2.54679	3.71e-06	UP	2.45876	6.28e-06
1423097_PM_s_at	d	Capn7	p66 indep	D	-7.5405	3.33e-10	D	-7.77799	2.53e-10
1423096_PM_at	d	Capn7	p66 indep	D	-6.53491	8.11e-10	D	-5.67242	3.22e-09
1423098_PM_at	d	Capn7	p66 indep	D	-3.7813	9.6e-09	D	-3.32383	5.22e-08
1448347_PM_a_at	d	Caprin1	p66 indep	D	-2.11593	3.41e-08	D	-1.93704	2.53e-07
1416462_PM_at	d	Caprin1	p66 indep	D	-2.22213	4.99e-08	D	-2.36184	1.48e-08
1416461_PM_at	d	Caprin1	p66 indep	D	-2.27645	4.06e-10	D	-2.04809	4.58e-09
1433901_PM_at	d	Caprin1	p66 indep	D	-4.79933	1.13e-08	D	-4.27536	4.03e-08
1439455_PM_x_at	d	Capza1	p66 indep	D	-1.99074	2.86e-07	D	-2.19196	3.55e-08
1452038_PM_at	d	Capza1	p66 indep	D	-2.34944	2.21e-10	D	-2.2238	7.32e-10
1423057_PM_at	d	Capza2	p66 indep	D	-2.3364	1.33e-09	D	-2.36808	1.01e-09
1423058_PM_at	d	Capza2	p66 indep	D	-2.54272	3.03e-08	D	-2.32479	1.54e-07
1449491_PM_at		Card10	p66 indep	UP	2.38761	0.000127552	UP	1.69206	0.0100485
1415976_PM_a_at	d	Carhsp1	p66 indep	UP	1.90891	1.81e-05	UP	1.93333	1.41e-05
1415975_PM_at	d	Carhsp1	p66 indep	UP	2.43303	6.2e-07	UP	2.59816	2.09e-07
1431778_PM_at		Cars2	p66 dep	UP	1.74957	4.29e-07	NC	1.47988	5.4e-05
1433779_PM_at		Casc4	p66 indep	D	-4.86918	6.2e-06	D	-3.78399	5.63e-05
1451980_PM_at		Casd1	p66 indep	D	-2.20953	7.62e-06	D	-1.98442	4.84e-05
1422518_PM_at	d	Cask	p66 indep	D	-2.52723	1.68e-05	D	-2.58146	1.25e-05
1455406_PM_at	d	Cask	p66 indep	D	-1.75326	0.00356694	D	-1.70218	0.00532452
1450691_PM_at		Caskin2	p66 indep	UP	1.57599	0.000119049	UP	1.6118	6.85e-05
1449297_PM_at	d	Casp12	p66 indep	D	-3.50652	0.00361477	D	-2.74793	0.0153562
1418981_PM_at	d	Casp12	p66 indep	D	-2.26541	0.00901627	D	-1.88782	0.0363555
1424552_PM_at		Casp8	p66 indep	D	-2.20953	3.07e-06	D	-2.01774	1.58e-05
1449217_PM_at		Casp8ap2	p66 indep	D	-5.4933	2.98e-06	D	-2.8004	0.00101862
1437537_PM_at		Casp9	p66 indep	UP	1.67927	0.000276079	UP	1.81163	6.05e-05
1435972_PM_at	d	Cast	p66 indep	D	-2.77608	0.00196156	D	-3.29717	0.000475026
1451413_PM_at	d	Cast	p66 indep	D	-3.51801	4.69e-05	D	-3.92859	1.65e-05
1449145_PM_a_at		Cav1	p66 indep	D	-1.6005	0.00298216	D	-1.7661	0.000562734
1417327_PM_at		Cav2	p66 indep	D	-8.04981	1.84e-06	D	-12.0487	1.27e-07
1451207_PM_at		Cbara1	p66 indep	UP	1.60532	4.75e-05	UP	1.62182	3.67e-05
1460716_PM_a_at		Cbfb	p66 indep	D	-2.69061	2.88e-08	D	-2.79353	1.55e-08
1434829_PM_at		Cbl	p66 indep	D	-4.04017	9.75e-10	D	-4.41474	3.24e-10
1458469_PM_at	d	Cblb	p66 indep	D	-2.63415	0.00251509	D	-3.12692	0.000594496
1455082_PM_at	d	Cblb	p66 indep	D	-6.24994	6.32e-09	D	-6.08438	8.13e-09
1437203_PM_at		Cbll1	p66 indep	D	-2.35918	5.88e-05	D	-2.70762	9.06e-06
1460196_PM_at		Cbr1	p66 indep	UP	1.74909	0.000105695	UP	1.99053	8.1e-06
1427912_PM_at		Cbr3	p66 indep	UP	2.91659	1.34e-05	UP	3.12234	5.88e-06
1451398_PM_at		Cbr4 /// LOC100046395	p66 dep	D	-1.69272	8.32e-05	NC	-1.46554	0.00198586
1451531_PM_at		Cbwd1	p66 indep	D	-3.65336	1.7e-09	D	-4.24198	2.42e-10
1433718_PM_a_at	d	Cbx1	p66 indep	D	-2.84494	2.5e-08	D	-2.86307	2.26e-08
1436266_PM_x_at	d	Cbx1	p66 indep	D	-1.85417	0.000918338	D	-1.9757	0.000356172
1434116_PM_at		Cbx2	p66 indep	UP	2.24148	2.11e-07	UP	2.18788	3.38e-07
1416884_PM_at	d	Cbx3	p66 indep	D	-3.68258	5.57e-08	D	-3.34136	1.91e-07
1439421_PM_x_at	d	Cbx3 /// LOC633016	p66 indep	D	-3.48354	1.61e-07	D	-3.32767	2.88e-07
1448504_PM_a_at		Cbx3 /// LOC633016	p66 indep	D	-3.2598	9.6e-08	D	-2.79324	8.31e-07
1419583_PM_at		Cbx4	p66 dep	UP	1.58905	0.0087527	NC	1.47566	0.0242359
1454636_PM_at		Cbx5	p66 indep	D	-3.16793	1.56e-08	D	-2.52751	5.07e-07
1434270_PM_at		Cbx6-Nptxr /// Nptxr	p66 indep	UP	1.66605	3e-05	UP	1.82686	3.37e-06
1451305_PM_at		Cby1	p66 indep	UP	2.57952	5.62e-07	UP	3.10375	3.38e-08
1436156_PM_at	d	Ccar1	p66 indep	D	-3.07625	0.000211038	D	-3.06246	0.000220246
1436157_PM_at	d	Ccar1	p66 indep	D	-2.98284	0.000512797	D	-3.45224	0.000138426
1437385_PM_at		Ccbe1	p66 indep	D	-3.50953	0.0135408	D	-3.4262	0.0151756
1452678_PM_a_at		Ccbl1	p66 indep	UP	2.05155	5.14e-06	UP	2.48458	1.58e-07
1428151_PM_x_at		Ccbl1	p66 indep	UP	2.36424	1.85e-08	UP	2.20784	7.18e-08
1437592_PM_x_at	d	Ccdc101 /// LOC100047712	p66 indep	UP	1.88943	7.06e-06	UP	1.85896	9.97e-06
1451167_PM_at	d	Ccdc101 /// LOC100047712	p66 indep	UP	2.1679	4.81e-06	UP	2.14541	5.79e-06
1451166_PM_a_at	d	Ccdc101 /// LOC100047712	p66 indep	UP	2.10706	2.73e-06	UP	1.89613	2.1e-05
1451442_PM_at		Ccdc104	p66 indep	D	-2.9308	8.63e-07	D	-2.94771	7.97e-07
1434313_PM_at		Ccdc126	p66 indep	D	-2.7427	0.00014599	D	-2.56225	0.00030749
1455248_PM_at	d	Ccdc127	p66 indep	D	-2.09691	9.63e-06	D	-2.16367	5.52e-06
1449096_PM_at	d	Ccdc127	p66 indep	D	-2.179	8.04e-11	D	-2.30531	2.2e-11
1432094_PM_a_at		Ccdc132	p66 indep	D	-4.18521	1.31e-07	D	-3.78674	4.03e-07
1428261_PM_at		Ccdc134	p66 indep	UP	1.87545	1.92e-05	UP	2.15959	1.2e-06
1418347_PM_at	d	Ccdc22	p66 indep	UP	1.73213	2.72e-05	UP	1.84189	6.88e-06
1455805_PM_x_at	d	Ccdc22	p66 indep	UP	1.68489	0.000198692	UP	1.60614	0.000532576
1460558_PM_at		Ccdc32	p66 indep	UP	2.08283	1.53e-06	UP	2.10695	1.22e-06
1449345_PM_at		Ccdc34	p66 dep	D	-1.60642	0.00620549	NC	-1.13059	0.439764
1453045_PM_at		Ccdc41	p66 indep	D	-5.57107	3.74e-09	D	-6.4104	9.44e-10
1418543_PM_s_at		Ccdc43	p66 indep	D	-1.65181	8.84e-06	D	-1.62307	1.41e-05
1449128_PM_at		Ccdc43	p66 indep	D	-2.01915	5.27e-05	D	-2.16028	1.69e-05
1436572_PM_at		Ccdc45	p66 indep	D	-1.98766	0.00031449	D	-1.59951	0.00777913
1424637_PM_s_at	d	Ccdc47	p66 indep	D	-5.24878	9.69e-07	D	-6.6771	1.22e-07
1451420_PM_at	d	Ccdc47	p66 indep	D	-2.51567	7.1e-07	D	-3.09505	2.93e-08
1433995_PM_s_at	d	Ccdc50	p66 indep	D	-2.82701	3.47e-06	D	-2.82162	3.56e-06
1420522_PM_at	d	Ccdc50	p66 indep	D	-1.92248	0.000250177	D	-1.5086	0.0115413
1455738_PM_at		Ccdc55	p66 indep	D	-2.94454	0.00012385	D	-2.48297	0.000727168
1423840_PM_at	d	Ccdc56	p66 indep	UP	1.78036	0.000147997	UP	1.8004	0.000119551
1419812_PM_s_at	d	Ccdc56	p66 indep	UP	1.67164	4.62e-05	UP	1.73802	1.87e-05
1424465_PM_at		Ccdc58	p66 indep	D	-1.98204	4.76e-05	D	-1.78451	0.000305507
1449446_PM_at		Ccdc59	p66 indep	D	-1.59564	0.0143989	D	-2.31842	9.6e-05
1428311_PM_at		Ccdc6	p66 indep	D	-2.02504	5.02e-07	D	-2.12441	1.83e-07
1426816_PM_at		Ccdc64	p66 dep	UP	1.58994	0.000105537	NC	1.34827	0.00583362
1442982_PM_at		Ccdc66	p66 indep	D	-2.08215	0.00137173	D	-2.61762	8.82e-05
1437362_PM_at		Ccdc76	p66 indep	D	-2.86573	3.4e-06	D	-2.68979	7.94e-06
1435346_PM_at		Ccdc82	p66 indep	D	-2.84337	0.000226355	D	-3.37407	4.03e-05
1436025_PM_at	d	Ccdc88a	p66 indep	D	-3.62823	1.89e-06	D	-2.81458	3.5e-05
1437216_PM_at	d	Ccdc88a	p66 indep	D	-4.82152	0.000100732	D	-4.85699	9.55e-05
1428505_PM_at		Ccdc90b	p66 indep	D	-3.01058	8.38e-09	D	-2.46034	2.26e-07
1426928_PM_at	d	Ccdc93	p66 indep	D	-1.685	0.000584081	D	-1.53042	0.00342039
1434953_PM_at	d	Ccdc93	p66 indep	D	-1.67642	1.5e-05	D	-1.60645	4.41e-05
1426692_PM_at		Ccdc97	p66 indep	UP	1.90055	5.08e-05	UP	2.04519	1.32e-05
1424971_PM_at		Ccdc99	p66 indep	D	-3.12088	4.95e-07	D	-2.62794	5.24e-06
1420380_PM_at		CCL13	p66 indep	D	-7.48336	0.00015473	D	-10.6579	2.3e-05
1430375_PM_a_at	d	Ccl27a	p66 dep	UP	1.65404	0.00120357	NC	1.42436	0.0156542
1419188_PM_s_at	d	Ccl27a /// Gm13306	p66 indep	UP	1.58517	0.000665698	UP	1.70691	0.000143978
1421228_PM_at		Ccl7	p66 indep	D	-13.9109	8.59e-06	D	-10.9285	2.96e-05
1419684_PM_at		Ccl8	p66 dep	UP	1.65048	0.0014453	NC	1.33359	0.04748
1417911_PM_at		Ccna2	p66 dep	D	-1.55395	0.017129	NC	-1.73434	0.0467306
1448205_PM_at		Ccnb1	p66 indep	D	-2.22568	8.65e-05	D	-1.97962	0.000469773
1417861_PM_at	d	Ccnc	p66 indep	D	-2.56781	0.000207075	D	-2.89687	5.32e-05
1454144_PM_a_at	d	Ccnc	p66 dep	D	-1.51091	0.00348417	NC	-1.11327	0.401891
1428570_PM_at	d	Ccnc	p66 indep	D	-7.974	5.03e-10	D	-5.13432	3.06e-08
1422535_PM_at		Ccne2	p66 indep	D	-7.87743	0.000202443	D	-7.88272	0.000201738
1420827_PM_a_at	d	Ccng1	p66 indep	D	-1.77107	0.00135645	D	-1.60139	0.00621422
1450017_PM_at	d	Ccng1	p66 indep	D	-2.11823	0.00242671	D	-1.63204	0.0354235
1418585_PM_at	d	Ccnh	p66 indep	D	-2.1679	1.01e-05	D	-1.91756	8.53e-05
1418584_PM_at	d	Ccnh	p66 indep	D	-1.71376	9.19e-07	D	-1.84112	1.36e-07
1456293_PM_s_at	d	Ccnh	p66 indep	D	-1.93115	3.79e-08	D	-2.1997	1.77e-09
1455653_PM_at		Ccnj	p66 indep	D	-1.77325	0.000426051	D	-1.65439	0.00142409
1459978_PM_x_at	d	Ccnjl	p66 indep	UP	1.84381	0.000233483	UP	1.90449	0.000133494
1436789_PM_at	d	Ccnjl	p66 indep	UP	1.69056	1.45e-06	UP	1.7904	3.07e-07
1423622_PM_a_at		Ccnl1	p66 indep	D	-3.99646	0.000113539	D	-5.08218	1.65e-05
1454149_PM_a_at	d	Ccnl2	p66 indep	D	-3.58187	1.91e-05	D	-3.58293	1.9e-05
1432195_PM_s_at	d	Ccnl2	p66 indep	D	-2.73409	0.000105083	D	-2.66571	0.000139785
1453740_PM_a_at	d	Ccnl2	p66 indep	D	-1.64941	0.0044695	D	-1.86864	0.000685351
1456477_PM_at		Ccnt1	p66 indep	D	-2.3892	8.12e-05	D	-3.03222	3.72e-06
1427089_PM_at	d	Ccnt2	p66 indep	D	-5.25396	8.85e-07	D	-5.11453	1.13e-06
1453399_PM_at	d	Ccnt2	p66 indep	D	-5.10619	2.75e-07	D	-5.27243	2.04e-07
1428971_PM_at		Ccny /// LOC100044842	p66 indep	D	-2.12326	6.41e-07	D	-2.1541	4.81e-07
1455032_PM_at		Ccnyl1	p66 indep	D	-2.74628	1.61e-06	D	-3.17139	2.18e-07
1424420_PM_at		Ccpg1	p66 indep	D	-2.05973	0.00429762	D	-2.44323	0.00072017
1422494_PM_s_at		Ccrk	p66 indep	UP	1.76786	5.53e-05	UP	1.9524	7.22e-06
1425837_PM_a_at		Ccrn4l /// LOC100047134	p66 indep	D	-3.92058	0.000917456	D	-4.67043	0.000281835
1448615_PM_at		Ccs	p66 indep	UP	1.85788	1.14e-05	UP	1.88692	8.19e-06
1451915_PM_at		Cct3	p66 dep	UP	1.59549	0.000203673	NC	1.45855	0.00159178
1430034_PM_at		Cct4	p66 indep	D	-1.93908	0.00154052	D	-2.74898	1.64e-05
1415785_PM_a_at		Cct8	p66 indep	D	-1.75984	1.98e-06	D	-2.26417	5.86e-09
1436346_PM_at	d	Cd109	p66 indep	D	-2.27718	0.00179345	D	-1.92735	0.00960929
1425658_PM_at	d	Cd109	p66 indep	D	-2.63857	2.47e-05	D	-2.82666	1.02e-05
1424093_PM_x_at	d	Cd151	p66 indep	UP	1.67852	0.00128949	UP	1.78656	0.000443675
1456085_PM_x_at	d	Cd151	p66 indep	UP	1.65763	0.00196418	UP	1.99037	9.3e-05
1437670_PM_x_at	d	Cd151	p66 indep	UP	1.68026	0.000924267	UP	1.95653	6.25e-05
1451232_PM_at	d	Cd151	p66 indep	UP	1.55588	0.00485268	UP	1.77913	0.000507824
1416440_PM_at		Cd164	p66 indep	D	-2.53697	1.01e-08	D	-2.98077	6.24e-10
1420907_PM_at		Cd2ap	p66 indep	D	-4.38072	1.02e-05	D	-4.76516	4.84e-06
1435903_PM_at		Cd300a	p66 indep	UP	1.8891	5.68e-05	UP	1.82789	0.000105104
1417100_PM_at		Cd320	p66 indep	UP	2.43478	1.37e-06	UP	2.70378	2.57e-07
1434376_PM_at		Cd44	p66 indep	D	-1.79255	0.0143596	D	-2.73106	0.0001569
1428187_PM_at		Cd47	p66 indep	D	-1.90486	0.0177459	D	-2.24497	0.00402777
1428850_PM_x_at	d	Cd99	p66 indep	UP	1.68685	0.000640613	UP	2.06042	1.7e-05
1430514_PM_a_at	d	Cd99	p66 indep	UP	1.61811	0.00393265	UP	2.03325	0.000101946
1453556_PM_x_at	d	Cd99	p66 indep	UP	1.62573	0.00268603	UP	2.06221	5.12e-05
1429186_PM_a_at		Cdadc1	p66 dep	D	-1.79899	2.43e-06	NC	-1.23916	0.0294754
1425956_PM_a_at		Cdadc1	p66 dep	D	-1.80168	0.000300058	NC	-1.35861	0.0352661
1429418_PM_at	d	Cdc14b	p66 indep	D	-4.11126	1.17e-10	D	-4.05885	1.38e-10
1437070_PM_at	d	Cdc14b	p66 dep	D	-1.57694	0.000998334	NC	-1.49302	0.00295408
1433430_PM_s_at		CDC23 (includes EG:8697)	p66 indep	D	-1.5097	0.000495632	D	-1.60656	0.0042727
1452992_PM_at		Cdc26	p66 indep	D	-1.53085	0.000671725	D	-1.52368	0.000746016
1454739_PM_at	d	Cdc27	p66 indep	D	-11.2263	4.28e-09	D	-9.85468	1.1e-08
1433848_PM_at	d	Cdc27	p66 indep	D	-3.55955	2.57e-06	D	-2.80456	3.97e-05
1433849_PM_at	d	Cdc27	p66 indep	D	-3.71538	6.48e-10	D	-3.00154	1.41e-08
1452897_PM_at		Cdc2l5	p66 indep	D	-2.00575	1.39e-05	D	-2.09212	6.39e-06
1434879_PM_at		Cdc34 /// LOC100046898	p66 indep	UP	1.69316	0.000195752	UP	1.7084	0.000163047
1430205_PM_a_at		Cdc37l1	p66 indep	D	-1.92522	4.35e-05	D	-1.80078	0.000150626
1433574_PM_at	d	Cdc37l1	p66 indep	D	-2.00689	0.00240142	D	-1.82235	0.00727391
1417740_PM_at	d	Cdc37l1	p66 indep	D	-2.8252	1.4e-11	D	-2.92591	7.5e-12
1453342_PM_at		Cdc40	p66 indep	D	-1.88148	6.89e-07	D	-1.82899	1.35e-06
1415724_PM_a_at		Cdc42	p66 dep	D	-1.57269	1.74e-05	NC	-1.37093	0.000924342
1435807_PM_at		Cdc42 /// Gm7407	p66 indep	D	-1.96617	3.33e-05	D	-1.91092	5.61e-05
1436380_PM_at		Cdc42bpa	p66 indep	D	-2.4085	0.000245728	D	-2.58805	0.000104059
1428750_PM_at		Cdc42ep2	p66 indep	UP	2.48187	0.00022106	UP	2.95282	2.95e-05
1422642_PM_at	d	Cdc42ep3	p66 indep	D	-3.42899	0.000802363	D	-5.43675	2.49e-05
1450700_PM_at	d	Cdc42ep3	p66 indep	D	-4.76442	0.00011759	D	-6.3956	1.46e-05
1436801_PM_x_at	d	Cdc42ep4	p66 indep	UP	2.23024	1.46e-06	UP	2.0858	4.99e-06
1416511_PM_a_at	d	Cdc42ep4	p66 indep	UP	2.32739	2.37e-05	UP	2.51561	7.54e-06
1428132_PM_at		Cdc42se1	p66 indep	D	-1.63484	0.00386602	D	-1.92521	0.000298115
1460429_PM_at		Cdc5l	p66 indep	D	-1.51862	3.14e-05	D	-1.54024	2.07e-05
1417019_PM_a_at		CDC6	p66 indep	D	-1.55635	0.0248881	D	-1.6276	0.0370854
1426002_PM_a_at		Cdc7	p66 indep	D	-5.18893	1.26e-05	D	-5.42346	8.91e-06
1427971_PM_at	d	Cdc73	p66 indep	D	-3.75585	1.82e-11	D	-4.34706	2.5e-12
1429940_PM_at	d	Cdc73	p66 indep	D	-2.12408	0.00708706	D	-2.02008	0.0111087
1428069_PM_at		Cdca7	p66 indep	D	-2.36502	5.39e-06	D	-2.40268	4.2e-06
1455164_PM_at		Cdgap	p66 indep	D	-2.30488	0.000252932	D	-2.78916	2.36e-05
1425092_PM_at		Cdh10	p66 indep	D	-2.57751	0.00599762	D	-2.75397	0.00365734
1450757_PM_at		Cdh11	p66 indep	D	-3.03048	4.45e-08	D	-3.62043	3.65e-09
1418815_PM_at		Cdh2	p66 indep	D	-1.53229	0.0155935	D	-2.24488	6.19e-05
1448314_PM_at		CDK1/Cdc2a	p66 indep	D	-1.56706	0.0040424	D	-1.6398	0.0225053
1440833_PM_at		CDK13	p66 indep	D	-2.57511	1.2e-08	D	-2.65049	7.23e-09
1419249_PM_at		CDK14	p66 indep	D	-2.95866	1.24e-06	D	-2.28381	4.7e-05
1456490_PM_at	d	Cdk2ap2	p66 dep	UP	1.5635	1.34e-07	NC	1.35506	3.14e-05
1417161_PM_at	d	Cdk2ap2	p66 indep	UP	2.46793	1.55e-09	UP	3.13959	2.12e-11
1433451_PM_at		Cdk5r1	p66 indep	UP	1.59007	0.00104851	UP	1.78972	0.00010375
1423067_PM_at		Cdk5rap3	p66 indep	UP	1.61762	0.00012762	UP	1.6732	5.85e-05
1435338_PM_at	d	Cdk6	p66 indep	D	-3.73018	3.56e-06	D	-3.39145	9.87e-06
1455287_PM_at	d	Cdk6	p66 indep	D	-2.46533	4.6e-06	D	-2.18712	2.96e-05
1439511_PM_at	d	Cdk7	p66 indep	D	-2.18503	0.000490792	D	-1.54037	0.0334561
1451741_PM_a_at	d	Cdk7	p66 indep	D	-1.70045	7.31e-11	D	-1.78338	1.48e-11
1460389_PM_at		Cdk8	p66 indep	D	-2.92687	1.78e-08	D	-3.38556	2.02e-09
1423953_PM_at		Cdkal1	p66 dep	D	-1.69252	1.83e-05	NC	-1.27955	0.0174551
1424638_PM_at	d	Cdkn1a	p66 indep	UP	3.03137	1.02e-05	UP	3.23686	4.72e-06
1421679_PM_a_at	d	Cdkn1a	p66 indep	UP	2.92633	8.98e-06	UP	2.54605	5.18e-05
1434045_PM_at		Cdkn1b	p66 dep	D	-1.75846	0.000209345	NC	-1.24116	0.101552
1417649_PM_at		Cdkn1c	p66 indep	UP	2.03647	0.0127842	UP	2.59214	0.00151421
1429320_PM_at		Cdkn2aip	p66 indep	D	-3.55329	8.36e-06	D	-3.4143	1.27e-05
1417430_PM_at		Cdr2	p66 indep	D	-2.85444	1.9e-06	D	-2.37518	2.53e-05
1434256_PM_s_at	d	Cds2	p66 indep	UP	1.67806	0.000265737	UP	1.59604	0.000731311
1438957_PM_x_at	d	Cds2	p66 indep	UP	1.61621	0.000838749	UP	1.5948	0.00108523
1418794_PM_at	d	Cds2	p66 indep	UP	1.81652	0.000134587	UP	1.63372	0.000972093
1454891_PM_at	d	Cds2	p66 indep	UP	1.76564	0.00247226	UP	1.62549	0.00787193
1415704_PM_a_at		Cdv3	p66 indep	D	-2.15907	1.04e-08	D	-2.17831	8.59e-09
1435374_PM_at		Cdyl2	p66 indep	D	-2.06087	0.000101564	D	-2.36078	1.24e-05
1418982_PM_at		Cebpa	p66 indep	UP	2.48188	8.44e-07	UP	3.09121	2.83e-08
1425262_PM_at		Cebpg	p66 indep	D	-4.06139	5.12e-07	D	-3.34773	4.37e-06
1420497_PM_a_at		Cebpz	p66 indep	D	-3.78963	8.21e-07	D	-4.98573	4.43e-08
1420441_PM_at		Cenpc1	p66 indep	D	-5.25959	2.68e-08	D	-4.42741	1.57e-07
1435005_PM_at		Cenpe	p66 indep	D	-2.69181	0.00123595	D	-1.70405	0.0076906
1427161_PM_at		Cenpf	p66 indep	D	-3.07822	9.95e-06	D	-1.67747	0.0148034
1436723_PM_at		Cenpi	p66 indep	D	-3.26926	4.35e-08	D	-2.20522	1.64e-05
1437643_PM_at		Cenpj	p66 indep	D	-2.907	2.9e-05	D	-1.80326	0.00794634
1418264_PM_at		Cenpk	p66 indep	D	-3.6401	0.000266106	D	-2.40612	0.00727216
1429326_PM_at		Cenpl	p66 dep	D	-1.92655	0.00381993	NC	-1.50337	0.056153
1418184_PM_at		Cenpm	p66 indep	UP	1.98967	0.000123078	UP	1.87083	0.000335755
1423620_PM_at		Cenpq	p66 indep	D	-5.15847	1.49e-07	D	-4.29204	9.17e-07
1428706_PM_at		Cenpv	p66 indep	UP	1.56172	0.0111348	UP	1.73745	0.00240327
1435779_PM_at		Cep110	p66 dep	D	-1.5392	0.00426188	NC	-1.26951	0.090742
1434023_PM_at		Cep120	p66 indep	D	-2.07054	1.99e-08	D	-2.63041	1.37e-10
1427496_PM_at		Cep152	p66 indep	D	-1.57868	0.00120535	D	-1.82208	7.32e-05
1447278_PM_at		Cep164	p66 dep	UP	2.2612	0.00612482	NC	1.43781	0.189463
1453581_PM_at	d	Cep170	p66 indep	D	-5.15153	8.53e-07	D	-6.36049	1.34e-07
1437154_PM_at	d	Cep170	p66 indep	D	-7.00136	2.11e-08	D	-7.79114	8.58e-09
1428727_PM_at		Cep192	p66 indep	D	-6.74127	3.74e-08	D	-6.32358	6.52e-08
1455072_PM_at		Cep350	p66 indep	D	-2.68802	6.31e-06	D	-2.7093	5.66e-06
1428968_PM_at	d	Cep57	p66 indep	D	-2.15218	1.21e-05	D	-2.1086	1.72e-05
1452983_PM_at	d	Cep57	p66 indep	D	-2.71786	2.97e-05	D	-2.42361	0.000124503
1436034_PM_at		Cep68	p66 indep	D	-2.24171	0.000403612	D	-2.43839	0.000141954
1416471_PM_at		Cept1	p66 indep	D	-3.71958	2.66e-10	D	-3.08873	3.96e-09
1435345_PM_at		Cercam	p66 indep	UP	2.43697	1.9e-06	UP	2.66628	4.59e-07
1418579_PM_at	d	Cetn2	p66 indep	D	-2.30449	1.48e-05	D	-1.92832	0.000247166
1438647_PM_x_at	d	Cetn2	p66 indep	D	-2.25093	7.19e-06	D	-1.8663	0.00017535
1417239_PM_at		Cetn3	p66 indep	D	-5.08868	2.24e-07	D	-5.09848	2.2e-07
1445511_PM_at		Cetn4	p66 dep	UP	1.55825	4.84e-05	NC	1.38343	0.00125077
1416742_PM_at		Cfdp1	p66 indep	D	-1.81522	3.37e-06	D	-1.93408	7.85e-07
1448346_PM_at		Cfl1	p66 dep	UP	1.58362	0.000363865	NC	1.43009	0.00339892
1418066_PM_at		Cfl2	p66 indep	D	-6.68973	1.41e-07	D	-4.63771	3.42e-06
1418067_PM_at		Cfl2	p66 indep	D	-1.79039	5.38e-05	D	-1.76093	7.56e-05
1424996_PM_at		Cflar	p66 indep	D	-4.31188	2.8e-06	D	-4.88377	8.58e-07
1454641_PM_at		Cggbp1	p66 indep	D	-2.70151	1.54e-09	D	-2.47149	7.81e-09
1424528_PM_at	d	Cgref1	p66 indep	UP	2.62389	0.000981649	UP	2.29277	0.0034751
1424529_PM_s_at	d	Cgref1	p66 indep	UP	2.44131	0.00130184	UP	2.15218	0.00445927
1449227_PM_at		Ch25h	p66 indep	D	-2.69392	0.0167671	D	-5.19034	0.000303543
1419074_PM_at		Chac2	p66 indep	D	-3.67542	7.73e-08	D	-2.8754	1.86e-06
1440958_PM_at		Chadl	p66 dep	UP	1.62627	7.7e-06	NC	1.45877	0.000166989
1433720_PM_s_at	d	Chchd10	p66 indep	UP	2.29015	5.36e-07	UP	2.74812	2.29e-08
1436990_PM_s_at	d	Chchd10	p66 indep	UP	2.68023	1.04e-07	UP	2.51196	3.02e-07
1451505_PM_at	d	Chchd5	p66 indep	UP	1.9566	1.78e-05	UP	2.13532	3.47e-06
1424851_PM_at	d	Chchd5	p66 indep	UP	2.01665	2.52e-05	UP	1.98122	3.46e-05
1438659_PM_x_at	d	Chchd6	p66 indep	UP	2.22748	0.000184898	UP	2.32268	0.000105269
1423779_PM_at	d	Chchd6	p66 indep	UP	1.8366	1.23e-06	UP	1.9949	1.78e-07
1450077_PM_at	d	Chd1	p66 indep	D	-2.34334	0.0121258	D	-4.02622	0.000201309
1457473_PM_at	d	Chd1	p66 indep	D	-3.78262	0.000104422	D	-4.49855	2.42e-05
1420990_PM_at	d	Chd1	p66 indep	D	-2.3967	0.0027239	D	-2.35323	0.00321769
1431166_PM_at	d	Chd1	p66 indep	D	-1.5961	0.0136648	D	-1.52343	0.0245034
1428691_PM_at		Chd2	p66 indep	D	-2.16094	0.000659957	D	-1.75906	0.00805536
1427384_PM_at		Chd6	p66 indep	D	-2.30797	8.52e-05	D	-1.79335	0.00277578
1457712_PM_at		Chd8	p66 indep	D	-1.73743	0.00106848	D	-1.6681	0.00207288
1457672_PM_at		Chd9	p66 indep	D	-4.60273	1.25e-05	D	-3.91067	5.11e-05
1449708_PM_s_at	d	Chek1	p66 indep	D	-4.07194	1.79e-07	D	-3.85508	3.32e-07
1450677_PM_at	d	Chek1	p66 indep	D	-3.87811	8.39e-06	D	-4.07149	5.21e-06
1434529_PM_x_at		CHFR	p66 indep	D	-1.79503	1.94879e-06	D	-1.79923	1.84061e-06
1429050_PM_at		Chic2	p66 indep	D	-1.82282	1.75e-05	D	-1.82643	1.68e-05
1449267_PM_at	d	Chid1	p66 indep	UP	1.83335	0.000251485	UP	1.9231	0.000110028
1418902_PM_at	d	Chid1	p66 indep	UP	1.71897	0.000912386	UP	1.73012	0.000817492
1439824_PM_at	d	Chm	p66 indep	D	-5.95158	0.000196402	D	-4.2365	0.00152123
1448712_PM_at	d	Chm	p66 indep	D	-2.46576	0.00415466	D	-2.53625	0.00328795
1418817_PM_at	d	Chmp1b	p66 indep	D	-3.35346	7.58e-06	D	-3.57775	3.72e-06
1418816_PM_at	d	Chmp1b	p66 indep	D	-2.21293	6.8e-05	D	-2.21009	6.93e-05
1428252_PM_at	d	Chmp2b	p66 indep	D	-1.92528	9.76e-07	D	-1.82972	3.12e-06
1428253_PM_at	d	Chmp2b	p66 dep	D	-1.53339	6.79e-06	NC	-1.43653	5.55e-05
1432270_PM_a_at		Chmp5	p66 indep	D	-2.15194	4.62e-08	D	-2.09065	8.59e-08
1460645_PM_at		Chordc1	p66 indep	D	-7.15267	1.5e-11	D	-6.5437	3.58e-11
1455901_PM_at		Chpt1	p66 indep	D	-1.66495	0.00828081	D	-1.93807	0.00108921
1422505_PM_at	d	Chrac1	p66 indep	UP	1.77379	1.62e-07	UP	2.02171	5.48e-09
1459859_PM_x_at	d	Chrac1	p66 indep	UP	1.89385	1.67e-07	UP	1.96127	7.17e-08
1449147_PM_at		Chst1	p66 indep	UP	2.01485	0.00440888	UP	2.43933	0.00056291
1428902_PM_at		Chst11	p66 indep	D	-2.32153	0.000622328	D	-3.22674	1.51e-05
1426866_PM_at		Chst14	p66 indep	UP	1.68367	6.31e-06	UP	1.78776	1.37e-06
1422758_PM_at		Chst2	p66 indep	D	-2.3557	0.00712143	D	-2.37209	0.00673962
1449402_PM_at		Chst7	p66 dep	UP	1.59746	0.00564797	NC	1.4999	0.014404
1434316_PM_at		Chsy1 /// LOC100047167	p66 indep	D	-2.34365	3.1e-08	D	-2.60159	4.41e-09
1429417_PM_at		Chsy3	p66 indep	D	-7.3082	1.55e-06	D	-7.55888	1.21e-06
1451383_PM_a_at	d	Chuk	p66 indep	D	-2.81918	7.5e-05	D	-2.78381	8.64e-05
1428210_PM_s_at	d	Chuk	p66 indep	D	-7.1683	1.11e-08	D	-7.16339	1.11e-08
1417091_PM_at	d	Chuk	p66 indep	D	-6.15232	1.47e-09	D	-4.83977	1.68e-08
1425455_PM_a_at		Churc1	p66 indep	UP	1.60695	0.000267027	UP	1.70071	7.69e-05
1450953_PM_at		Ciao1	p66 indep	UP	1.58566	6.22e-05	UP	1.70347	1.02e-05
1448564_PM_at		Cib1	p66 indep	UP	1.91972	2.78e-06	UP	2.0995	4.22e-07
1422852_PM_at		Cib2	p66 indep	UP	1.92384	7.83e-05	UP	2.50923	8.61e-07
1416332_PM_at		Cirbp	p66 indep	UP	2.27518	1.59e-05	UP	2.17583	3.21e-05
1428441_PM_at		Cisd2	p66 indep	D	-3.35812	1.89e-07	D	-3.53409	9.86e-08
1430992_PM_s_at		Cisd2	p66 indep	D	-1.78152	0.000361536	D	-2.40346	2.18e-06
1435017_PM_at		Cisd3	p66 indep	UP	1.55102	0.00045865	UP	1.55858	0.000410979
1425400_PM_a_at		Cited4	p66 indep	UP	3.97996	1.25e-10	UP	3.63044	4.37e-10
1448779_PM_at		Ciz1	p66 indep	UP	1.59292	0.000105527	UP	1.79471	6.17e-06
1453769_PM_at	d	Ckap2l	p66 indep	D	-2.07042	0.00125529	D	-1.75456	0.00902758
1435938_PM_at	d	Ckap2l	p66 indep	D	-3.12538	3.05e-06	D	-2.8445	9.88e-06
1437349_PM_at		Ckap5	p66 indep	D	-2.6923	4.1e-06	D	-2.268	4.79e-05
1436242_PM_a_at	d	Cklf	p66 indep	D	-1.75733	0.000100119	D	-1.56961	0.000986647
1424495_PM_a_at	d	Cklf	p66 indep	D	-1.89056	0.000547218	D	-1.72429	0.00221818
1425860_PM_x_at	d	Cklf	p66 indep	D	-1.78441	0.000104781	D	-1.59622	0.000935366
1451374_PM_x_at	d	Cklf	p66 indep	D	-1.9086	0.000253692	D	-1.80954	0.000603241
1417458_PM_s_at	d	Cks2	p66 indep	D	-2.59963	3.26e-06	D	-2.08918	8.94e-05
1417457_PM_at	d	Cks2	p66 indep	D	-2.49518	5.31e-07	D	-2.0861	1.15e-05
1452265_PM_at		Clasp1	p66 indep	D	-1.81188	0.000110676	D	-2.08621	8.02e-06
1424836_PM_a_at		Clasp2	p66 indep	D	-2.35073	1.68e-05	D	-2.32641	1.96e-05
1417852_PM_x_at	d	Clca1	p66 indep	D	-2.55751	0.00138441	D	-3.36849	0.000105174
1460259_PM_s_at	d	Clca1 /// Clca2	p66 indep	D	-3.10432	0.000221195	D	-4.42328	8.47e-06
1437271_PM_at		Clcf1	p66 indep	D	-1.84803	0.00570267	D	-2.12549	0.00109992
1437270_PM_a_at		Clcf1	p66 indep	D	-2.07537	0.0119492	D	-2.9705	0.000507478
1415986_PM_at		Clcn4-2	p66 indep	D	-1.69585	1.3e-05	D	-1.99739	2.77e-07
1429400_PM_at	d	Clcn5	p66 indep	D	-1.66759	0.00545908	D	-1.82258	0.00154819
1441831_PM_x_at	d	Clcn5	p66 indep	D	-1.84697	0.000578094	D	-2.42826	8.23e-06
1452702_PM_at		Clcn7	p66 indep	UP	1.78078	3.32e-05	UP	1.68052	0.000115367
1433782_PM_at		Cldn12	p66 indep	D	-2.53087	2.44e-05	D	-2.55906	2.1e-05
1433781_PM_a_at		Cldn12	p66 indep	D	-2.32591	0.000262898	D	-2.37896	0.000198807
1425445_PM_a_at		Cldn18	p66 dep	UP	1.53405	5.23e-05	NC	1.35088	0.00187267
1452152_PM_at		Clint1	p66 indep	D	-2.56901	3.33e-11	D	-2.62404	2.2e-11
1435256_PM_at		Clip3	p66 indep	UP	2.23495	3.22e-05	UP	2.36837	1.33e-05
1426124_PM_a_at		Clk1	p66 indep	D	-6.34867	4.9e-07	D	-5.45834	1.73e-06
1422886_PM_a_at	d	Clk4	p66 indep	D	-3.5005	3.73e-08	D	-3.12093	1.74e-07
1427663_PM_a_at	d	Clk4	p66 indep	D	-2.12636	0.000171343	D	-2.62438	8.72e-06
1454837_PM_at		Cln6	p66 indep	UP	1.50769	0.000830901	UP	1.90713	4.43e-06
1448456_PM_at		Cln8	p66 indep	UP	2.43492	3.4e-06	UP	2.64615	9.43e-07
1448455_PM_at	d	Cln8	p66 indep	UP	2.3167	1.44e-07	UP	2.36389	9.87e-08
1459992_PM_x_at	d	Cln8	p66 indep	UP	2.64099	5.45e-08	UP	2.7464	2.86e-08
1418659_PM_at		Clock	p66 indep	D	-5.61312	4.42e-06	D	-5.18166	8.42e-06
1416541_PM_at		Clpb	p66 indep	UP	1.92226	5.05e-05	UP	2.17411	5.55e-06
1441083_PM_at		Clptm1	p66 indep	UP	2.14272	5.08e-05	UP	2.52906	4e-06
1423447_PM_at		Clpx	p66 indep	D	-2.73358	6.82e-08	D	-2.8185	4.19e-08
1456280_PM_at		Clspn	p66 indep	D	-2.20336	0.000567094	D	-2.29506	0.0003437
1453063_PM_at		Cltb	p66 indep	UP	1.749	0.00187912	UP	1.95339	0.000352227
1454626_PM_at	d	Cltc	p66 indep	D	-2.38491	7.11e-09	D	-2.60376	1.34e-09
1439094_PM_at	d	Cltc	p66 indep	D	-1.90246	0.000119594	D	-1.86695	0.000166123
1431510_PM_s_at		Cmc1	p66 dep	D	-1.57253	0.00224215	NC	-1.41897	0.0137374
1423073_PM_at		Cmpk1	p66 indep	D	-3.11722	6.85e-11	D	-2.78349	4.63e-10
1450484_PM_a_at		Cmpk2	p66 indep	UP	1.52509	9e-05	UP	1.64002	1.29e-05
1451702_PM_at		Cmtm7	p66 indep	UP	2.04373	3.02e-05	UP	2.37086	2.46e-06
1416244_PM_a_at		Cnbp	p66 indep	D	-1.68461	1.4e-07	D	-1.7854	2.54e-08
1460177_PM_at	d	Cndp2	p66 indep	UP	1.68702	0.00142209	UP	1.67306	0.00163303
1448263_PM_a_at	d	Cndp2	p66 indep	UP	1.68902	0.000219449	UP	1.69476	0.000204833
1423475_PM_at		Cnnm2	p66 indep	UP	2.16196	0.00956712	UP	2.13335	0.0106876
1458330_PM_x_at		Cnnm3	p66 indep	UP	1.5514	0.00182705	UP	1.67385	0.000420279
1420481_PM_at		Cnnm3	p66 indep	UP	1.8772	0.00018053	UP	1.56225	0.004175
1434251_PM_at		Cnot1	p66 indep	D	-2.01216	6.77e-08	D	-2.06882	3.59e-08
1459756_PM_at		Cnot10	p66 dep	UP	1.53123	2.36e-05	NC	1.32287	0.00192135
1456576_PM_x_at	d	Cnot2	p66 indep	D	-3.9327	4.57e-08	D	-3.34613	3.33e-07
1436980_PM_x_at	d	Cnot2	p66 indep	D	-3.21551	2.05e-08	D	-2.36355	2.33e-06
1454602_PM_s_at	d	Cnot2	p66 indep	D	-3.28902	1.43e-09	D	-2.65892	4.05e-08
1454603_PM_a_at	d	Cnot2	p66 indep	D	-2.01299	2.61e-06	D	-2.57394	2.53e-08
1426683_PM_at	d	Cnot6	p66 indep	D	-6.0489	9.39e-10	D	-6.91128	2.61e-10
1426682_PM_at	d	Cnot6	p66 indep	D	-10.9026	4.93e-10	D	-11.4745	3.37e-10
1426684_PM_at	d	Cnot6	p66 indep	D	-3.1195	1.08e-05	D	-3.13963	1e-05
1426685_PM_a_at	d	Cnot6	p66 indep	D	-3.61607	6.25e-07	D	-4.14269	1.33e-07
1425480_PM_at	d	Cnot6l	p66 indep	D	-2.31815	9.68e-05	D	-2.27896	0.000121945
1425481_PM_at	d	Cnot6l	p66 indep	D	-3.21322	6.14e-09	D	-3.3527	3.32e-09
1460665_PM_a_at		Cnot7	p66 indep	D	-2.14715	0.000139415	D	-2.05637	0.000260875
1437341_PM_x_at		Cnp	p66 indep	UP	2.33746	9.08e-06	UP	2.2451	1.71e-05
1449296_PM_a_at		Cnp	p66 indep	UP	1.72018	2.54e-05	UP	1.66792	5.2e-05
1459846_PM_x_at		Cnpy2	p66 indep	UP	1.63369	5.13e-05	UP	1.52467	0.000279436
1426327_PM_s_at		Cntf /// Zfp91 /// Zfp91-Cntf	p66 indep	D	-2.04705	1.38e-07	D	-2.15143	4.7e-08
1451469_PM_at		Cntln	p66 indep	D	-1.6621	0.0129688	D	-1.9423	0.00190593
1423701_PM_at		Coasy	p66 indep	UP	1.94477	4.84e-05	UP	2.13978	8.86e-06
1443829_PM_x_at		Coasy	p66 indep	UP	2.04315	1.81e-06	UP	1.95506	4.44e-06
1421292_PM_a_at		Cobra1	p66 indep	UP	1.60927	0.000104618	UP	1.81514	6.32e-06
1434654_PM_at		Cog3	p66 indep	D	-2.56929	3.49e-09	D	-2.32408	2.35e-08
1426216_PM_at		Cog6	p66 dep	D	-1.59008	0.00784479	NC	-1.05127	0.754522
1426955_PM_at		Col18a1	p66 dep	UP	1.50972	0.0113847	NC	1.49872	0.0127056
1446326_PM_at		Col1a2	p66 indep	D	-4.04169	0.00079747	D	-3.31035	0.00299986
1420384_PM_at	d	Col4a3bp	p66 indep	D	-2.66804	0.00055212	D	-2.66581	0.000556705
1452867_PM_at	d	Col4a3bp	p66 indep	D	-5.01743	2.84e-06	D	-5.79718	8.21e-07
1450625_PM_at		Col5a2	p66 indep	D	-3.03216	2.29e-05	D	-3.38568	6.64e-06
1418440_PM_at	d	Col8a1	p66 indep	D	-1.93979	0.00227005	D	-2.21179	0.000441787
1447819_PM_x_at	d	Col8a1	p66 indep	D	-1.66628	0.00343541	D	-1.92332	0.000381151
1455627_PM_at	d	Col8a1	p66 indep	D	-3.72153	1.76e-07	D	-4.91533	7.58e-09
1419693_PM_at		Colec12	p66 indep	D	-3.08978	0.000422996	D	-3.37829	0.000191871
1417006_PM_at		Commd4	p66 indep	UP	1.569	3.85e-06	UP	1.7199	2.52e-07
1449694_PM_s_at	d	Commd5	p66 indep	UP	1.77074	0.00122176	UP	1.88139	0.000474621
1451369_PM_at	d	Commd5	p66 indep	UP	1.73044	3.31e-05	UP	1.65322	9.27e-05
1426765_PM_at		Commd7 /// LOC674161	p66 indep	UP	1.61776	2.5e-06	UP	1.83877	6.97e-08
1430129_PM_a_at		Commd8	p66 indep	D	-1.82552	9.27e-06	D	-1.73105	3.03e-05
1428155_PM_at	d	Commd9	p66 indep	UP	1.81155	2.64e-06	UP	2.00228	2.63e-07
1454781_PM_x_at	d	Commd9	p66 indep	UP	1.89149	3.17e-07	UP	1.93148	1.92e-07
1438644_PM_x_at	d	Commd9	p66 indep	UP	2.16147	5.85e-07	UP	2.41601	7.15e-08
1428635_PM_at		Comtd1	p66 indep	UP	1.947	1.04e-06	UP	1.86135	2.85e-06
1437274_PM_at		Copa	p66 indep	D	-1.77139	0.00363901	D	-1.8383	0.00221274
1423301_PM_at		Copb1	p66 indep	D	-2.36744	1.58e-08	D	-2.29524	2.91e-08
1452102_PM_at		Copb2	p66 dep	D	-1.5125	0.000106793	NC	-1.40698	0.000777282
1416017_PM_at		Copg	p66 dep	UP	1.52348	9.49e-05	NC	1.43452	0.000488722
1437039_PM_at	d	Cops2	p66 indep	D	-9.47291	9.42e-06	D	-8.38102	1.95e-05
1423459_PM_at	d	Cops2	p66 indep	D	-6.04187	1.07e-07	D	-3.76386	9.34e-06
1433628_PM_at		Coq10a	p66 indep	UP	1.99417	1.84e-06	UP	1.84785	9.28e-06
1460510_PM_a_at	d	Coq10b	p66 indep	D	-3.47493	4.55e-08	D	-3.66381	2.29e-08
1428487_PM_s_at	d	Coq10b	p66 indep	D	-3.90172	7.28e-09	D	-4.12383	3.67e-09
1435231_PM_at		Coq4	p66 indep	UP	1.70363	0.00166818	UP	1.9111	0.000261108
1426902_PM_at		Coq6	p66 indep	UP	1.87462	3.72e-06	UP	1.81801	7.37e-06
1428134_PM_at		Coq9	p66 indep	UP	1.76727	7.09e-05	UP	1.92472	1.26e-05
1428147_PM_at	d	Coro7	p66 indep	UP	1.57136	2.29e-05	UP	1.63901	7.15e-06
1437146_PM_x_at	d	Coro7	p66 indep	UP	1.80828	0.000326942	UP	1.51731	0.00655382
1437524_PM_x_at	d	Coro7	p66 indep	UP	1.56318	0.000521263	UP	1.75954	3.96e-05
1416001_PM_a_at		Cotl1	p66 indep	UP	1.52	0.00660755	UP	1.63885	0.00186873
1436236_PM_x_at		Cotl1	p66 indep	UP	1.64847	0.0145217	UP	1.80528	0.00485085
1429188_PM_at		Cox11	p66 indep	D	-1.79118	1.63e-07	D	-1.98072	1.22e-08
1426693_PM_x_at	d	Cox15	p66 indep	D	-1.65673	4.89e-06	D	-1.61673	9.55e-06
1452146_PM_a_at	d	Cox15	p66 indep	D	-1.5727	0.00145876	D	-1.63181	0.000716979
1437982_PM_x_at	d	Cox15	p66 indep	D	-1.53173	0.00011807	D	-1.71738	6.2e-06
1435275_PM_at		Cox6b2	p66 indep	UP	2.53718	1.71e-06	UP	2.37008	4.99e-06
1418709_PM_at		Cox7a1	p66 dep	UP	1.68165	0.00016258	NC	1.37649	0.0103652
1459885_PM_s_at		Cox7c /// Gm10012 /// Gm3386 /// LOC100048613	p66 indep	D	-1.77787	0.00830418	D	-1.95981	0.00265423
1455218_PM_at		CP110	p66 indep	D	-4.22743	1.6e-06	D	-3.72124	5.87e-06
1455009_PM_at	d	Cpd	p66 indep	D	-3.22143	4.97e-07	D	-4.98769	2.8e-09
1434547_PM_at	d	Cpd	p66 indep	D	-1.71342	1.77e-05	D	-1.58773	0.000110926
1415949_PM_at		Cpe /// LOC100046434	p66 indep	D	-1.72761	3.15e-05	D	-2.00914	1.17e-06
1434272_PM_at		Cpeb2	p66 indep	D	-2.38972	0.00324808	D	-2.50384	0.00213931
1420617_PM_at	d	Cpeb4	p66 indep	D	-3.64558	0.00016463	D	-3.982	7.84e-05
1420618_PM_at	d	Cpeb4	p66 indep	D	-5.05439	3.38e-06	D	-5.47938	1.7e-06
1424831_PM_at		Cpne2	p66 dep	UP	1.6801	2.82e-05	NC	1.36322	0.00452794
1435450_PM_at	d	Cpne3	p66 indep	D	-4.39809	1.8e-08	D	-4.5552	1.22e-08
1428514_PM_at	d	Cpne3	p66 indep	D	-2.68516	5.92e-06	D	-1.7414	0.00290013
1452814_PM_at	d	Cpne3	p66 indep	D	-3.33919	4.66e-07	D	-3.69724	1.33e-07
1431146_PM_a_at		Cpne8	p66 indep	D	-2.80859	0.00022661	D	-2.41167	0.00108402
1426669_PM_at	d	Cpped1	p66 indep	UP	1.64478	0.000778996	UP	1.54659	0.00246401
1443714_PM_at	d	Cpped1	p66 indep	UP	1.80841	1.25e-06	UP	1.76945	2.14e-06
1417665_PM_a_at		Cpsf1	p66 indep	UP	1.62662	0.000663979	UP	1.65277	0.000485629
1420936_PM_s_at	d	Cpsf2	p66 indep	D	-2.29	6.29e-05	D	-2.10234	0.00021335
1431089_PM_at	d	Cpsf2	p66 indep	D	-2.09426	1.7e-06	D	-2.29233	3.06e-07
1420937_PM_at	d	Cpsf2	p66 indep	D	-1.50198	0.00795893	D	-1.95758	8.71e-05
1423964_PM_at		Cpsf3l	p66 indep	UP	1.55482	0.0019015	UP	1.81454	9.84e-05
1428233_PM_at	d	Cpsf6	p66 indep	D	-6.85195	6.68e-11	D	-5.8753	3.06e-10
1428231_PM_at	d	Cpsf6	p66 indep	D	-5.32	7.39e-07	D	-4.30293	5.15e-06
1428234_PM_at	d	Cpsf6	p66 indep	D	-3.35357	2.96e-05	D	-3.42769	2.36e-05
1435281_PM_at		Cpt1c	p66 indep	UP	1.88993	0.000834244	UP	2.07864	0.000207376
1417008_PM_at		Crat	p66 indep	UP	2.15561	1.54e-05	UP	1.90724	0.000124172
1441919_PM_x_at		Crat	p66 indep	UP	1.69372	5.32e-07	UP	1.63041	1.61e-06
1452901_PM_at	d	Creb1	p66 indep	D	-3.98761	0.00012596	D	-3.99035	0.000125265
1428755_PM_at	d	Creb1	p66 indep	D	-3.89777	3.6e-05	D	-3.82642	4.26e-05
1419295_PM_at		Creb3l1	p66 indep	UP	1.75404	0.0083925	UP	1.79258	0.00649489
1434633_PM_at		CREBBP	p66 indep	D	-1.92561	0.000309536	D	-2.37255	1.21838e-05
1434618_PM_at	d	Crebzf	p66 indep	D	-2.75215	4.6e-07	D	-2.43379	3.05e-06
1452856_PM_at	d	Crebzf	p66 indep	D	-4.98509	1.87e-11	D	-3.90551	3.88e-10
1452857_PM_at		Crebzf	p66 indep	D	-9.73906	1.34e-09	D	-10.3695	8.29e-10
1415947_PM_at		Creg1	p66 indep	UP	2.05242	1.21e-06	UP	1.75463	3.33e-05
1416537_PM_at		Creld1	p66 indep	UP	1.78053	5.41e-05	UP	1.97445	6.67e-06
1452253_PM_at		Crim1	p66 indep	D	-2.72946	0.00339513	D	-4.84439	3.85e-05
1417311_PM_at		Crip2	p66 indep	UP	2.46895	0.00037028	UP	2.99404	4.32e-05
1416201_PM_at	d	Crk	p66 indep	D	-6.51396	4.13e-11	D	-6.13012	7.6e-11
1448248_PM_at	d	Crk	p66 indep	D	-4.43887	2.7e-12	D	-4.90021	7.85e-13
1455964_PM_at		Crkrs	p66 indep	D	-5.54107	2.89e-06	D	-5.73526	2.18e-06
1418476_PM_at		Crlf1	p66 indep	UP	1.63606	4.87e-05	UP	1.55826	0.000160626
1418097_PM_a_at		Crlf2	p66 indep	UP	1.72937	0.000955817	UP	1.65054	0.00207608
1431930_PM_x_at		Crls1	p66 indep	D	-1.67832	0.000494164	D	-1.5336	0.00271097
1420850_PM_at		Crnkl1	p66 indep	D	-2.95385	1.06e-07	D	-2.99509	8.68e-08
1436379_PM_at	d	Crtc3	p66 indep	UP	1.69299	1.01e-05	UP	1.82066	1.69e-06
1451778_PM_at	d	Crtc3 /// LOC100047733	p66 indep	UP	1.8019	4.4e-05	UP	1.64089	0.000305325
1434410_PM_at		Crybg3	p66 indep	D	-2.14147	0.00130522	D	-2.06528	0.00198219
1438610_PM_a_at		Cryz	p66 indep	UP	1.56318	0.00716171	UP	1.90693	0.000314007
1423997_PM_at	d	Csde1	p66 indep	D	-3.54904	7.14e-10	D	-3.27542	2.26e-09
1427396_PM_a_at	d	Csde1	p66 indep	D	-2.33183	3.91e-07	D	-2.34795	3.46e-07
1448809_PM_at		Cse1l	p66 indep	D	-2.93431	9.92e-08	D	-2.61475	5.74e-07
1423593_PM_a_at		Csf1r	p66 indep	UP	1.50072	0.00525001	UP	1.54056	0.00329203
1450200_PM_s_at		Csf2rb /// Csf2rb2	p66 dep	UP	1.60121	4.95e-05	NC	1.3737	0.00253068
1452366_PM_at		Csgalnact1	p66 indep	D	-2.57697	0.00984504	D	-2.48727	0.0124879
1424431_PM_at		Csgalnact2	p66 indep	D	-4.93175	1.78e-07	D	-5.05962	1.38e-07
1417176_PM_at	d	Csnk1e	p66 indep	D	-2.0391	0.000954439	D	-2.45394	8.82e-05
1417175_PM_at	d	Csnk1e	p66 indep	D	-2.0152	0.0014319	D	-2.72724	3.31e-05
1428806_PM_at	d	Csnk1g1	p66 indep	D	-2.4833	2.48e-06	D	-2.86237	2.9e-07
1438246_PM_at	d	Csnk1g1	p66 indep	D	-1.72509	0.0161397	D	-2.16203	0.00133076
1429383_PM_at	d	Csnk1g3	p66 indep	D	-7.9285	1.59e-11	D	-6.10128	1.94e-10
1429384_PM_at	d	Csnk1g3	p66 indep	D	-3.82448	1.6e-11	D	-3.6289	3.37e-11
1419037_PM_at		Csnk2a1	p66 indep	D	-2.24946	0.000150574	D	-3.03475	2.91e-06
1454989_PM_at		Cspp1	p66 indep	D	-2.61819	0.000210964	D	-2.64813	0.000185974
1434532_PM_at		Csrnp2	p66 indep	UP	2.97793	3.08e-05	UP	2.74267	7.86e-05
1427910_PM_at		Cst6	p66 indep	UP	1.68047	0.00472647	UP	1.53394	0.0165634
1419645_PM_at		Cstf2	p66 indep	D	-3.25895	1.85e-08	D	-2.77067	2.01e-07
1415920_PM_at		Cstf2t	p66 indep	D	-1.53507	0.000207712	D	-1.65131	3.41e-05
1424723_PM_s_at		Cstf3	p66 indep	D	-2.37286	6.25e-07	D	-2.32101	9.19e-07
1426445_PM_at		Ctage5	p66 indep	D	-1.84999	0.000213488	D	-1.91625	0.000116122
1434705_PM_at		Ctbp2	p66 indep	D	-3.34489	1.47e-11	D	-2.74749	3.9e-10
1418330_PM_at		Ctcf	p66 indep	D	-2.69942	1.02e-10	D	-2.97182	1.83e-11
1423660_PM_at	d	Ctdsp2 /// Gm9770	p66 indep	UP	1.5648	0.00333004	UP	1.85944	0.00016034
1423661_PM_s_at	d	Ctdsp2 /// Gm9770	p66 indep	UP	1.57537	0.00355954	UP	1.70467	0.000926868
1436914_PM_at	d	Ctdspl2	p66 indep	D	-2.84576	2.82e-06	D	-3.19964	6.02e-07
1435320_PM_at	d	Ctdspl2	p66 indep	D	-3.18458	5.14e-08	D	-2.75916	4.11e-07
1449093_PM_at		Ctf1	p66 indep	UP	1.80851	0.000281826	UP	1.52175	0.00565214
1416953_PM_at		Ctgf	p66 indep	D	-9.84008	2.97e-09	D	-11.3861	1e-09
1416811_PM_s_at	d	Ctla2a /// Ctla2b	p66 dep	D	-1.53409	0.00570675	NC	-1.39422	0.0262883
1452352_PM_at	d	Ctla2b	p66 indep	D	-1.85981	0.000447576	D	-1.64634	0.00311053
1448149_PM_at	d	Ctnna1	p66 indep	D	-1.52692	2.35e-06	D	-1.61851	3.51e-07
1450008_PM_a_at	d	Ctnnb1	p66 indep	D	-1.74755	0.000189497	D	-1.68002	0.000405962
1430533_PM_a_at	d	Ctnnb1	p66 indep	D	-2.36131	0.005714	D	-2.15185	0.0121437
1422450_PM_at	d	Ctnnd1	p66 indep	D	-2.24006	4.14e-05	D	-2.55317	5.99e-06
1437448_PM_s_at	d	Ctnnd1	p66 indep	D	-2.37801	5.46e-08	D	-2.29026	1.11e-07
1416274_PM_at	d	Ctns	p66 dep	UP	1.67821	2.84e-05	NC	1.48433	0.000567131
1416563_PM_at	d	Ctps	p66 indep	D	-1.66467	0.000540462	D	-1.8584	6.62e-05
1448128_PM_at		Ctsa	p66 dep	UP	1.53203	0.001585	NC	1.39768	0.00968806
1448118_PM_a_at		Ctsd	p66 indep	UP	1.66036	0.000593196	UP	1.63892	0.000759607
1451019_PM_at		Ctsf	p66 indep	UP	3.30241	4.03e-06	UP	3.3816	3.07e-06
1443814_PM_x_at	d	Ctsh	p66 indep	UP	1.75258	0.0063894	UP	1.76793	0.00573518
1418365_PM_at	d	Ctsh	p66 indep	UP	1.83748	0.002768	UP	1.93922	0.00136222
1449300_PM_at	d	Cttnbp2nl	p66 indep	D	-2.37795	0.00108299	D	-2.31236	0.00144813
1435542_PM_s_at	d	Cttnbp2nl	p66 indep	D	-5.41245	1.38e-06	D	-5.94049	6.27e-07
1418985_PM_at	d	Cttnbp2nl	p66 indep	D	-2.86616	0.000164648	D	-3.38132	3.01e-05
1435083_PM_at		Ctxn1	p66 indep	UP	1.96211	0.000175286	UP	1.85498	0.000433504
1431145_PM_a_at		Cuedc2	p66 indep	UP	1.82376	6.26e-06	UP	2.19064	1.24e-07
1427413_PM_a_at	d	Cugbp1	p66 indep	D	-1.66513	0.000187985	D	-1.74264	7.21e-05
1426408_PM_at	d	Cugbp1	p66 indep	D	-1.93646	0.000305509	D	-2.36098	1.44e-05
1426407_PM_at	d	Cugbp1	p66 indep	D	-2.06968	8.41e-07	D	-2.39849	4.75e-08
1450069_PM_a_at		Cugbp2	p66 indep	D	-4.25218	4.68e-07	D	-3.73995	1.84e-06
1451154_PM_a_at	d	Cugbp2	p66 indep	D	-5.59514	9.58e-09	D	-5.07227	2.56e-08
1423895_PM_a_at	d	Cugbp2	p66 indep	D	-2.83919	1.69e-06	D	-2.16078	8.66e-05
1448174_PM_at		Cul1	p66 indep	D	-3.18973	7.73e-12	D	-2.83078	5.9e-11
1434717_PM_at	d	Cul3	p66 indep	D	-6.31452	5.53e-07	D	-4.73588	6.28e-06
1422795_PM_at	d	Cul3	p66 indep	D	-2.70606	9.65e-06	D	-2.04689	0.000440671
1450756_PM_s_at	d	Cul3	p66 indep	D	-3.50863	1.66e-05	D	-5.22879	3.36e-07
1422794_PM_at	d	Cul3	p66 indep	D	-3.52149	2.4e-07	D	-3.76597	1.06e-07
1451971_PM_at		Cul4a	p66 indep	D	-1.55365	0.0002969	D	-1.71462	2.99e-05
1417454_PM_at	d	Cul4b	p66 indep	D	-4.17656	8.09e-07	D	-3.65545	3.32e-06
1417453_PM_at	d	Cul4b	p66 indep	D	-5.36776	1.82e-07	D	-4.10902	2.41e-06
1428287_PM_at	d	Cul5	p66 indep	D	-3.86902	1.89e-06	D	-4.35662	5.5e-07
1452722_PM_a_at	d	Cul5	p66 indep	D	-2.25626	0.0013475	D	-2.10417	0.00284706
1451387_PM_s_at		Cuta	p66 indep	UP	1.69239	2.86e-05	UP	2.04869	3.89e-07
1438278_PM_a_at		Cwc22	p66 indep	D	-4.16586	0.000138421	D	-4.2912	0.000110012
1456019_PM_at		Cwf19l2	p66 indep	D	-3.45352	2.78e-05	D	-3.1076	8.09e-05
1419209_PM_at		Cxcl1	p66 indep	D	-5.0382	0.00203164	D	-4.31678	0.00446566
1449195_PM_s_at		Cxcl16	p66 indep	UP	2.0584	0.00173661	UP	1.74012	0.0119369
1438148_PM_at		Cxcl3	p66 indep	D	-3.88687	0.00394714	D	-5.32188	0.000671057
1419728_PM_at		Cxcl5	p66 indep	D	-17.5992	0.000866597	D	-12.5985	0.00253127
1423816_PM_at		Cxx1b	p66 indep	UP	1.57257	0.00291573	UP	2.09908	1.8e-05
1450080_PM_at		Cxx1c	p66 indep	UP	2.05532	2.51e-05	UP	1.87936	0.000120866
1418482_PM_at		Cyb561d2	p66 indep	UP	1.83284	3.46e-05	UP	2.07525	2.97e-06
1417766_PM_at		Cyb5b	p66 indep	D	-2.21244	5.66e-06	D	-2.27432	3.53e-06
1426307_PM_at		Cyb5r4	p66 indep	D	-2.18493	7e-07	D	-2.24723	4.11e-07
1454268_PM_a_at		Cyba	p66 indep	UP	1.84102	0.000238553	UP	1.76053	0.000517258
1454895_PM_at	d	Cybasc3	p66 indep	UP	1.54757	6e-05	UP	1.75223	2.3e-06
1434245_PM_a_at	d	Cybasc3	p66 indep	UP	2.06067	1.68e-06	UP	2.16055	6.63e-07
1422484_PM_at		Cycs	p66 indep	D	-1.90499	1.34e-06	D	-1.91041	1.26e-06
1449406_PM_at	d	Cyhr1	p66 indep	UP	1.67146	0.000441442	UP	2.03121	1.07e-05
1451153_PM_a_at	d	Cyhr1	p66 indep	UP	1.92013	2.06e-05	UP	1.92559	1.95e-05
1435364_PM_at	d	Cyhr1	p66 indep	UP	2.20706	5.17e-06	UP	2.63244	2.76e-07
1429618_PM_at		Cyld	p66 indep	D	-2.69739	9.15e-05	D	-3.3809	7.1e-06
1422333_PM_at		Cyp21a1	p66 dep	UP	1.54589	1.35e-05	NC	1.43764	0.000122317
1444960_PM_at		Cyp2u1	p66 indep	UP	1.64202	0.000188608	UP	1.56459	0.000539931
1417709_PM_at		Cyp46a1	p66 indep	UP	1.51125	7.89e-08	UP	1.56182	2.26e-08
1430173_PM_x_at		Cyp4f16	p66 indep	UP	1.56127	0.000148449	UP	1.85936	2.26e-06
1422534_PM_at	d	Cyp51	p66 dep	D	-1.52811	0.00358532	NC	-1.41585	0.0137553
1450646_PM_at	d	Cyp51	p66 dep	D	-2.01223	0.00162847	NC	-1.42058	0.0839181
1422533_PM_at	d	Cyp51	p66 indep	D	-4.05339	9.6e-07	D	-2.87555	4.23e-05
1457823_PM_at	d	Cyr61	p66 indep	D	-3.13219	0.014666	D	-3.82565	0.0051147
1438133_PM_a_at	d	Cyr61	p66 indep	D	-5.49215	0.000209345	D	-7.76434	2.44e-05
1416039_PM_x_at	d	Cyr61	p66 indep	D	-4.20064	6.77e-05	D	-5.9765	4.09e-06
1418758_PM_a_at		Cyth3	p66 indep	D	-2.37873	1.22e-05	D	-2.65016	2.47e-06
1458440_PM_at		Cytsb	p66 indep	D	-4.8489	4.08e-05	D	-4.26849	0.000109327
1437885_PM_at		D030029J20Rik	p66 indep	D	-8.88293	3.02e-08	D	-9.82171	1.43e-08
1428969_PM_at		D030074E01Rik	p66 indep	D	-3.40416	1.78e-09	D	-3.53679	1.04e-09
1418439_PM_at		D10Ertd322e	p66 dep	D	-1.61468	2.08e-05	NC	-1.46851	0.000266433
1419994_PM_s_at		D10Ertd641e	p66 indep	UP	1.75139	2.39e-06	UP	2.12629	2.43e-08
1449000_PM_at		D10Jhu81e	p66 indep	UP	1.83824	0.000131899	UP	1.89624	7.49e-05
1452805_PM_at		D11Wsu47e	p66 dep	UP	1.66372	1.98e-05	NC	1.32219	0.00677624
1457054_PM_a_at		D130020L05Rik	p66 indep	UP	1.5656	0.0028133	UP	1.77078	0.000308584
1459394_PM_at		D130052B06Rik	p66 dep	UP	1.55207	2.83e-06	NC	1.13245	0.0877864
1426780_PM_at		D14Ertd436e	p66 indep	UP	1.70312	9.24e-05	UP	2.24764	3.27e-07
1454705_PM_at	d	D15Ertd621e	p66 indep	D	-3.21256	1.26e-08	D	-3.37662	6.21e-09
1433724_PM_at	d	D15Ertd621e	p66 indep	D	-3.20646	3.27e-07	D	-3.51046	1.01e-07
1446972_PM_at		D15Wsu126e	p66 indep	D	-2.35052	0.00790914	D	-3.15792	0.000733548
1436125_PM_at		D16Ertd472e	p66 indep	D	-3.22203	2.59e-05	D	-3.36855	1.62e-05
1429897_PM_a_at		D16Ertd472e	p66 indep	D	-1.99249	0.00115215	D	-1.93544	0.00167818
1448900_PM_at		D16H22S680E	p66 indep	UP	1.70037	1.76e-05	UP	1.77832	6.05e-06
1416696_PM_at		D17Wsu104e	p66 indep	UP	1.52016	6.17e-06	UP	1.66067	3.89e-07
1427182_PM_s_at		D18Ertd653e	p66 indep	D	-2.4383	1.65e-07	D	-2.86786	1.07e-08
1434173_PM_s_at	d	D19Bwg1357e	p66 indep	D	-1.95568	3.44e-06	D	-2.04519	1.37e-06
1426932_PM_at	d	D19Bwg1357e	p66 indep	D	-1.80941	0.000765869	D	-1.72366	0.00164687
1426931_PM_s_at	d	D19Bwg1357e	p66 indep	D	-2.09958	3.96e-07	D	-2.00832	1e-06
1452918_PM_at		D19Ertd737e	p66 indep	D	-6.01118	3.32e-09	D	-5.39596	9.63e-09
1417471_PM_s_at	d	D1Ertd622e	p66 indep	D	-2.4033	0.000120938	D	-2.44009	9.96e-05
1448721_PM_at	d	D1Ertd622e	p66 indep	D	-2.55532	0.000230693	D	-2.52983	0.000258342
1459474_PM_at		D1Ertd86e	p66 dep	UP	1.65569	1.65e-06	NC	1.45957	7.09e-05
1423794_PM_at	d	D2Ertd391e	p66 indep	UP	1.56722	4.86e-05	UP	1.81026	1.19e-06
1423793_PM_at	d	D2Ertd391e	p66 indep	UP	1.90697	6.34e-06	UP	2.15137	5.46e-07
1458414_PM_at		D2Ertd93e	p66 indep	D	-1.96093	0.00493753	D	-2.92205	5.98e-05
1455334_PM_at		D330038O06Rik	p66 indep	D	-2.08279	0.000679985	D	-2.01961	0.00101313
1434301_PM_at		D330050I23Rik	p66 indep	D	-10.9791	9.64e-07	D	-13.7135	2.52e-07
1455757_PM_at		D3Ertd254e	p66 indep	D	-3.63849	2.14e-05	D	-3.58682	2.46e-05
1428384_PM_at		D4Bwg0951e	p66 indep	D	-2.63781	0.00234061	D	-2.64806	0.00226559
1417001_PM_a_at		D4Wsu53e	p66 indep	D	-1.99087	0.00670057	D	-1.89827	0.010735
1437917_PM_at		D530037H12Rik	p66 indep	D	-2.08148	0.012005	D	-2.16709	0.00854616
1454680_PM_at		D5Ertd579e	p66 indep	D	-4.06105	1.13e-07	D	-4.41356	4.48e-08
1455134_PM_at		D730040F13Rik	p66 indep	D	-1.97956	0.00177027	D	-2.53501	8.06e-05
1435822_PM_at		D830012I24Rik	p66 indep	D	-4.98746	1.1e-05	D	-4.89629	1.28e-05
1420074_PM_at		D8Ertd738e	p66 dep	UP	1.66192	4.99e-05	NC	1.44172	0.00147129
1440007_PM_at	d	D930003E18Rik	p66 indep	D	-2.0768	0.00206698	D	-2.30676	0.000622319
1435730_PM_at	d	D930026N18Rik	p66 indep	D	-1.57787	0.00220059	D	-1.80723	0.000185575
1449656_PM_at		D930048N14Rik	p66 dep	UP	1.51772	5.93e-06	NC	1.22264	0.00876097
1455118_PM_at		D9Ertd402e	p66 dep	D	-1.79422	1.83e-05	NC	-1.47314	0.00150012
1455244_PM_at		Daam1	p66 indep	D	-4.18861	8.63e-06	D	-7.16567	7.9e-08
1423805_PM_at	d	Dab2	p66 indep	D	-2.59476	6.04e-05	D	-3.0503	8.42e-06
1420498_PM_a_at	d	Dab2	p66 indep	D	-1.9294	0.00429076	D	-1.83107	0.0077072
1441170_PM_a_at		Dab2ip	p66 indep	UP	2.10185	0.000921628	UP	1.50327	0.0465815
1451970_PM_at		Daglb	p66 dep	UP	1.88337	0.00108791	NC	1.49874	0.0247532
1425300_PM_at		Dak	p66 dep	UP	1.69081	3.98e-06	NC	1.49987	0.0001043
1423894_PM_a_at		Dalrd3	p66 indep	UP	1.65007	1e-05	UP	1.75462	2.04e-06
1436476_PM_at		Dand5	p66 dep	UP	1.59808	0.00038033	NC	1.40069	0.0062805
1423800_PM_at		Dars	p66 indep	D	-2.6046	1.55e-05	D	-2.98708	2.55e-06
1417318_PM_at		Dbc1	p66 indep	D	-2.81098	0.00941569	D	-3.87644	0.00118821
1418334_PM_at		Dbf4	p66 indep	D	-4.91525	3.47e-09	D	-3.91253	4.67e-08
1449307_PM_at		Dbndd1	p66 indep	UP	1.86706	3.16e-06	UP	2.0847	2.88e-07
1451431_PM_a_at		Dbndd2	p66 indep	UP	1.6205	0.00379025	UP	1.82335	0.000576813
1418174_PM_at	d	Dbp	p66 indep	UP	3.90862	0.000138959	UP	3.32803	0.00051459
[truncated: 5,234 more rows]

## Sheet: DATASET3b Doxo genes
RefSeq Transcript ID	Gene Symbol	category WT + Doxo	WT_DOXO_Reg	p66KO_DOXO_Reg
NM_001159717 /// NM_001159718 /// NM_001159719 /// NM_010891	2002-09-01	p66 indep	D	D
NM_172606	2006-03-01	p66 indep	D	D
NM_020575	2007-03-01	p66 indep	D	D
NM_009859	2007-09-01	p66 indep	D	D
NM_001024910 /// NM_001024911	2010-09-01	p66 indep	D	D
NM_001009818	2011-09-01	p66 indep	D	D
NM_027855 /// NM_212470	0610007C21Rik	p66 indep	UP	UP
NM_001081394	0610007L01Rik	p66 dep	D	NC
NM_001013608 /// NM_023507	0610007P08Rik	p66 indep	D	D
---	0610009L18Rik	p66 indep	UP	UP
NM_024179	0610009O20Rik	p66 indep	UP	UP
XM_001472180 /// XM_001472314 /// XM_895085 /// XM_902617 /// XM_902619 /// XM_9	0610010B08Rik /// Gm14295 /// LOC627901	p66 indep	D	D
NM_027860	0610010F05Rik	p66 indep	D	D
NM_027861	0610010K06Rik	p66 dep	D	NC
NM_026757	0610010K14Rik	p66 indep	UP	UP
NM_026686	0610011F06Rik	p66 indep	UP	UP
NM_026661	0610011L14Rik	p66 dep	UP	NC
NR_027897 /// XM_914568 /// XR_035420	0610012G03Rik	p66 indep	UP	UP
NM_020003	0610031J06Rik	p66 indep	UP	UP
NM_001081108	0910001L09Rik	p66 indep	UP	UP
NM_001024712 /// NM_001024713 /// NM_001029930 /// NM_025940 /// XM_001476183 //	100041874 /// 544988 /// ENSMUSG00000063277 /// ENSMUSG00000068790 /// ENSMUSG00000072735 /// Gm3194 /// Gm8108 /// Gm8206 /// LOC100036568 /// LOC671957	p66 indep	D	D
NM_134054	1110002B05Rik	p66 indep	D	D
---	1110002L01Rik	p66 indep	D	D
NM_183275	1110002N22Rik	p66 indep	D	D
NM_133697	1110003E01Rik	p66 indep	UP	UP
---	1110003O08Rik	p66 indep	UP	UP
NM_028865	1110005A03Rik	p66 indep	UP	UP
---	1110006E14Rik	p66 indep	D	D
NM_145955	1110007A13Rik	p66 indep	D	D
NM_026738	1110007C09Rik	p66 indep	UP	UP
NM_001163316 /// NM_026269	1110007L15Rik	p66 indep	UP	UP
NM_198001	1110008P14Rik	p66 indep	UP	UP
NM_026787	1110012L19Rik	p66 indep	UP	UP
NM_001081041	1110014N23Rik	p66 indep	UP	UP
---	1110018F16Rik	p66 indep	D	D
NM_025370	1110018J18Rik	p66 indep	D	D
NM_001040395 /// NM_001085410	1110020G09Rik	p66 indep	D	D
NM_197979	1110020P15Rik	p66 indep	UP	UP
NM_001163741 /// NM_026782	1110021J02Rik	p66 dep	D	NC
---	1110029L17Rik	p66 indep	D	D
---	1110030E23Rik	p66 indep	UP	UP
NM_025402	1110031I02Rik	p66 indep	UP	UP
NM_199197	1110032A13Rik	p66 indep	UP	UP
NM_133187	1110032E23Rik	p66 indep	D	D
NM_175133	1110038D17Rik	p66 indep	UP	UP
NM_025411 /// XM_001479479	1110049F12Rik /// LOC100047869	p66 indep	UP	UP
XM_001479385	1110054M08Rik	p66 indep	UP	UP
NM_172401	1110057K04Rik	p66 indep	UP	UP
NM_025423	1110059E24Rik	p66 indep	D	D
NM_025419	1110059G10Rik	p66 dep	D	NC
NM_001142727 /// XM_895981 /// XM_920855 /// XM_989992	1110065P20Rik	p66 indep	UP	UP
NM_173752	1110067D22Rik	p66 indep	D	D
NM_173752	1110067D22Rik	p66 indep	D	D
NM_001033145 /// XM_001472923	1190002N15Rik /// LOC100044725	p66 indep	D	D
NM_026876	1190005F20Rik	p66 indep	D	D
NM_001163721 /// NM_001163722 /// XR_035126 /// XR_035127	1190007F08Rik	p66 indep	UP	UP
NM_026166 /// NM_027078	1200009F10Rik	p66 indep	D	D
NM_025818	1200014J11Rik	p66 indep	D	D
NM_025819	1200016B10Rik	p66 indep	D	D
NM_198003	1300003B13Rik	p66 indep	D	D
NM_028791	1300018I05Rik	p66 dep	UP	NC
NM_028200 /// XM_902711 /// XM_925142	1300018I17Rik	p66 indep	UP	UP
---	130004C03	p66 indep	D	D
NM_028047	1500002O20Rik	p66 indep	UP	UP
NM_001013256 /// NM_001143790 /// NM_026889 /// NR_026565	1500010J02Rik	p66 indep	UP	UP
NM_026883	1500011H22Rik	p66 indep	UP	UP
NM_026914	1500032L24Rik	p66 indep	UP	UP
NM_023831	1500035H01Rik	p66 indep	UP	UP
NM_028056	1600002H07Rik	p66 indep	UP	UP
NM_027207	1600002K03Rik	p66 indep	UP	UP
---	1600010M07Rik	p66 dep	UP	NC
NM_025904	1600012F09Rik	p66 indep	D	D
NM_001085385 /// NM_028166	1600014C10Rik	p66 indep	UP	UP
NM_028479	1600027N09Rik	p66 indep	D	D
NM_027040	1700007K13Rik	p66 indep	UP	UP
NM_027040	1700007K13Rik	p66 indep	UP	UP
NM_025487	1700011A15Rik	p66 dep	UP	NC
NM_026443	1700020C11Rik	p66 indep	UP	UP
NR_015473 /// NR_027832 /// XM_001003114	1700020I14Rik	p66 indep	D	D
NM_026411	1700021F05Rik	p66 dep	D	NC
NM_172615	1700021K19Rik	p66 indep	UP	UP
NM_029602	1700022C21Rik	p66 indep	D	D
NM_197990	1700025G04Rik	p66 dep	D	NC
XM_487606 /// XM_906114	1700027L20Rik	p66 indep	UP	UP
NM_029368 /// XM_899759 /// XM_899774 /// XM_899782 /// XM_919059 /// XM_919077	1700029F09Rik	p66 indep	D	D
NM_025969	1700034H14Rik	p66 indep	D	D
NM_001163427 /// NM_028505 /// NR_028081	1700040I03Rik	p66 indep	UP	UP
NM_024261	1700052N19Rik	p66 dep	D	NC
NM_024261	1700052N19Rik	p66 dep	D	NC
NM_001033184	1700057G04Rik	p66 dep	UP	NC
XM_001000195 /// XM_988959	1700080G18Rik	p66 indep	UP	UP
---	1700081H04Rik	p66 dep	UP	NC
NM_001081045	1700081L11Rik	p66 dep	UP	NC
NM_175251	1700124K17Rik /// Arid2	p66 indep	D	D
NM_026110 /// XM_358888 /// XM_904433	1810007M14Rik	p66 indep	D	D
NM_026939	1810009N02Rik	p66 indep	UP	UP
NM_001145433 /// XM_913511 /// XM_983179	1810013D10Rik	p66 indep	UP	UP
NR_015572	1810014B01Rik	p66 indep	D	D
NM_026928	1810014F10Rik	p66 indep	UP	UP
---	1810019D21Rik	p66 dep	UP	NC
NM_183251	1810020D17Rik	p66 indep	UP	UP
NM_001099674 /// XM_001477090 /// XM_906582	1810022K09Rik	p66 indep	D	D
XM_897347	1810026B05Rik	p66 indep	D	D
NM_026982	1810027O10Rik	p66 indep	UP	UP
NM_025465	1810029B16Rik	p66 indep	D	D
NM_175141	1810030O07Rik	p66 dep	D	NC
NM_026977	1810031K17Rik	p66 indep	UP	UP
NR_027819 /// NR_027820 /// NR_027821 /// XR_035298 /// XR_035342	1810032O08Rik	p66 indep	D	D
NM_026985	1810033B17Rik	p66 dep	UP	NC
NM_026958	1810035L17Rik	p66 dep	D	NC
NM_026431	1810043G02Rik	p66 indep	UP	UP
NM_001110242 /// XM_903145 /// XM_924690	1810043H04Rik	p66 indep	UP	UP
NM_025559	1810046J19Rik	p66 indep	UP	UP
NM_025560	1810049H13Rik	p66 indep	UP	UP
NR_015608 /// NR_027875 /// XR_002347 /// XR_005170	1810058I24Rik	p66 indep	UP	UP
NM_026209 /// XM_907029 /// XM_973341	1810063B07Rik	p66 indep	UP	UP
NM_026194	1810074P20Rik	p66 indep	D	D
NR_026688	2010001M06Rik	p66 dep	UP	NC
---	2010004M13Rik	p66 indep	UP	UP
NM_001077661 /// NM_178623	2010005J08Rik	p66 dep	UP	NC
NM_027242	2010007H12Rik	p66 indep	UP	UP
NM_025912	2010011I20Rik	p66 indep	UP	UP
NM_023220	2010106G01Rik	p66 indep	D	D
NR_024069 /// XM_619218 /// XM_909437 /// XM_977022	2010107H07Rik	p66 indep	UP	UP
NM_172280	2210018M11Rik	p66 indep	D	D
NM_183259	2210020M01Rik	p66 indep	UP	UP
NM_197998	2210021J22Rik	p66 indep	UP	UP
---	2210403K04Rik	p66 indep	D	D
---	2210408K08Rik	p66 indep	D	D
NM_029384	2210411K11Rik	p66 indep	UP	UP
---	2210411K19Rik	p66 indep	D	D
---	2210419D22Rik	p66 indep	D	D
XM_894330 /// XM_901485 /// XM_901486 /// XM_922263 /// XM_989320 /// XM_989357	2310001H12Rik	p66 dep	D	NC
NM_026415	2310002J15Rik	p66 indep	UP	UP
NR_027828 /// XM_001480596 /// XM_919114	2310002J21Rik	p66 indep	D	D
NM_026318	2310003F16Rik	p66 indep	D	D
NM_027107 /// XM_181318 /// XM_910489	2310004N24Rik	p66 indep	UP	UP
---	2310007H11Rik	p66 dep	UP	NC
---	2310007O11Rik	p66 indep	D	D
NM_146068	2310008H04Rik	p66 dep	D	NC
NM_001081226	2310009B15Rik	p66 indep	UP	UP
NM_023516	2310016C08Rik	p66 indep	UP	UP
NM_001122767 /// NM_175107	2310022A10Rik	p66 indep	UP	UP
NM_029349 /// NM_173187	2310035C23Rik	p66 indep	D	D
NM_027129	2310035K24Rik	p66 indep	UP	UP
NM_025966	2310039H08Rik	p66 indep	UP	UP
NM_173735	2310044G17Rik	p66 indep	D	D
NM_197991	2310044H10Rik	p66 indep	UP	UP
NM_001145552	2310045N01Rik	p66 indep	UP	UP
NM_028005	2310047M10Rik	p66 indep	UP	UP
---	2310051F07Rik	p66 indep	D	D
NM_026844	2310061C15Rik	p66 indep	UP	UP
NM_001033630 /// XM_001002280 /// XM_128627	2310061I04Rik	p66 indep	UP	UP
NM_133677 /// NR_027965	2310061J03Rik	p66 indep	UP	UP
---	2310076G05Rik	p66 indep	D	D
NM_025636	2310079N02Rik	p66 indep	UP	UP
NM_025880	2410002F23Rik	p66 indep	D	D
NM_183137	2410002I01Rik	p66 indep	UP	UP
NM_001093759 /// NM_001093760 /// NM_025879 /// NR_003546	2410002O22Rik	p66 indep	D	D
NM_026643 /// NM_029132	2410017P07Rik	p66 dep	D	NC
NM_025556	2410022L05Rik	p66 indep	UP	UP
NM_024254	2410042D21Rik	p66 indep	D	D
NM_001163518 /// NM_146059 /// XR_035296 /// XR_035335	2410075B13Rik	p66 indep	UP	UP
---	2410085M17Rik	p66 indep	D	D
NM_026120 /// XR_005086	2410127L17Rik /// LOC677553	p66 indep	D	D
NM_175245	2410129H14Rik	p66 indep	D	D
---	2500002B13Rik	p66 indep	UP	UP
NM_001033164	2510002D24Rik	p66 indep	UP	UP
NM_001001881	2510009E07Rik	p66 indep	UP	UP
XM_001004662	2510022D24Rik	p66 dep	UP	NC
---	2600002B07Rik	p66 dep	UP	NC
---	2600006K01Rik	p66 indep	UP	UP
NM_001081381 /// XM_135177 /// XM_895137 /// XM_915086 /// XM_923582	2610002I17Rik	p66 indep	UP	UP
NM_001033134	2610002J02Rik	p66 indep	UP	UP
---	2610002J23Rik	p66 indep	D	D
NM_025921	2610002M06Rik	p66 indep	D	D
NM_001004362	2610008E11Rik	p66 indep	D	D
NM_001136270 /// XM_001476774 /// XM_001480001	2610014I16Rik	p66 indep	UP	UP
---	2610019E17Rik	p66 indep	D	D
---	2610019N06Rik	p66 dep	D	NC
NM_001004187 /// NM_028129	2610020H08Rik	p66 dep	D	NC
XR_030795 /// XR_031644	2610021A01Rik	p66 indep	D	D
---	2610024B07Rik	p66 indep	D	D
NM_028228	2610028A01Rik	p66 indep	D	D
NM_026312	2610029G23Rik	p66 indep	D	D
NM_029840 /// XM_001474504 /// XM_001475329	2610029I01Rik	p66 indep	D	D
NM_001081356	2610030H06Rik	p66 indep	D	D
NM_153780	2610044O15Rik	p66 indep	D	D
NM_001114977 /// NM_026476	2610101N10Rik	p66 indep	D	D
---	2610201A13Rik	p66 indep	D	D
NM_001033153 /// NR_015483	2610203C20Rik	p66 indep	D	D
NM_026005	2610301B20Rik	p66 dep	D	NC
NR_028298 /// XM_001479511	2610306M01Rik	p66 indep	UP	UP
---	2610507I01Rik	p66 dep	UP	NC
XM_001472828 /// XM_001479875	2700012I20Rik	p66 indep	UP	UP
NR_015531 /// XM_884008 /// XM_915679	2700023E23Rik	p66 indep	D	D
NM_028299 /// XM_001474993 /// XM_910498	2700029M09Rik	p66 indep	D	D
NM_145995 /// NM_178115	2700050L05Rik	p66 indep	D	D
NM_028308	2700078K21Rik	p66 indep	UP	UP
NM_001163445 /// XM_001480602	2700089E24Rik	p66 indep	D	D
NR_024720 /// XR_005146 /// XR_034894	2700099C18Rik	p66 indep	D	D
---	2810001A02Rik	p66 indep	UP	UP
---	2810001A02Rik	p66 indep	UP	UP
NM_025615	2810004N23Rik	p66 indep	D	D
NM_001048250	2810008M24Rik	p66 indep	D	D
NM_025479	2810021B07Rik	p66 indep	D	D
NM_001162922 /// XR_030794 /// XR_032954	2810021G02Rik	p66 indep	D	D
---	2810029C07Rik	p66 indep	UP	UP
NM_025582	2810405K02Rik	p66 indep	UP	UP
NM_001040396	2810407C02Rik	p66 indep	D	D
XM_001475679	2810408I11Rik	p66 dep	D	NC
NM_026515	2810417H13Rik	p66 indep	D	D
NM_029366 /// XM_979156 /// XM_979448	2810422J05Rik	p66 indep	UP	UP
NM_025577	2810428I15Rik	p66 indep	UP	UP
NM_027278	2810432D09Rik	p66 indep	UP	UP
NM_025944	2810432L12Rik	p66 indep	UP	UP
NM_001164355 /// NM_025581	2810433K01Rik	p66 dep	D	NC
---	2810449G22Rik	p66 dep	UP	NC
NM_026050 /// NM_133703	2810453I06Rik	p66 indep	UP	UP
---	2810455D13Rik	p66 indep	D	D
---	2810468N07Rik	p66 indep	UP	UP
---	2810482I07Rik	p66 indep	D	D
---	2900009J20Rik	p66 indep	D	D
---	2900046D03Rik	p66 dep	UP	NC
---	2900053A13Rik	p66 indep	UP	UP
NR_003641 /// NR_003642 /// XR_035165 /// XR_035166 /// XR_035168 /// XR_035169	2900062L11Rik /// 6530401D17Rik	p66 indep	D	D
NM_133749	2900064A13Rik	p66 dep	D	NC
NM_030240	2900092E17Rik	p66 dep	UP	NC
NR_024329 /// XM_001480665	2900097C17Rik	p66 indep	D	D
NM_026543	3010026O09Rik	p66 indep	UP	UP
NM_001100416 /// NM_001101804 /// XM_001004273 /// XM_001487779 /// XM_902710	3100002L24Rik /// Gm14434 /// OTTMUSG00000016609	p66 indep	D	D
NM_028440 /// XM_001473245 /// XM_912949	3110003A17Rik	p66 indep	D	D
---	3110035C09Rik	p66 indep	D	D
---	3110038A09Rik	p66 dep	UP	NC
---	3110073H01Rik	p66 indep	D	D
---	3300002P09Rik	p66 indep	UP	UP
NM_146051 /// NM_178141	3830406C13Rik	p66 indep	D	D
---	3830612M24	p66 indep	D	D
NM_028883	4632415K11Rik	p66 indep	UP	UP
NM_176987	4732471D19Rik	p66 indep	D	D
XM_488795 /// XM_921681	4732491K20Rik	p66 dep	UP	NC
---	4833408D11Rik	p66 indep	D	D
---	4833420G11Rik	p66 indep	D	D
---	4833428C12Rik	p66 indep	D	D
---	4833438C02Rik	p66 indep	UP	UP
NM_025722	4921524J17Rik	p66 indep	D	D
NM_029432	4930402H24Rik	p66 indep	D	D
NM_134041	4930427A07Rik	p66 indep	UP	UP
---	4930428B01Rik	p66 indep	D	D
NR_027966 /// XR_035269 /// XR_035316	4930429B21Rik	p66 indep	UP	UP
NM_175128	4930430F08Rik	p66 indep	D	D
---	4930431H11Rik	p66 indep	D	D
XR_002355 /// XR_002370 /// XR_005179	4930431P19Rik	p66 dep	UP	NC
NM_001025373 /// XM_001471514	4930432O21Rik	p66 indep	D	D
NM_026273	4930453N24Rik	p66 indep	D	D
NM_175675	4930471M23Rik	p66 indep	UP	UP
NM_001162896 /// NR_028111 /// XR_035190 /// XR_035416	4930523C07Rik	p66 indep	D	D
XM_001474066 /// XM_001475241	4930524J08Rik	p66 indep	UP	UP
NR_015516 /// NR_027950	4930526I15Rik	p66 indep	UP	UP
---	4930535I16Rik	p66 dep	UP	NC
NM_029249	4930547N16Rik	p66 indep	D	D
---	4930557J02Rik	p66 dep	UP	NC
---	4930558N01Rik	p66 indep	UP	UP
---	4930565B19Rik	p66 indep	UP	UP
NM_198607	4930572J05Rik	p66 dep	UP	NC
NM_133732	4931406C07Rik	p66 dep	D	NC
NM_027627 /// XM_904281 /// XM_918758 /// XM_918770	4931408A02Rik /// LOC630876	p66 indep	UP	UP
NM_001111282 /// NM_010439 /// XM_001475190 /// XM_484474 /// XM_485920 /// XM_8	4932431P20Rik /// Gm12587 /// Gm13932 /// Gm2509 /// Gm2676 /// Gm3307 /// Gm3462 /// Gm3899 /// Gm4587 /// Gm5473 /// Gm5842 /// Gm5853 /// Gm5937 /// Gm7890 /// Gm8390 /// Hmg1l1 /// Hmgb1 /// Hmgb1l /// LOC100045876 /// LOC637733	p66 indep	D	D
---	4932433N03Rik	p66 indep	D	D
NM_172679 /// XM_001475233 /// XM_001481300 /// XM_975194	4932438A13Rik	p66 indep	D	D
NM_178935	4932441K18Rik	p66 indep	D	D
NM_153794	4933403F05Rik	p66 indep	D	D
---	4933407E14Rik	p66 dep	UP	NC
NM_001081101	4933407H18Rik	p66 indep	D	D
NM_025747	4933411K20Rik	p66 indep	D	D
NM_001039478 /// NM_001039488 /// NM_028081	4933421E11Rik	p66 indep	D	D
NM_138757	4933424B01Rik	p66 indep	D	D
NM_178682	4933426M11Rik	p66 indep	UP	UP
NM_021493	4933428G20Rik	p66 indep	UP	UP
---	4933430H16Rik	p66 dep	UP	NC
NM_178613	4933433P14Rik	p66 indep	D	D
NR_015585 /// XM_622135	4933439C10Rik	p66 indep	UP	UP
NM_001048060 /// NM_198004	5133401N09Rik	p66 indep	UP	UP
NR_028300 /// XM_916412 /// XM_992800	5330426P16Rik	p66 indep	D	D
NM_028974 /// XM_134954 /// XM_917857	5430433E21Rik	p66 dep	UP	NC
NM_026636	5430437P03Rik	p66 indep	UP	UP
---	5430440L12Rik	p66 indep	D	D
NR_015467 /// XM_001479596	5530601H04Rik	p66 indep	D	D
NM_172738	5730403M16Rik	p66 indep	UP	UP
NM_021552	5730427N09Rik	p66 indep	D	D
---	5730433N10Rik	p66 indep	UP	UP
NM_001081075	5730455O13Rik	p66 indep	D	D
XM_906982	5730471H19Rik	p66 dep	D	NC
NM_001004361 /// NM_001142697 /// NM_001142698	5730494M16Rik	p66 indep	UP	UP
NM_001145924 /// NM_001145925 /// NM_028137	5730528L13Rik	p66 indep	D	D
NM_001082485 /// NM_001135019 /// XM_001475072 /// XM_920572	5730601F06Rik	p66 indep	D	D
---	5830408B19Rik	p66 indep	D	D
NM_001042501	5830415L20Rik	p66 indep	D	D
NM_026368	5830433M19Rik	p66 indep	D	D
NM_001113424 /// XM_132975 /// XM_901291 /// XM_921354 /// XM_921360	5830467E07Rik /// Amn1	p66 indep	D	D
NM_029998	6030458C11Rik	p66 indep	D	D
NM_026597	6230427J02Rik	p66 indep	UP	UP
NM_027519	6330406I15Rik	p66 indep	D	D
NM_025697	6330409N04Rik	p66 indep	D	D
NM_144905	6330416G13Rik	p66 indep	UP	UP
---	6330564D18Rik	p66 indep	D	D
NM_026377	6330577E15Rik	p66 indep	D	D
NM_001033383	6430526N21Rik	p66 dep	UP	NC
NM_001163356 /// NM_175398	6530418L21Rik	p66 indep	UP	UP
NM_175265	6720463M24Rik	p66 indep	D	D
---	6720469N11Rik	p66 indep	D	D
XM_001474896 /// XM_001481296	6720475J19Rik	p66 indep	D	D
---	6720477C19Rik	p66 indep	D	D
XM_620861 /// XM_990694	6720487G11Rik /// Zfp71-rs1	p66 indep	D	D
NM_001100187 /// NM_024442 /// XM_001001020 /// XM_001480532	677156 /// Cyp4f16	p66 indep	UP	UP
---	6820401H01Rik	p66 indep	D	D
XM_001481304	6820431F20Rik	p66 indep	D	D
---	7030402D04Rik	p66 indep	D	D
---	7120426M23Rik	p66 indep	D	D
NM_145609	8430410K20Rik	p66 indep	D	D
---	8430420F16Rik	p66 indep	D	D
---	8430436O14Rik	p66 indep	D	D
---	9030419F21Rik	p66 indep	UP	UP
NM_027823 /// XM_146632 /// XM_984736	9030420J04Rik	p66 indep	D	D
NM_133733	9030425E11Rik	p66 indep	D	D
NM_027829	9030607L17Rik	p66 indep	UP	UP
NM_145448	9030617O03Rik	p66 dep	UP	NC
NR_015537 /// XM_898562 /// XM_922685	9230114K14Rik	p66 indep	UP	UP
---	9330118A15Rik	p66 indep	D	D
---	9330179C17Rik	p66 dep	UP	NC
NR_015463 /// NR_027887 /// XM_001475889 /// XM_001475905 /// XM_001481174 /// X	9430008C03Rik	p66 dep	D	NC
NM_001081963	9430020K01Rik	p66 indep	D	D
NM_026566	9430023L20Rik	p66 indep	UP	UP
NM_029886 /// XM_133909 /// XM_925223	9430038I01Rik	p66 dep	D	NC
---	9430098F02Rik	p66 indep	D	D
---	9530028C05	p66 indep	D	D
NM_026633	9530058B02Rik	p66 indep	UP	UP
---	9630025H16Rik	p66 indep	D	D
---	9630026M06Rik	p66 indep	D	D
---	9630050E16Rik	p66 indep	D	D
NM_146105	9630058J23Rik	p66 indep	D	D
---	A130010C12Rik	p66 dep	UP	NC
NM_175313	A130022J15Rik	p66 indep	D	D
NM_001033375	A230046K03Rik	p66 indep	D	D
NM_145466	A2ld1	p66 indep	UP	UP
NM_145555	A330049M08Rik	p66 dep	UP	NC
---	A530047J11Rik	p66 indep	D	D
NM_177186	A530082C11Rik	p66 indep	D	D
NM_170757	A630007B06Rik	p66 indep	D	D
---	A630072M18Rik	p66 indep	UP	UP
---	A730054J21Rik	p66 indep	D	D
---	A830021K08Rik	p66 indep	UP	UP
NM_001033472	A830080D01Rik	p66 indep	D	D
XM_484524	A930007A09Rik	p66 indep	UP	UP
---	A930017K11Rik	p66 indep	UP	UP
---	A930026I22Rik	p66 dep	UP	NC
---	AA408650	p66 indep	D	D
XM_141626	AA414768	p66 indep	D	D
NM_153416	Aaas	p66 indep	UP	UP
NM_001040106 /// NM_177762	Aak1	p66 indep	D	D
NM_146217	Aars	p66 indep	UP	UP
NM_144829	Aarsd1	p66 indep	UP	UP
NM_173765	Aasdh	p66 indep	D	D
NM_026276	Aasdhppt	p66 indep	D	D
---	AB041806	p66 indep	UP	UP
NM_206536	AB124611	p66 dep	UP	NC
NM_001039581 /// NM_013855	Abca3	p66 indep	UP	UP
NM_013850	Abca7	p66 indep	UP	UP
NM_023732	Abcb6	p66 indep	UP	UP
NM_009592 /// XM_907304 /// XM_920355	Abcb7	p66 indep	D	D
NM_029020	Abcb8	p66 indep	UP	UP
NM_007435	Abcd1	p66 indep	UP	UP
NM_008991	Abcd3	p66 indep	D	D
NM_015751	Abce1	p66 indep	D	D
NM_009593	Abcg1	p66 indep	UP	UP
NM_145215	Abhd11	p66 indep	UP	UP
NM_001081119	Abhd13	p66 indep	D	D
NM_029631	Abhd14b	p66 indep	UP	UP
NM_134076	Abhd4	p66 indep	UP	UP
NM_026179	Abhd5	p66 indep	UP	UP
NM_022419	Abhd8	p66 indep	UP	UP
NM_001077190 /// NM_001077192 /// NM_001077193 /// NM_007380 /// NM_145994	Abi1	p66 indep	D	D
NM_198127	Abi2	p66 indep	D	D
NM_001163464 /// NM_025659	Abi3	p66 indep	UP	UP
NM_001112703 /// NM_009594	Abl1	p66 indep	D	D
NM_001136104 /// NM_009595	Abl2	p66 indep	D	D
NM_030251	Abtb1	p66 indep	UP	UP
NM_130864 /// NM_146230	Acaa1a /// Acaa1b	p66 indep	UP	UP
NM_177470	Acaa2	p66 indep	UP	UP
NM_028037	Acad10	p66 indep	UP	UP
NM_025862	Acad8	p66 indep	UP	UP
NM_007383	Acads	p66 indep	UP	UP
NM_017366	Acadvl	p66 indep	UP	UP
NM_030138	Acap2	p66 indep	D	D
NM_144784	Acat1	p66 indep	D	D
NM_133225	Acbd3	p66 indep	D	D
NM_001081495 /// NM_025988	Acbd4	p66 indep	UP	UP
NM_001102436 /// NM_001102437 /// NM_001102438 /// NM_028793	Acbd5	p66 indep	D	D
NM_001145781 /// NM_026683 /// NM_028250	Acbd6	p66 indep	UP	UP
NM_139306	Acer2	p66 indep	UP	UP
NM_025408	Acer3	p66 indep	D	D
NM_001077713	Acn9	p66 dep	D	NC
NM_080633	Aco2	p66 indep	UP	UP
NM_012006 /// XR_031056	Acot1 /// LOC100044830	p66 indep	UP	UP
NM_134188	Acot2	p66 indep	UP	UP
NM_133240	Acot8	p66 indep	UP	UP
NM_001110239 /// NM_021330	Acp1	p66 indep	D	D
NM_001102404 /// NM_001102405 /// NM_007388	Acp5	p66 dep	UP	NC
NM_019800	Acp6	p66 indep	UP	UP
NM_001033606 /// NM_001136222 /// NM_028817	Acsl3	p66 indep	D	D
NM_001033600 /// NM_019477 /// NM_207625	Acsl4	p66 indep	D	D
NM_007392	Acta2	p66 indep	D	D
NM_013456	Actn3	p66 indep	UP	UP
NM_016860	Actr1a	p66 indep	UP	UP
NM_146107	Actr1b	p66 indep	UP	UP
NM_146243	Actr2	p66 indep	D	D
NM_023735	Actr3	p66 indep	D	D
NM_175419	Actr5	p66 dep	UP	NC
NM_025914	Actr6	p66 indep	D	D
NM_007396	Acvr2a	p66 indep	D	D
NM_007397	Acvr2b	p66 indep	UP	UP
NM_009612	Acvrl1	p66 dep	UP	NC
NM_025371	Acy1	p66 indep	UP	UP
NM_029344	Acyp2	p66 dep	D	NC
NM_007399	Adam10	p66 indep	D	D
NM_007400	Adam12	p66 indep	D	D
NM_001037722 /// NM_009614	Adam15	p66 indep	UP	UP
NM_009615	Adam17	p66 indep	D	D
NM_009616 /// XM_001475019	Adam19 /// LOC100045780	p66 indep	D	D
NM_172126	Adam1a	p66 indep	UP	UP
NM_007404	Adam9	p66 indep	D	D
NM_009621	Adamts1	p66 indep	D	D
NM_172619	Adamts10	p66 indep	UP	UP
NM_175501	Adamts12	p66 indep	D	D
NM_011782 /// XM_001480027	Adamts5 /// LOC100048332	p66 indep	D	D
NM_001081020	Adamts6	p66 indep	D	D
NM_001003911	Adamts7	p66 indep	UP	UP
NM_175314	Adamts9	p66 dep	D	NC
NM_029967 /// NM_172542	Adamtsl1	p66 indep	UP	UP
NM_144899	Adamtsl4	p66 indep	UP	UP
NM_001113548 /// NM_025629	Adamtsl5	p66 indep	UP	UP
NM_001038587 /// NM_001146296 /// NM_019655	Adar	p66 dep	UP	NC
NM_172875	Adc	p66 indep	UP	UP
NM_178873	Adck2	p66 indep	UP	UP
NM_134052	Adi1	p66 indep	UP	UP
NM_009627	Adm	p66 indep	D	D
NM_182928	Adm2	p66 indep	UP	UP
NM_009628	Adnp	p66 indep	D	D
NM_175028 /// XM_140497 /// XM_989242	Adnp2	p66 indep	D	D
NM_001005419	Ado	p66 indep	D	D
NM_133883	Adprhl2	p66 indep	UP	UP
NM_007420	Adrb2	p66 indep	UP	UP
NM_013462	Adrb3	p66 indep	UP	UP
NM_130863	Adrbk1	p66 indep	UP	UP
NM_007422	Adss	p66 indep	D	D
NM_001005605 /// NM_009637 /// NM_178803	Aebp2	p66 indep	D	D
NM_001162939 /// NM_026531	Aen	p66 indep	UP	UP
NM_027373	Afap1	p66 indep	D	D
NM_001080798 /// NM_133919	Aff1	p66 indep	D	D
NM_033565	Aff4	p66 indep	D	D
NM_181411	Aftph	p66 indep	D	D
NM_001048192 /// NM_174849	Agbl5	p66 indep	UP	UP
NM_025630	Aggf1	p66 indep	D	D
NM_001081326	Agl	p66 indep	D	D
NM_001163379 /// NM_018862	Agpat1	p66 indep	UP	UP
NM_053014	Agpat3	p66 indep	UP	UP
NM_026644	Agpat4	p66 indep	UP	UP
NM_172715	Agpat9	p66 indep	UP	UP
NM_172666	Agps	p66 indep	D	D
NM_007428	Agt	p66 dep	UP	NC
NM_001048008 /// NM_023328	Agtpbp1	p66 indep	D	D
NM_009642	Agtrap	p66 indep	UP	UP
NM_026375	Ahctf1	p66 indep	D	D
NM_016661	Ahcy	p66 indep	UP	UP
NM_001039959 /// NM_009643	Ahnak	p66 indep	D	D
NM_001033476 /// XM_001475946	Ahnak2	p66 indep	UP	UP
NM_013464	Ahr	p66 indep	D	D
NM_172391	Ahsa2	p66 indep	D	D
---	AI256396	p66 indep	D	D
NM_172381	AI314180	p66 indep	D	D
---	AI314760	p66 indep	D	D
---	AI413194	p66 indep	D	D
NM_001002895	AI413582	p66 dep	UP	NC
---	AI413759	p66 dep	UP	NC
NM_001142580 /// NM_001142581 /// NM_134044	AI413782	p66 dep	UP	NC
---	AI426330	p66 dep	UP	NC
---	AI428301	p66 indep	D	D
---	AI428898	p66 indep	UP	UP
---	AI452195	p66 indep	D	D
NM_001160356 /// XM_887080 /// XM_907845	AI462493	p66 indep	UP	UP
NM_001013028	AI597468	p66 indep	D	D
NM_001013770	AI747699	p66 indep	D	D
NM_177716	AI836003	p66 dep	UP	NC
NM_134149 /// NR_024189	AI837181	p66 indep	UP	UP
NM_172645 /// XM_001479494 /// XM_975051	AI848100	p66 indep	D	D
NM_183167	AI987944	p66 indep	D	D
NM_181732	Aida	p66 indep	D	D
NM_145144	Aif1l	p66 indep	UP	UP
NM_012019	Aifm1	p66 indep	D	D
NM_001039194 /// NM_153779 /// NM_178058	Aifm2	p66 dep	UP	NC
NM_016666	Aip	p66 indep	UP	UP
NR_002853 /// NR_027772 /// NR_027773 /// NR_027784	Airn	p66 indep	D	D
NM_021515	Ak1	p66 indep	UP	UP
NM_001164503 /// XM_001002157 /// XM_915278	Akap11	p66 indep	D	D
NM_031185	Akap12	p66 indep	D	D
NM_029332 /// XM_133543 /// XM_907140	Akap13	p66 indep	D	D
NM_001035532 /// NM_001035533 /// NM_009649	Akap2	p66 indep	D	D
NM_019774	Akap8	p66 indep	D	D
NM_017476	Akap8l	p66 indep	UP	UP
NM_194462	Akap9	p66 indep	D	D
NM_023423	Akirin1	p66 indep	D	D
NM_009658	Akr1b3	p66 indep	UP	UP
NM_025337	Akr7a5	p66 indep	UP	UP
NM_009652	Akt1	p66 dep	UP	NC
NM_026270	Akt1s1	p66 indep	UP	UP
NM_011785	Akt3	p66 indep	D	D
NM_008525 /// XM_001475529	Alad /// LOC100046072	p66 indep	UP	UP
NM_009655	Alcam	p66 indep	D	D
NM_145954	Aldh16a1	p66 indep	UP	UP
NM_153543	Aldh1l2	p66 indep	D	D
NM_026316	Aldh3b1	p66 dep	UP	NC
NM_001127338 /// NM_138600	Aldh7a1	p66 indep	UP	UP
NM_019993	Aldh9a1	p66 indep	UP	UP
NM_145362	Alg1	p66 indep	UP	UP
NM_001033441	Alg10b	p66 indep	D	D
NM_183142	Alg11	p66 indep	D	D
NM_026247	Alg13	p66 indep	D	D
NM_024178	Alg14	p66 indep	D	D
NM_001081264	Alg6	p66 indep	D	D
NM_001102565	Alkbh1	p66 indep	D	D
NM_175016	Alkbh2	p66 indep	UP	UP
NM_028070	Alkbh4	p66 indep	UP	UP
NM_172943	Alkbh5	p66 indep	D	D
NM_198027	Alkbh6	p66 indep	UP	UP
NM_025538	Alkbh7	p66 indep	UP	UP
NM_026303	Alkbh8	p66 indep	D	D
NM_145223	Alms1	p66 dep	D	NC
NM_001159948 /// NM_028717 /// NM_146109	Als2	p66 dep	D	NC
NM_009665	Amd1	p66 indep	D	D
NM_172935	Amdhd2	p66 indep	UP	UP
NM_144547	Amhr2	p66 dep	UP	NC
NM_001004293 /// NM_146137	Amigo1	p66 dep	UP	NC
NM_001113424 /// XM_132975 /// XM_901291 /// XM_921354 /// XM_921360	Amn1	p66 indep	D	D
NM_153319	Amot	p66 indep	D	D
NM_019764	Amotl2	p66 indep	D	D
NM_008569	Anapc1	p66 indep	D	D
NM_026904	Anapc10	p66 indep	D	D
NM_001038230 /// NM_025389	Anapc11	p66 dep	UP	NC
NM_175300	Anapc2	p66 indep	UP	UP
NM_024213	Anapc4	p66 indep	D	D
NM_019805	Anapc7	p66 indep	UP	UP
NM_144524	Angel1	p66 indep	UP	UP
NM_021421	Angel2	p66 indep	D	D
NM_145154	Angptl6	p66 indep	UP	UP
NM_001034168 /// NM_178655	Ank2	p66 indep	D	D
NM_009670 /// NM_146005 /// NM_170687 /// NM_170688 /// NM_170689 /// NM_170690	Ank3	p66 indep	D	D
NM_175375 /// NM_201256 /// XM_892728 /// XM_900248 /// XM_900256 /// XM_900265	Ankhd1 /// Eif4ebp3	p66 indep	D	D
NM_001003909	Ankib1	p66 indep	D	D
NM_013468	Ankrd1	p66 indep	D	D
NM_001081379	Ankrd11	p66 indep	D	D
NM_001025572	Ankrd12	p66 dep	D	NC
NM_172945	Ankrd13b	p66 indep	UP	UP
NM_001013806	Ankrd13c	p66 indep	D	D
NM_026720	Ankrd13d	p66 indep	UP	UP
NM_030886 /// NM_198010	Ankrd17	p66 indep	D	D
NM_001081112	Ankrd26	p66 indep	D	D
NM_145633 /// NM_178263	Ankrd27	p66 indep	D	D
NM_001024604	Ankrd28	p66 indep	D	D
NM_134071	Ankrd32	p66 indep	D	D
NM_026241	Ankrd39	p66 indep	UP	UP
NM_001081433	Ankrd44	p66 indep	D	D
NM_019683	Ankrd49	p66 indep	D	D
NM_001033198	Ankrd50	p66 indep	D	D
NM_144849	Ankrd54	p66 indep	UP	UP
NM_175207	Ankrd9	p66 indep	UP	UP
NM_028301	Anks3	p66 dep	UP	NC
NM_026187	Ankzf1	p66 indep	UP	UP
NM_028390	Anln	p66 indep	D	D
NM_133979	Ano10	p66 indep	UP	UP
NM_023210	Anp32e	p66 indep	D	D
NM_010730	Anxa1	p66 indep	D	D
NM_013469 /// XM_001472963 /// XM_001473015	Anxa11 /// Gm2260 /// Gm2274	p66 indep	UP	UP
NM_001110211 /// NM_013472	Anxa6	p66 indep	D	D
NM_172262	Aof1	p66 indep	D	D
NM_026887	Ap1s2	p66 indep	D	D
NM_001077264 /// NM_007458	Ap2a1	p66 indep	UP	UP
NM_007459	Ap2a2	p66 indep	UP	UP
NM_018829	Ap3m1	p66 indep	D	D
NM_001122820 /// NM_029505	Ap3m2	p66 indep	UP	UP
NM_009681	Ap3s1	p66 indep	D	D
NM_009682	Ap3s2	p66 indep	UP	UP
NM_018758	Apba3	p66 indep	UP	UP
NM_009685	Apbb1	p66 indep	UP	UP
NM_009686	Apbb2	p66 indep	D	D
NM_007462	Apc	p66 indep	D	D
NM_146226	Apeh	p66 indep	UP	UP
NM_146104 /// NM_146134	Aph1a	p66 indep	UP	UP
NM_026674 /// NM_177583	Aph1b /// Aph1c	p66 indep	UP	UP
NM_007466	Api5	p66 indep	D	D
NM_007467	Aplp1	p66 indep	UP	UP
NM_144897	Apoa1bp	p66 indep	UP	UP
NM_013474	Apoa2	p66 indep	UP	UP
NM_009696	Apoe	p66 indep	UP	UP
NM_026565	Apool	p66 indep	D	D
NM_145221	Appl1	p66 indep	D	D
NM_009698	Aprt	p66 indep	UP	UP
NM_175105	Aqp11	p66 indep	UP	UP
NM_001159645 /// NM_009703	Araf	p66 indep	D	D
NM_145985	Arcn1	p66 indep	D	D
NM_019870	Ard1a	p66 indep	UP	UP
NM_007477	Arf2	p66 indep	D	D
NM_007480 /// XM_001477140	Arf5 /// LOC100046958	p66 indep	UP	UP
NM_007481	Arf6	p66 indep	D	D
NM_023854	Arfgap2	p66 indep	UP	UP
NM_001102430 /// XM_001473166 /// XM_975420	Arfgef1	p66 indep	D	D
NM_001081093	Arfip1	p66 indep	D	D
NM_029802	Arfip2	p66 dep	UP	NC
NM_176849	Arglu1	p66 indep	D	D
NM_181416	Arhgap11a	p66 indep	D	D
NM_001039692 /// NM_029277	Arhgap12	p66 indep	D	D
NM_001081364 /// NM_001128084	Arhgap21	p66 indep	D	D
NM_172525	Arhgap29	p66 indep	D	D
NM_009706	Arhgap5	p66 indep	D	D
NM_027144	Arhgef12	p66 indep	D	D
NM_133962	Arhgef18	p66 indep	UP	UP
NM_172520	Arhgef19	p66 indep	UP	UP
NM_183019	Arhgef4	p66 indep	UP	UP
NM_001085355 /// XM_001474848 /// XM_139711 /// XM_888675 /// XM_983766	Arid1b	p66 indep	D	D
NM_001081195	Arid4a	p66 indep	D	D
NM_194262 /// NM_198122	Arid4b	p66 indep	D	D
NM_019927	Arih1	p66 indep	D	D
NM_025859	Arl1	p66 indep	D	D
NM_026577	Arl13b	p66 indep	D	D
NM_019722	Arl2	p66 indep	UP	UP
NM_177305 /// XM_906533	Arl4c /// LOC632433	p66 indep	D	D
NM_182994	Arl5a	p66 indep	D	D
NM_029466	Arl5b	p66 indep	D	D
NM_019665	Arl6	p66 indep	D	D
NM_022989	Arl6ip6	p66 indep	D	D
NM_146205	Armc5	p66 dep	UP	NC
NM_177778	Armc7	p66 indep	UP	UP
NM_028768	Armc8	p66 indep	D	D
NM_030066	Armcx1	p66 indep	D	D
NM_027870	Armcx3	p66 indep	D	D
XM_905633 /// XM_974534	Armcx4	p66 indep	D	D
NM_001007578	Armcx6	p66 indep	UP	UP
NM_026369	Arpc5	p66 indep	D	D
NM_001142655 /// NM_021548	Arpp19	p66 indep	D	D
NM_177231 /// NM_178220	Arrb1	p66 indep	UP	UP
NM_001162485 /// NM_178408 /// NR_027876	Arrdc1	p66 dep	UP	NC
NM_027560	Arrdc2	p66 dep	UP	NC
NM_001042592 /// NM_025549	Arrdc4	p66 indep	UP	UP
NM_009712	Arsb	p66 dep	UP	NC
NM_173451	Arsj	p66 indep	D	D
NM_009711	Artn	p66 indep	UP	UP
NM_019734	Asah1	p66 indep	D	D
NM_010026	Asap1	p66 indep	D	D
NM_080857 /// NM_178283	Asb13	p66 indep	D	D
NM_023048	Asb4	p66 dep	D	NC
NM_029569	Asb5	p66 indep	D	D
NM_026937	Ascc1	p66 indep	UP	UP
NM_001146089 /// NM_198007 /// XM_125617 /// XM_909518	Ascc3	p66 indep	D	D
NM_025541	Asf1a	p66 indep	D	D
NM_138679	Ash1l	p66 indep	D	D
NM_133768	Asl	p66 indep	UP	UP
NM_019652	Asna1	p66 indep	UP	UP
NM_133728	Asnsd1	p66 dep	D	NC
NM_028386	Asphd2	p66 indep	UP	UP
NM_009791	Aspm	p66 indep	D	D
NM_025711	Aspn	p66 indep	D	D
NM_025610	Asrgl1	p66 indep	UP	UP
NM_007494	Ass1	p66 indep	UP	UP
NM_001039939	Asxl1	p66 indep	D	D
NM_172421	Asxl2	p66 indep	D	D
XM_001474902 /// XM_140204	Asxl3	p66 dep	D	NC
NM_026487	Atad1	p66 indep	D	D
NM_027435	Atad2	p66 indep	D	D
NM_001099628 /// XM_001472910 /// XM_001480129	Atad2b	p66 indep	D	D
NM_001029856	Atad5	p66 indep	D	D
NM_001029895 /// NM_001136054 /// NM_013799	Ate1	p66 indep	D	D
NM_007497	Atf1	p66 indep	D	D
NM_007498	Atf3	p66 indep	UP	UP
NM_030693	Atf5	p66 indep	UP	UP
NM_001081304	Atf6	p66 indep	D	D
NM_025770	Atg10	p66 indep	D	D
NM_001111111 /// XM_001474185 /// XM_001476186 /// XM_001476205 /// XM_905729	Atg16l2	p66 indep	UP	UP
NM_194348	Atg2a	p66 indep	UP	UP
NM_026402	Atg3	p66 indep	D	D
NM_174875 /// XM_001471981 /// XM_001474543	Atg4a	p66 indep	D	D
NM_001145967 /// NM_175029	Atg4c	p66 indep	D	D
NM_153583	Atg4d	p66 indep	UP	UP
NM_053069	Atg5	p66 indep	D	D
NM_001003917	Atg9a	p66 indep	UP	UP
NM_001002897	Atg9b	p66 dep	UP	NC
NM_145387	Athl1	p66 indep	UP	UP
NM_019717 /// NM_178050	Atl2	p66 indep	D	D
NM_001163505 /// NM_146091	Atl3	p66 indep	D	D
NM_007499	Atm	p66 indep	D	D
NM_177700	Atmin	p66 dep	UP	NC
NM_007881 /// NR_024201	Atn1 /// Rnu7	p66 dep	UP	NC
NM_009720	Atox1	p66 indep	UP	UP
NM_009728	Atp10a	p66 indep	D	D
NM_015804	Atp11a	p66 indep	D	D
NM_029570	Atp11b	p66 indep	D	D
NM_001001798 /// NM_001037863	Atp11c	p66 indep	D	D
NM_133224	Atp13a1	p66 dep	UP	NC
NM_001128094 /// NM_001128096 /// XM_001480958 /// XM_001480961 /// XM_893953	Atp13a3	p66 indep	D	D
NM_001110140 /// NM_009722 /// NR_027838	Atp2a2	p66 indep	D	D
NM_026482	Atp2b1	p66 indep	D	D
NM_175025 /// XM_001475215	Atp2c1 /// LOC100045884	p66 indep	D	D
NM_007505	Atp5a1	p66 indep	UP	UP
NM_025313	Atp5d	p66 indep	UP	UP
NM_025983	Atp5e	p66 indep	UP	UP
NM_025504	Atp5sl	p66 indep	UP	UP
NM_027439	Atp6ap2	p66 indep	D	D
NM_013477	Atp6v0d1	p66 indep	UP	UP
NM_133764	Atp6v0e2	p66 indep	UP	UP
NM_007508	Atp6v1a	p66 indep	D	D
NM_025381	Atp6v1f	p66 indep	UP	UP
NM_133826	Atp6v1h	p66 indep	D	D
NM_001109757 /// NM_009726	Atp7a	p66 indep	D	D
NM_001001488	Atp8b1	p66 indep	D	D
NM_001081182	Atp8b2	p66 indep	D	D
NM_015731	Atp9a	p66 indep	UP	UP
NM_145427	Atpaf2	p66 indep	UP	UP
NM_025675	Atpbd4	p66 indep	D	D
NM_019864	Atr	p66 indep	D	D
NM_181415	Atrnl1	p66 indep	D	D
NM_009530	Atrx	p66 indep	D	D
NM_009124	Atxn1	p66 indep	D	D
NM_001080930	Atxn1l	p66 indep	D	D
NM_029705	Atxn3	p66 indep	D	D
NM_139227	Atxn7	p66 indep	D	D
---	AU014972	p66 dep	D	NC
---	AU015723	p66 dep	UP	NC
NM_001134902 /// NM_212449	AU019823	p66 indep	D	D
---	AU020206	p66 indep	D	D
NM_177682	AU022870	p66 indep	D	D
NM_011496	AURKB	p66 indep	D	D
NM_030235 /// XM_132538 /// XM_907872	Avl9	p66 indep	D	D
NM_027106	Avpi1	p66 indep	UP	UP
NM_145930	AW549877	p66 indep	D	D
NM_001024602	AW555464	p66 indep	UP	UP
NM_001048146 /// NM_013727	Azi2	p66 indep	D	D
NM_001102458 /// NM_018745	Azin1	p66 indep	D	D
NM_026592	B230118H07Rik	p66 indep	D	D
NM_023057 /// NM_178084	B230120H23Rik	p66 indep	D	D
NR_028380 /// NR_028381 /// XM_001472537 /// XM_001474582 /// XM_001479486	B230206F22Rik	p66 indep	D	D
NM_001024616	B230208H17Rik	p66 dep	UP	NC
---	B230214O09Rik	p66 indep	D	D
NM_181278	B230219D22Rik	p66 indep	D	D
---	B230308N11Rik	p66 indep	D	D
NM_172691	B230312A22Rik	p66 indep	UP	UP
NM_177658	B230339M05Rik	p66 indep	D	D
NM_177065	B230354K17Rik	p66 indep	D	D
NM_020026	B3galnt1	p66 indep	D	D
NM_178640	B3galnt2	p66 indep	D	D
NM_019420 /// XM_001474182	B3galt4	p66 indep	UP	UP
NM_001159407 /// NM_001159408 /// NM_054052	B3gnt5	p66 indep	D	D
NM_001036740 /// NM_146184	B3gnt8	p66 indep	UP	UP
NM_019835	B4galt5	p66 indep	D	D
NM_019737	B4galt6	p66 indep	D	D
NM_175312	B630005N14Rik	p66 indep	D	D
NM_001143802 /// XM_001480332 /// XM_894743	B830028B13Rik	p66 dep	UP	NC
---	B930025B16Rik	p66 indep	D	D
NM_178699	B930041F14Rik	p66 indep	UP	UP
NM_013717	B9d1	p66 indep	UP	UP
NM_172148	B9d2	p66 indep	UP	UP
NM_019517	Bace2	p66 indep	UP	UP
NM_007520	Bach1	p66 indep	D	D
NM_001109661 /// NM_007521	Bach2	p66 indep	D	D
NM_007522	Bad	p66 indep	UP	UP
NM_001045523	Bahd1	p66 dep	UP	NC
NM_001037754 /// NM_001037755 /// NM_130862	Baiap2	p66 dep	UP	NC
NM_007523	Bak1	p66 indep	UP	UP
NM_001081290	Bat2d	p66 indep	D	D
NM_001159634 /// NM_172661	Bat2l	p66 dep	UP	NC
NM_057171	Bat3	p66 indep	UP	UP
NM_001128597 /// NM_032460	Bat4	p66 indep	UP	UP
NM_030060	Batf3	p66 indep	UP	UP
NM_007527	Bax	p66 indep	UP	UP
NM_013815 /// XM_885873 /// XM_915565	Baz1a	p66 indep	D	D
NM_011714	Baz1b	p66 indep	D	D
NM_133234	Bbc3	p66 indep	UP	UP
NM_001008502	Bbs12	p66 indep	D	D
NM_028284	Bbs5	p66 indep	D	D
NM_027810	Bbs7	p66 indep	D	D
NM_145397	BC002059	p66 indep	D	D
NM_145964	BC002199	p66 indep	D	D
NM_030252	BC003266	p66 indep	UP	UP
NM_145591	BC003267	p66 indep	D	D
NM_001077237 /// NM_145511	BC003331	p66 indep	D	D
---	BC010981	p66 indep	D	D
NM_144857	BC011248	p66 indep	UP	UP
NM_134063 /// XM_622100 /// XM_896323 /// XM_896334 /// XM_896349 /// XM_896363	BC016423	p66 indep	D	D
NM_001005358 /// NM_001163919 /// NM_011765	BC018101 /// Zfp97	p66 indep	D	D
NM_144837 /// XM_358313 /// XM_909721	BC018507	p66 indep	D	D
NM_145450	BC022687	p66 indep	UP	UP
NM_146159	BC023882	p66 indep	D	D
NM_146222	BC024479	p66 indep	D	D
NM_001135577 /// XM_001472442 /// XM_001473940	BC024659	p66 indep	D	D
NM_145972	BC027231	p66 indep	D	D
---	BC028454	p66 indep	D	D
NR_015528	BC029722	p66 indep	UP	UP
XM_001479114 /// XM_133786	BC030336	p66 indep	D	D
NM_001113283 /// NM_153584	BC031353	p66 indep	UP	UP
NM_146261	BC031748	p66 indep	D	D
NM_145943	BC031781	p66 indep	D	D
NM_172295	BC037703	p66 indep	UP	UP
NM_172295	BC037703	p66 indep	UP	UP
---	BC037704	p66 dep	UP	NC
NM_207161	BC048355	p66 indep	UP	UP
NM_173022	BC048403	p66 indep	D	D
NM_183143	BC048679	p66 dep	UP	NC
XM_904244 /// XM_981031	BC049349	p66 indep	D	D
NM_001002008	BC049807	p66 indep	D	D
NM_001001493	BC056474	p66 indep	UP	UP
XM_485924 /// XM_916641	BC063263	p66 indep	D	D
NM_001164090 /// NM_007530	Bcap29	p66 indep	D	D
NM_013867	Bcar3	p66 indep	D	D
NM_025392	Bccip	p66 indep	D	D
NM_007533	Bckdha	p66 indep	UP	UP
NM_009739	Bckdk	p66 indep	UP	UP
NM_009740	Bcl10	p66 indep	D	D
NM_009741 /// NM_177410 /// XM_001476583	Bcl2	p66 indep	D	D
NM_009754 /// NM_207680 /// NM_207681	Bcl2l11	p66 indep	UP	UP
NM_007537	Bcl2l2	p66 indep	D	D
NM_009746	Bcl7c	p66 indep	UP	UP
NM_030256	Bcl9l	p66 indep	UP	UP
NM_001025392 /// NM_001025393 /// NM_153787	Bclaf1	p66 indep	D	D
NM_025784	Bcs1l	p66 indep	UP	UP
NM_001048139 /// NM_001048141 /// NM_001048142 /// NM_007540	Bdnf	p66 indep	D	D
NM_199028	Bend3	p66 indep	D	D
NM_018742	Bet1l	p66 indep	UP	UP
NM_010800	Bhlha15	p66 indep	UP	UP
NM_001098222 /// NM_198161	Bhlhb9	p66 indep	D	D
NM_021560	Bhlhe22	p66 indep	D	D
NM_011498	Bhlhe40	p66 indep	D	D
NM_031397	Bicc1	p66 indep	D	D
NM_001039179 /// NM_001039180 /// NM_029791	Bicd2	p66 indep	D	D
NM_007544	Bid	p66 indep	D	D
NM_007465	Birc2	p66 indep	D	D
NM_007566	Birc6	p66 indep	D	D
NM_144558	Bivm	p66 indep	D	D
NM_016916	Blcap	p66 indep	UP	UP
NM_001042527 /// NM_007550	Blm	p66 indep	D	D
NM_015740	Bloc1s1	p66 indep	UP	UP
NM_028607 /// XM_193940 /// XM_619591 /// XM_901658 /// XM_925258	Bloc1s2	p66 indep	UP	UP
NM_028607 /// XM_193940 /// XM_619591 /// XM_901658 /// XM_925258	BLOC1S2	p66 indep	UP	UP
NM_144923	Blvrb	p66 indep	UP	UP
NM_001160208 /// NM_001160209 /// NM_025505	Blzf1	p66 indep	D	D
NM_138313	Bmf	p66 indep	UP	UP
NM_007552	Bmi1	p66 indep	D	D
NM_080708	Bmp2k	p66 indep	D	D
NM_009758	Bmpr1a	p66 indep	D	D
NM_007560	Bmpr1b	p66 indep	D	D
NM_007561	Bmpr2	p66 indep	D	D
NM_194339	Bms1	p66 indep	D	D
NM_194339	BMS1	p66 indep	D	D
NM_023326	Bmyc	p66 dep	UP	NC
NM_172870	Bnc2	p66 indep	D	D
NM_001008238 /// NM_016787	Bnip2	p66 indep	D	D
NM_009761	Bnip3l	p66 dep	D	NC
NM_001081422	Bod1l	p66 indep	D	D
NM_175103	Bola2	p66 indep	UP	UP
NM_013481	Bop1	p66 indep	UP	UP
NM_026512	Bphl	p66 indep	UP	UP
NM_176850	Bptf	p66 indep	D	D
NM_139294	Braf	p66 indep	D	D
NM_028227	Brap	p66 indep	UP	UP
NM_009764	Brca1	p66 indep	D	D
NM_145956	Brcc3	p66 dep	D	NC
NM_001033274	Brd1	p66 dep	D	NC
NM_001113573 /// NM_001113574 /// NM_023336	Brd3	p66 dep	D	NC
NM_012047 /// XM_909026	Brd7 /// LOC634327	p66 dep	D	NC
NM_030147	Brd8	p66 indep	D	D
NM_025686	Brf2	p66 dep	UP	NC
NM_001163709 /// NM_018772	Bri3	p66 indep	UP	UP
NM_134155	Brms1	p66 dep	UP	NC
NM_001037756 /// XM_001473780	Brms1l	p66 indep	D	D
NM_001146292 /// NM_001146293 /// NM_001146294 /// NM_001146295 /// NM_133195 //	Brunol4	p66 indep	D	D
NM_176954 /// XM_618789 /// XM_985040	Brunol5	p66 indep	UP	UP
NM_001103179 /// NM_145125 /// NM_176928	Brwd1	p66 indep	D	D
NM_001136064 /// NM_008144	Bscl2	p66 indep	UP	UP
NM_133889	Bsdc1	p66 dep	UP	NC
NM_001080706	Btaf1	p66 indep	D	D
NM_146193	Btbd1	p66 indep	D	D
NM_133700 /// XR_033711	Btbd10 /// LOC100047893	p66 indep	D	D
NM_172806	Btbd7	p66 indep	D	D
NM_027453	Btf3l4	p66 indep	D	D
NM_007570	Btg2	p66 indep	UP	UP
NM_009770 /// NR_002700	Btg3 /// Gm7334	p66 indep	D	D
NM_001113179 /// NM_009772	Bub1	p66 indep	D	D
NM_009773	BUB1B	p66 indep	D	D
NM_009774	BUB3	p66 indep	D	D
NM_001042556 /// NM_023323	Bxdc1	p66 indep	D	D
NM_026396	Bxdc2	p66 indep	D	D
NM_027332 /// NM_027371	Bxdc5	p66 indep	D	D
NM_025824	Bzw1	p66 indep	D	D
NM_025824 /// XR_030943 /// XR_031052 /// XR_032615 /// XR_034329	Bzw1 /// Gm11652 /// Gm5191	p66 indep	D	D
NM_145472 /// NM_176828	C030006K11Rik	p66 indep	UP	UP
---	C030007I09Rik	p66 indep	D	D
---	C030013E06Rik	p66 indep	UP	UP
---	C030014I23Rik	p66 indep	UP	UP
---	C030043A13Rik	p66 dep	D	NC
---	C030044C12Rik	p66 indep	D	D
---	C030046G05	p66 dep	D	NC
NM_172991	C030048B08Rik	p66 indep	D	D
NM_029920	C130038G02Rik	p66 dep	UP	NC
---	C130068B02Rik	p66 indep	D	D
NM_020558	C1d	p66 indep	D	D
NM_052993	C1galt1	p66 indep	D	D
NM_021550	C1galt1c1	p66 indep	D	D
NM_153155	C1ql3	p66 indep	D	D
NM_030888	C1qtnf3	p66 indep	D	D
NM_026161	C1qtnf4	p66 indep	UP	UP
NM_172924	C230081A13Rik	p66 indep	D	D
NM_029951 /// XM_895881 /// XM_921229	C330007P06Rik	p66 indep	D	D
NM_029909 /// XM_894494 /// XM_914864	C330018D20Rik	p66 indep	D	D
NM_194340	C330019G07Rik	p66 indep	D	D
NM_172616	C330027C09Rik	p66 indep	D	D
NM_175286	C430004E15Rik	p66 indep	UP	UP
NM_198957	C430048L16Rik	p66 indep	D	D
NM_001163793 /// XM_287460 /// XM_916109	C530008M17Rik	p66 indep	D	D
NM_177351	C630028N24Rik	p66 dep	D	NC
NM_144857	C6ORF153	p66 indep	UP	UP
NM_177344	C730025P13Rik	p66 indep	UP	UP
---	C730026J16	p66 indep	D	D
---	C730049O14Rik	p66 indep	D	D
NM_001033189	C77080	p66 dep	UP	NC
NM_001033192	C78339	p66 indep	D	D
NM_172578	C79407	p66 indep	D	D
NM_011274	C80913	p66 indep	D	D
---	C80998	p66 indep	D	D
NM_153540	C85492	p66 indep	UP	UP
NM_027062	C8g	p66 dep	UP	NC
NM_010398 /// XM_001473226 /// XM_975970 /// XM_992574	C920025E04Rik /// H2-T23	p66 dep	UP	NC
NM_133781	Cab39	p66 indep	D	D
NM_026908	Cab39l	p66 indep	D	D
NM_001163290 /// NM_023341	Cabc1	p66 indep	UP	UP
NM_198037	Cachd1	p66 dep	UP	NC
NM_001159533 /// NM_001159534 /// NM_001159535 /// NM_009781	Cacna1c	p66 indep	D	D
NM_001110843 /// NM_001110844 /// NM_001110845 /// NM_001110846 /// NM_009784	Cacna2d1	p66 indep	D	D
NM_001044741 /// NM_007581	Cacnb3	p66 indep	UP	UP
NM_009786	Cacybp	p66 indep	D	D
NM_023525	Cad	p66 indep	UP	UP
NM_026192	Calcoco1	p66 indep	UP	UP
NM_145575	Cald1	p66 indep	D	D
NM_009790	Calm1	p66 indep	D	D
NM_007589	Calm2	p66 indep	D	D
NM_133926	Camk1	p66 indep	UP	UP
NM_001025438 /// NM_001025439 /// NM_023813	Camk2d	p66 indep	D	D
NM_028420 /// XM_914405 /// XM_990809	Camk2n2	p66 indep	UP	UP
NM_001115076 /// XM_129375 /// XM_975192	Camsap1	p66 dep	D	NC
NM_001081360	Camsap1l1	p66 indep	D	D
NM_027994 /// XM_125901 /// XM_904108	Cand1	p66 indep	D	D
NM_001110499 /// NM_001110500 /// NM_007597	Canx	p66 indep	D	D
NM_001042534 /// NM_007599	Capg	p66 indep	UP	UP
NM_001110504 /// NM_007600	Capn1	p66 indep	UP	UP
NM_011796	Capn10	p66 indep	UP	UP
NM_009796	Capn7	p66 indep	D	D
NM_001111289 /// NM_001111290 /// NM_001111291 /// NM_001111292 /// NM_016739	Caprin1	p66 indep	D	D
NM_009797	Capza1	p66 indep	D	D
NM_007604	Capza2	p66 indep	D	D
NM_130859	Card10	p66 indep	UP	UP
NM_025821	Carhsp1	p66 indep	UP	UP
NM_025821	CARHSP1	p66 indep	UP	UP
NM_024248 /// XM_001474115 /// XM_906739	Cars2	p66 dep	UP	NC
NM_177054 /// NM_199038	Casc4	p66 indep	D	D
NM_145398	Casd1	p66 indep	D	D
NM_009806	Cask	p66 indep	D	D
NM_080643	Caskin2	p66 indep	UP	UP
NM_009808	Casp12	p66 indep	D	D
NM_001080126 /// NM_009812	Casp8	p66 indep	D	D
NM_001122978 /// NM_011997	Casp8ap2	p66 indep	D	D
NM_015733	Casp9	p66 indep	UP	UP
NM_009817	Cast	p66 indep	D	D
NM_007616	Cav1	p66 indep	D	D
NM_016900	Cav2	p66 indep	D	D
NM_144822	Cbara1	p66 indep	UP	UP
NM_001161456 /// NM_001161457 /// NM_001161458 /// NM_022309	Cbfb	p66 indep	D	D
NM_007619	Cbl	p66 indep	D	D
NM_001033238	Cblb	p66 indep	D	D
NM_134048	Cbll1	p66 indep	D	D
NM_007620	Cbr1	p66 indep	UP	UP
NM_173047	Cbr3	p66 indep	UP	UP
NM_145595 /// XR_032392	Cbr4 /// LOC100046395	p66 dep	D	NC
NM_146097	Cbwd1	p66 indep	D	D
NM_007622	Cbx1	p66 indep	D	D
NM_007623	Cbx2	p66 indep	UP	UP
NM_007624 /// XM_921371	Cbx3 /// LOC633016	p66 indep	D	D
NM_007625	Cbx4	p66 dep	UP	NC
NM_001076789 /// NM_001110216 /// NM_007626	Cbx5	p66 indep	D	D
NM_001013360 /// NM_001013362 /// NM_030689	Cbx6-Nptxr /// Nptxr	p66 indep	UP	UP
NM_028634	Cby1	p66 indep	UP	UP
NM_026201	Ccar1	p66 indep	D	D
NM_178793	Ccbe1	p66 indep	D	D
NM_172404	Ccbl1	p66 indep	UP	UP
NM_029339 /// XM_001478724	Ccdc101 /// LOC100047712	p66 indep	UP	UP
NM_025740	Ccdc104	p66 indep	D	D
NM_175098	Ccdc126	p66 indep	D	D
NM_024201	Ccdc127	p66 indep	D	D
NM_024260	Ccdc132	p66 indep	D	D
NM_172428	Ccdc134	p66 indep	UP	UP
NM_138603	Ccdc22	p66 indep	UP	UP
NM_199310	Ccdc32	p66 indep	UP	UP
NM_026613	Ccdc34	p66 dep	D	NC
NM_027479 /// NM_029852	Ccdc41	p66 indep	D	D
NM_025918	Ccdc43	p66 indep	D	D
NM_177088	Ccdc45	p66 indep	D	D
NM_026009	Ccdc47	p66 indep	D	D
NM_001025615 /// NM_026202	Ccdc50	p66 indep	D	D
NM_001012309	Ccdc55	p66 indep	D	D
NM_026618	Ccdc56	p66 indep	UP	UP
NM_001159421 /// NM_001159422 /// NM_198645	Ccdc58	p66 indep	D	D
NM_025602	Ccdc59	p66 indep	D	D
NM_001111121 /// XM_618775 /// XM_908442	Ccdc6	p66 indep	D	D
NM_001080808	Ccdc64	p66 dep	UP	NC
NM_177111	Ccdc66	p66 indep	D	D
NM_030016	Ccdc76	p66 indep	D	D
NM_025534	Ccdc82	p66 indep	D	D
NM_176841 /// XM_001472349 /// XM_001479743	Ccdc88a	p66 indep	D	D
NM_001162918 /// NM_025515	Ccdc90b	p66 indep	D	D
NM_001025156 /// NM_027567 /// NM_029955	Ccdc93	p66 indep	D	D
NM_028771	Ccdc97	p66 indep	UP	UP
NM_027411	Ccdc99	p66 indep	D	D
NM_011333	CCL13	p66 indep	D	D
NM_001048179 /// NM_001164044 /// NM_001164045 /// NM_001164046 /// NM_011336 //	Ccl27a /// Gm13306	p66 indep	UP	UP
NM_013654	Ccl7	p66 indep	D	D
NM_021443 /// XM_001480890	Ccl8	p66 dep	UP	NC
NM_009828	Ccna2	p66 indep	D	D
NM_172301	Ccnb1	p66 indep	D	D
NM_001122982 /// NM_016746	Ccnc	p66 indep	D	D
NM_001037134 /// NM_009830	Ccne2	p66 indep	D	D
NM_009831	Ccng1	p66 indep	D	D
NM_023243	Ccnh	p66 indep	D	D
NM_172839	Ccnj	p66 indep	D	D
NM_001045530	Ccnjl	p66 indep	UP	UP
NM_019937	Ccnl1	p66 indep	D	D
NM_207678	Ccnl2	p66 indep	D	D
NM_009833	Ccnt1	p66 indep	D	D
NM_028399	Ccnt2	p66 indep	D	D
NM_026484 /// XM_001473618 /// XM_001473645	Ccny /// LOC100044842	p66 indep	D	D
NM_001097644 /// XM_001001771 /// XM_001475701	Ccnyl1	p66 indep	D	D
NM_001114328 /// NM_028181	Ccpg1	p66 indep	D	D
NM_053180	Ccrk	p66 indep	UP	UP
NM_009834 /// XM_001477322	Ccrn4l /// LOC100047134	p66 indep	D	D
NM_016892	Ccs	p66 indep	UP	UP
NM_009836	Cct3	p66 dep	UP	NC
NM_009837	Cct4	p66 indep	D	D
NM_009840	Cct8	p66 indep	D	D
NM_153098	Cd109	p66 indep	D	D
NM_001111049 /// NM_001111050 /// NM_009842	Cd151	p66 indep	UP	UP
NM_016898	Cd164	p66 indep	D	D
NM_009847	Cd2ap	p66 indep	D	D
NM_170758	Cd300a	p66 indep	UP	UP
NM_019421	Cd320	p66 indep	UP	UP
NM_001039150 /// NM_001039151 /// NM_009851	Cd44	p66 indep	D	D
NM_010581	Cd47	p66 indep	D	D
NM_025584 /// XM_001004429	Cd99	p66 indep	UP	UP
NM_027986	Cdadc1	p66 dep	D	NC
NM_001122989 /// NM_172587	Cdc14b	p66 dep	D	NC
NM_178347	CDC23 (includes EG:8697)	p66 indep	D	D
NM_139291	Cdc26	p66 indep	D	D
NM_145436	Cdc27	p66 indep	D	D
NM_001081058 /// NM_027118	Cdc2l5	p66 indep	D	D
NM_177613 /// XM_001478127	Cdc34 /// LOC100046898	p66 indep	UP	UP
NM_025950	Cdc37l1	p66 indep	D	D
NM_025950	Cdc37l1	p66 indep	D	D
NM_027879 /// XM_001477295 /// XM_483893	Cdc40	p66 indep	D	D
NM_009861	Cdc42	p66 dep	D	NC
NM_009861 /// XR_030965 /// XR_031369	Cdc42 /// Gm7407	p66 indep	D	D
NM_001033285 /// XM_975852 /// XM_975917 /// XM_975992 /// XM_976025 /// XM_9761	Cdc42bpa	p66 indep	D	D
NM_026772	Cdc42ep2	p66 indep	UP	UP
NM_026514	Cdc42ep3	p66 indep	D	D
NM_001163346 /// NM_020006	Cdc42ep4	p66 indep	UP	UP
NM_001038708 /// NM_172395	Cdc42se1	p66 indep	D	D
NM_152810	Cdc5l	p66 indep	D	D
NM_001025779 /// NM_011799	CDC6	p66 indep	D	D
NM_009863	Cdc7	p66 indep	D	D
NM_145991	Cdc73	p66 indep	D	D
NM_025866	Cdca7	p66 indep	D	D
NM_020260	Cdgap	p66 indep	D	D
NM_009865	Cdh10	p66 indep	D	D
NM_009866	Cdh11	p66 indep	D	D
NM_007664	Cdh2	p66 indep	D	D
NM_007659	CDK1/Cdc2a	p66 indep	D	D
NM_001081058 /// NM_027118	CDK13	p66 indep	D	D
NM_011074	CDK14	p66 indep	D	D
NM_026373	Cdk2ap2	p66 indep	UP	UP
NM_009871	Cdk5r1	p66 indep	UP	UP
NM_030248	Cdk5rap3	p66 indep	UP	UP
NM_009873	Cdk6	p66 indep	D	D
NM_009874	Cdk7	p66 indep	D	D
NM_153599	Cdk8	p66 indep	D	D
NM_144536	Cdkal1	p66 dep	D	NC
NM_001111099 /// NM_007669	Cdkn1a	p66 indep	UP	UP
NM_009875	Cdkn1b	p66 dep	D	NC
NM_001161624 /// NM_009876	Cdkn1c	p66 indep	UP	UP
NM_172407	Cdkn2aip	p66 indep	D	D
NM_007672	Cdr2	p66 indep	D	D
NM_138651	Cds2	p66 indep	UP	UP
NM_001134426 /// NM_001134427 /// NM_175565 /// NM_175833	Cdv3	p66 indep	D	D
NM_027305 /// NM_029441	Cdyl2	p66 indep	D	D
NM_007678	Cebpa	p66 indep	UP	UP
NM_009884	Cebpg	p66 indep	D	D
NM_001024806	Cebpz	p66 indep	D	D
NM_007683	Cenpc1	p66 indep	D	D
NM_173762	Cenpe	p66 indep	D	D
NM_001081363	Cenpf	p66 indep	D	D
NM_145924	Cenpi	p66 indep	D	D
NM_001014996	Cenpj	p66 indep	D	D
NM_021790 /// NM_181061	Cenpk	p66 indep	D	D
NM_001159930 /// NM_027429	Cenpl	p66 dep	D	NC
NM_001080158 /// NM_025639 /// NM_178269	Cenpm	p66 indep	UP	UP
NM_031863	Cenpq	p66 indep	D	D
NM_028448 /// XM_203393 /// XM_916747	Cenpv	p66 indep	UP	UP
NM_012018 /// XM_981952	Cep110	p66 dep	D	NC
NM_178686	Cep120	p66 indep	D	D
NM_001081091	Cep152	p66 indep	D	D
NM_001081373	Cep164	p66 dep	UP	NC
NM_001099637 /// XM_915056 /// XM_989868	Cep170	p66 indep	D	D
NM_027556 /// XM_001000602 /// XM_619551 /// XM_984472	Cep192	p66 indep	D	D
NM_001039184 /// XM_129509 /// XM_916986	Cep350	p66 indep	D	D
NM_026665	Cep57	p66 indep	D	D
NM_172260	Cep68	p66 indep	D	D
NM_133869	Cept1	p66 indep	D	D
NM_207298	Cercam	p66 indep	UP	UP
NM_019405	Cetn2	p66 indep	D	D
NM_007684	Cetn3	p66 indep	D	D
NM_145825	Cetn4	p66 dep	UP	NC
NM_011801	Cfdp1	p66 indep	D	D
NM_007687	Cfl1	p66 dep	UP	NC
NM_007688	Cfl2	p66 indep	D	D
NM_009805 /// NM_207653	Cflar	p66 indep	D	D
NM_178647	Cggbp1	p66 indep	D	D
NM_001160149 /// NM_026770 /// XM_181420 /// XM_908550	Cgref1	p66 indep	UP	UP
NM_009890	Ch25h	p66 indep	D	D
NM_026527	Chac2	p66 indep	D	D
NM_001164320 /// XM_001001535 /// XM_986613 /// XM_988017	Chadl	p66 dep	UP	NC
NM_175329	Chchd10	p66 indep	UP	UP
NM_025395	Chchd5	p66 indep	UP	UP
NM_025351	Chchd6	p66 indep	UP	UP
NM_007690	Chd1	p66 indep	D	D
NM_001081345 /// XM_001478970 /// XM_977302	Chd2	p66 indep	D	D
NM_173368	Chd6	p66 indep	D	D
NM_201637	Chd8	p66 indep	D	D
NM_177224	Chd9	p66 indep	D	D
NM_007691	Chek1	p66 indep	D	D
NM_172717	CHFR	p66 indep	D	D
NM_028850	Chic2	p66 indep	D	D
NM_001142681 /// NM_026522	Chid1	p66 indep	UP	UP
NM_018818	Chm	p66 indep	D	D
NM_024190	Chmp1b	p66 indep	D	D
NM_026879	Chmp2b	p66 dep	D	NC
NM_029814	Chmp5	p66 indep	D	D
NM_025844	Chordc1	p66 indep	D	D
NM_001146690 /// NM_144807 /// NR_027477	Chpt1	p66 indep	D	D
NM_053068	Chrac1	p66 indep	UP	UP
NM_023850	Chst1	p66 indep	UP	UP
NM_021439	Chst11	p66 indep	D	D
NM_028117	Chst14	p66 indep	UP	UP
NM_018763 /// XM_001471695	Chst2	p66 indep	D	D
NM_021715	Chst7	p66 dep	UP	NC
NM_001081163 /// XM_001477568	Chsy1 /// LOC100047167	p66 indep	D	D
NM_001081328	Chsy3	p66 indep	D	D
NM_001162410 /// NM_007700	Chuk	p66 indep	D	D
NM_206534	Churc1	p66 indep	UP	UP
NM_025296	Ciao1	p66 indep	UP	UP
NM_011870	Cib1	p66 indep	UP	UP
NM_019686	Cib2	p66 indep	UP	UP
NM_007705	Cirbp	p66 indep	UP	UP
NM_025902	Cisd2	p66 indep	D	D
NM_001085500 /// XM_126589 /// XM_895143 /// XM_914586 /// XM_923326	Cisd3	p66 indep	UP	UP
NM_019563	Cited4	p66 indep	UP	UP
NM_028412	Ciz1	p66 indep	UP	UP
NM_181589	Ckap2l	p66 indep	D	D
NM_029437	Ckap5	p66 indep	D	D
NM_001037841 /// NM_029295	Cklf	p66 indep	D	D
NM_025415	Cks2	p66 indep	D	D
NM_001081276 /// NM_029709 /// NM_177548	Clasp1	p66 indep	D	D
NM_001081960 /// NM_001114347 /// NM_029633	Clasp2	p66 indep	D	D
NM_009899 /// NM_030601	Clca1 /// Clca2	p66 indep	D	D
NM_019952	Clcf1	p66 indep	D	D
NM_019952	Clcf1	p66 indep	D	D
NM_011334	Clcn4-2	p66 indep	D	D
NM_016691	Clcn5	p66 indep	D	D
NM_011930	Clcn7	p66 indep	UP	UP
NM_022890	Cldn12	p66 indep	D	D
NM_019815	Cldn18	p66 dep	UP	NC
NM_001045520	Clint1	p66 indep	D	D
NM_001081114	Clip3	p66 indep	UP	UP
NM_001042634 /// NM_009905 /// NR_027853 /// NR_027854	Clk1	p66 indep	D	D
NM_007714	Clk4	p66 indep	D	D
NM_001033175	Cln6	p66 indep	UP	UP
NM_012000	Cln8	p66 indep	UP	UP
NM_007715	Clock	p66 indep	D	D
NM_009191	Clpb	p66 indep	UP	UP
NM_019649	Clptm1	p66 indep	UP	UP
NM_001044389 /// NM_011802	Clpx	p66 indep	D	D
NM_175554	Clspn	p66 indep	D	D
NM_028870	Cltb	p66 indep	UP	UP
NM_001003908	Cltc	p66 indep	D	D
NM_026442	Cmc1	p66 dep	D	NC
NM_025647	Cmpk1	p66 indep	D	D
NM_020557	Cmpk2	p66 indep	UP	UP
NM_133978	Cmtm7	p66 indep	UP	UP
NM_001109745 /// NM_001109746 /// NM_013493	Cnbp	p66 indep	D	D
NM_023149	Cndp2	p66 indep	UP	UP
NM_001102471 /// NM_033569	Cnnm2	p66 indep	UP	UP
NM_001039551 /// NM_053186	Cnnm3	p66 indep	UP	UP
NM_153164 /// NM_178078 /// XM_894673 /// XM_914270	Cnot1	p66 indep	D	D
NM_153585	Cnot10	p66 dep	UP	NC
NM_001037846 /// NM_001037847 /// NM_001037848 /// NM_028082 /// NR_024327	Cnot2	p66 indep	D	D
NM_212484	Cnot6	p66 indep	D	D
NM_144910 /// NM_178854	Cnot6l	p66 indep	D	D
NM_011135	Cnot7	p66 indep	D	D
NM_001146318 /// NM_009923	Cnp	p66 indep	UP	UP
NM_019953	Cnpy2	p66 indep	UP	UP
NM_053009 /// NM_170786 /// NR_024093	Cntf /// Zfp91 /// Zfp91-Cntf	p66 indep	D	D
NM_175275 /// NM_177385	Cntln	p66 indep	D	D
NM_027896	Coasy	p66 indep	UP	UP
NM_021393	Cobra1	p66 indep	UP	UP
NM_177381	Cog3	p66 indep	D	D
NM_026225	Cog6	p66 dep	D	NC
NM_001109991 /// NM_009929	Col18a1	p66 dep	UP	NC
NM_007743	Col1a2	p66 indep	D	D
NM_001164222 /// NM_023420	Col4a3bp	p66 indep	D	D
NM_007737	Col5a2	p66 indep	D	D
NM_007739	Col8a1	p66 indep	D	D
NM_130449	Colec12	p66 indep	D	D
NM_025417	Commd4	p66 indep	UP	UP
NM_025536	Commd5	p66 indep	UP	UP
NM_133850 /// XM_979437	Commd7 /// LOC674161	p66 indep	UP	UP
NM_178599	Commd8	p66 indep	D	D
NM_029635	Commd9	p66 indep	UP	UP
NM_026965	Comtd1	p66 indep	UP	UP
NM_009938	Copa	p66 indep	D	D
NM_033370	Copb1	p66 indep	D	D
NM_015827	Copb2	p66 dep	D	NC
NM_017477 /// NM_201244	Copg	p66 dep	UP	NC
NM_009939	Cops2	p66 indep	D	D
NM_001081040	Coq10a	p66 indep	UP	UP
NM_001039710 /// NM_026424	Coq10b	p66 indep	D	D
NM_178693	Coq4	p66 indep	UP	UP
NM_172582	Coq6	p66 indep	UP	UP
NM_026452	Coq9	p66 indep	UP	UP
NM_030205	Coro7	p66 indep	UP	UP
NM_028071	Cotl1	p66 indep	UP	UP
NM_199008	Cox11	p66 indep	D	D
NM_144874	Cox15	p66 indep	D	D
NM_183405 /// NM_183406	Cox6b2	p66 indep	UP	UP
NM_009944	Cox7a1	p66 dep	UP	NC
NM_007749 /// NR_028042 /// XM_001477253 /// XM_001477263 /// XM_001478176 /// X	Cox7c /// Gm10012 /// Gm3386 /// LOC100048613	p66 indep	D	D
NM_182995	CP110	p66 indep	D	D
NM_007754	Cpd	p66 indep	D	D
NM_013494 /// XM_001476197	Cpe /// LOC100046434	p66 indep	D	D
NM_175937	Cpeb2	p66 indep	D	D
NM_026252	Cpeb4	p66 indep	D	D
NM_153507	Cpne2	p66 dep	UP	NC
NM_027769	Cpne3	p66 indep	D	D
NM_001033851 /// NM_025815	Cpne8	p66 indep	D	D
NM_146067	Cpped1	p66 indep	UP	UP
NM_001164173 /// NM_053193	Cpsf1	p66 indep	UP	UP
NM_016856	Cpsf2	p66 indep	D	D
NM_028020	Cpsf3l	p66 indep	UP	UP
NM_001013391	Cpsf6	p66 indep	D	D
NM_153679	Cpt1c	p66 indep	UP	UP
NM_007760	Crat	p66 indep	UP	UP
NM_001037726 /// NM_009952 /// NM_133828	Creb1	p66 indep	D	D
NM_011957	Creb3l1	p66 indep	UP	UP
NM_001025432	CREBBP	p66 indep	D	D
NM_145151	Crebzf	p66 indep	D	D
NM_011804	Creg1	p66 indep	UP	UP
NM_133930	Creld1	p66 indep	UP	UP
NM_015800	Crim1	p66 indep	D	D
NM_024223	Crip2	p66 indep	UP	UP
NM_133656	Crk	p66 indep	D	D
NM_001109626 /// NM_001109628 /// NM_026952	Crkrs	p66 indep	D	D
NM_018827	Crlf1	p66 indep	UP	UP
NM_016715	Crlf2	p66 indep	UP	UP
NM_001024385 /// NM_025646	Crls1	p66 indep	D	D
NM_025820	Crnkl1	p66 indep	D	D
NM_173863 /// XM_001478780	Crtc3 /// LOC100047733	p66 indep	UP	UP
NM_174848	Crybg3	p66 indep	D	D
NM_009968	Cryz	p66 indep	UP	UP
NM_001161854 /// NM_144901	Csde1	p66 indep	D	D
NM_023565	Cse1l	p66 indep	D	D
NM_001037859	Csf1r	p66 indep	UP	UP
NM_007780 /// NM_007781	Csf2rb /// Csf2rb2	p66 dep	UP	NC
NM_172753	Csgalnact1	p66 indep	D	D
NM_030165	Csgalnact2	p66 indep	D	D
NM_013767	Csnk1e	p66 indep	D	D
NM_173185	Csnk1g1	p66 indep	D	D
NM_152809	Csnk1g3	p66 indep	D	D
NM_007788	Csnk2a1	p66 indep	D	D
NM_026493	Cspp1	p66 indep	D	D
NM_153407	Csrnp2	p66 indep	UP	UP
NM_028623	Cst6	p66 indep	UP	UP
NM_133196	Cstf2	p66 indep	D	D
NM_031249	Cstf2t	p66 indep	D	D
NM_001037326 /// NM_145529 /// NM_177253	Cstf3	p66 indep	D	D
NM_146034	Ctage5	p66 indep	D	D
NM_009980	Ctbp2	p66 indep	D	D
NM_007794 /// NM_181322	Ctcf	p66 indep	D	D
NM_001113470 /// NM_146012 /// XR_032943 /// XR_034953	Ctdsp2 /// Gm9770	p66 indep	UP	UP
NM_007795	Ctf1	p66 indep	UP	UP
NM_010217	Ctgf	p66 indep	D	D
NM_001145799 /// NM_001145801 /// NM_007796 /// NM_007797 /// XM_001477566	Ctla2a /// Ctla2b	p66 dep	D	NC
NM_001145801 /// NM_007797 /// XM_001477566	Ctla2b	p66 indep	D	D
NM_009818	Ctnna1	p66 indep	D	D
NM_007614	Ctnnb1	p66 indep	D	D
NM_001085448 /// NM_001085449 /// NM_001085450 /// NM_001085453 /// NM_007615	Ctnnd1	p66 indep	D	D
NM_016748	Ctps	p66 indep	D	D
NM_001038492 /// NM_008906	Ctsa	p66 dep	UP	NC
NM_009983	Ctsd	p66 indep	UP	UP
NM_019861	Ctsf	p66 indep	UP	UP
NM_007801	Ctsh	p66 indep	UP	UP
NM_001163332 /// NM_001163333 /// NM_030249	Cttnbp2nl	p66 indep	D	D
NM_183315	Ctxn1	p66 indep	UP	UP
NM_001164290 /// NM_001164291 /// NM_001164292 /// NM_001164293 /// NM_001164294	Cuedc2	p66 indep	UP	UP
NM_017368 /// NM_198683	Cugbp1	p66 indep	D	D
NM_001110228 /// NM_001110229 /// NM_001110230 /// NM_001110231 /// NM_001110232	Cugbp2	p66 indep	D	D
NM_012042	Cul1	p66 indep	D	D
NM_016716	Cul3	p66 indep	D	D
NM_146207	Cul4a	p66 indep	D	D
NM_001110142 /// NM_028288	Cul4b	p66 indep	D	D
NM_001161618 /// NM_027807	Cul5	p66 indep	D	D
NM_026307 /// NM_026948	Cuta	p66 indep	UP	UP
NM_030560	Cwc22	p66 indep	D	D
NM_027545	Cwf19l2	p66 indep	D	D
NM_008176	Cxcl1	p66 indep	D	D
NM_023158	Cxcl16	p66 indep	UP	UP
NM_203320	Cxcl3	p66 indep	D	D
NM_009141	Cxcl5	p66 indep	D	D
NM_001018063	Cxx1b	p66 indep	UP	UP
NM_028375	Cxx1c	p66 indep	UP	UP
NM_019720	Cyb561d2	p66 indep	UP	UP
NM_025558	Cyb5b	p66 indep	D	D
NM_024195	Cyb5r4	p66 indep	D	D
NM_007806	Cyba	p66 indep	UP	UP
NM_201351	Cybasc3	p66 indep	UP	UP
NM_007808	Cycs	p66 indep	D	D
NM_019396 /// NM_180962	Cyhr1	p66 indep	UP	UP
NM_001128169 /// NM_001128170 /// NM_001128171 /// NM_173369	Cyld	p66 indep	D	D
NM_009995	Cyp21a1	p66 dep	UP	NC
NM_027816	Cyp2u1	p66 indep	UP	UP
NM_010010	Cyp46a1	p66 indep	UP	UP
NM_024442	Cyp4f16	p66 indep	UP	UP
NM_020010	Cyp51	p66 indep	D	D
NM_010516	Cyr61	p66 indep	D	D
NM_001163548 /// NM_011182	Cyth3	p66 indep	D	D
NM_001029936	Cytsb	p66 indep	D	D
---	D030029J20Rik	p66 indep	D	D
NM_029491	D030074E01Rik	p66 indep	D	D
NM_026065	D10Ertd322e	p66 dep	D	NC
NM_025514	D10Ertd641e	p66 indep	UP	UP
NM_138601	D10Jhu81e	p66 indep	UP	UP
NM_177777	D11Wsu47e	p66 dep	UP	NC
NM_177777	D11Wsu47e/C17ORF80	p66 dep	UP	NC
XM_921169	D130020L05Rik	p66 indep	UP	UP
XR_035087 /// XR_035088	D130052B06Rik	p66 dep	UP	NC
NM_172599	D14Ertd436e	p66 indep	UP	UP
NM_145959	D15Ertd621e	p66 indep	D	D
---	D15Wsu126e	p66 indep	D	D
NM_025967 /// XM_001473183	D16Ertd472e	p66 indep	D	D
NM_138583	D16H22S680E	p66 indep	UP	UP
NM_080837	D17Wsu104e	p66 indep	UP	UP
NM_172631	D18Ertd653e	p66 indep	D	D
NM_177474	D19Bwg1357e	p66 indep	D	D
NM_029648	D19Ertd737e	p66 indep	D	D
NM_133825	D1Ertd622e	p66 indep	D	D
---	D1Ertd86e	p66 dep	UP	NC
NM_145528	D2Ertd391e	p66 indep	UP	UP
---	D2Ertd93e	p66 indep	D	D
NM_177899	D330038O06Rik	p66 indep	D	D
NM_001162926 /// XR_035220 /// XR_035243	D330050I23Rik	p66 indep	D	D
NM_001101478 /// XM_001475091 /// XM_001476239	D3Ertd254e	p66 indep	D	D
NM_026821	D4Bwg0951e	p66 indep	D	D
NM_023665	D4Wsu53e	p66 indep	D	D
---	D530037H12Rik	p66 indep	D	D
NM_001081232 /// XM_001474408 /// XM_001476163	D5Ertd579e	p66 indep	D	D
NM_175518	D730040F13Rik	p66 indep	D	D
---	D830012I24Rik	p66 indep	D	D
NM_001007571 /// XM_001471475	D8Ertd738e	p66 dep	UP	NC
---	D930026N18Rik	p66 indep	D	D
NR_027958 /// XR_035265 /// XR_035295	D930048N14Rik	p66 dep	UP	NC
NM_001013405	D9Ertd402e	p66 dep	D	NC
NM_026102 /// NM_172464	Daam1	p66 indep	D	D
NM_001008702 /// NM_001037905 /// NM_001102400 /// NM_023118	Dab2	p66 indep	D	D
NM_001001602 /// NM_001114124 /// NM_001114125	Dab2ip	p66 indep	UP	UP
NM_144915	Daglb	p66 dep	UP	NC
NM_145496	Dak	p66 dep	UP	NC
NM_026378	Dalrd3	p66 indep	UP	UP
NM_201227	Dand5	p66 dep	UP	NC
NM_145507 /// NM_177445	Dars	p66 indep	D	D
NM_019967	Dbc1	p66 indep	D	D
NM_013726	Dbf4	p66 indep	D	D
NM_028146	Dbndd1	p66 indep	UP	UP
NM_001048227 /// NM_001048228 /// NM_001048229 /// NM_026797	Dbndd2	p66 indep	UP	UP
NM_016974	Dbp	p66 indep	UP	UP
NM_031403	Dbr1	p66 indep	D	D
NM_010022	Dbt	p66 indep	D	D
NM_133734	Dcaf11	p66 indep	UP	UP
NM_198606	Dcaf13	p66 indep	D	D
NM_198005	Dcaf17	p66 indep	D	D
NM_030246	Dcaf4	p66 indep	UP	UP
NM_027946	Dcaf7	p66 indep	UP	UP
NM_025705	Dcbld1	p66 indep	UP	UP
NM_028523	Dcbld2	p66 indep	D	D
NM_010023	Dci	p66 indep	UP	UP
NM_001111051 /// NM_001111052 /// NM_001111053 /// NM_019978	Dclk1	p66 indep	D	D
NM_018831	Dclre1a	p66 indep	D	D
NM_133761	Dcp1a	p66 indep	D	D
NM_027490 /// XM_140308 /// XM_975674	Dcp2	p66 indep	D	D
NM_007835	Dctn1	p66 indep	UP	UP
NM_001159565 /// NM_016890	Dctn3	p66 indep	UP	UP
NM_023203	Dctpp1	p66 indep	UP	UP
NM_033623	Dcun1d1	p66 indep	D	D
NM_029775	Dcun1d5	p66 indep	D	D
NM_026428	Dcxr	p66 indep	UP	UP
NM_030143	Ddit4l	p66 indep	UP	UP
NM_007584 /// NM_172962	Ddr1	p66 dep	UP	NC
NM_022563	Ddr2	p66 indep	D	D
NM_029832	Ddrgk1	p66 indep	UP	UP
NM_029936 /// XM_001481328 /// XM_284494	Ddx10	p66 indep	D	D
NM_001040187 /// NM_152806 /// NM_199079 /// NM_199080	Ddx17	p66 indep	D	D
NM_025860	Ddx18	p66 indep	D	D
NM_172284	Ddx19b	p66 indep	D	D
NM_017397	Ddx20	p66 indep	D	D
NM_019553	Ddx21	p66 indep	D	D
NM_010028	Ddx3x	p66 indep	D	D
NM_028074	Ddx42	p66 indep	D	D
NM_145975	Ddx46	p66 indep	D	D
NM_001024922	Ddx49	p66 dep	UP	NC
NM_007840	Ddx5	p66 indep	D	D
NM_053183	Ddx50	p66 indep	D	D
NM_030096	Ddx52	p66 indep	D	D
NM_001110826 /// NM_007841 /// NM_181324	Ddx6	p66 indep	D	D
NM_207677	Dedd2	p66 indep	UP	UP
NM_027185	Def6	p66 indep	UP	UP
NM_025900	Dek	p66 indep	D	D
NM_172477	Dennd2a	p66 indep	UP	UP
NM_177857	Dennd2c	p66 indep	UP	UP
NM_001081014	Dennd4c	p66 indep	D	D
NM_177192	Dennd5b	p66 indep	D	D
NM_026603	Denr	p66 indep	D	D
NM_029523	Depdc1a	p66 indep	D	D
NM_144804	Depdc7	p66 indep	UP	UP
NM_033562	Derl2	p66 indep	D	D
NM_024440	Derl3	p66 indep	UP	UP
NM_021428	Dexi	p66 indep	UP	UP
NM_007859	Dffb	p66 indep	UP	UP
NM_007859	DFFB	p66 indep	UP	UP
NM_018769	Dfna5	p66 dep	UP	NC
NM_026384	Dgat2	p66 indep	UP	UP
NM_010047	Dgcr6	p66 indep	UP	UP
NM_138306	Dgkz	p66 indep	UP	UP
NM_001039514	Dhps	p66 indep	UP	UP
NM_011303	Dhrs3	p66 indep	UP	UP
NM_025522	Dhrs7	p66 indep	UP	UP
NM_145428 /// XM_001473874	Dhrs7b /// LOC100045214	p66 indep	UP	UP
NM_001033326 /// XM_001477061	Dhrsx	p66 indep	UP	UP
NM_001042620 /// NM_007839	Dhx15	p66 indep	D	D
NM_172594	Dhx29	p66 indep	D	D
NM_133347	Dhx30	p66 indep	D	D
NM_178367	Dhx33	p66 indep	D	D
NM_028136	Dhx36	p66 indep	D	D
NM_026191	Dhx40	p66 indep	D	D
NM_001163759 /// NM_198942	Dhx57	p66 dep	D	NC
NM_007842	Dhx9	p66 indep	D	D
NM_023232	Diablo	p66 indep	UP	UP
NM_017398 /// NM_172493	Diap2	p66 indep	D	D
NM_017398 /// NM_172493	DIAPH2	p66 indep	D	D
NM_019670	DIAPH3	p66 indep	D	D
NM_148948	Dicer1	p66 indep	D	D
NM_011805 /// NM_175551 /// NM_177852	Dido1	p66 dep	D	NC
NM_025447	Dimt1	p66 indep	D	D
NM_001081426	Dip2c	p66 indep	D	D
NM_153550	Dirc2	p66 indep	UP	UP
NM_028315	Dis3	p66 indep	D	D
NM_001001295 /// NM_172519	Dis3l	p66 indep	UP	UP
NM_001030307	Dkc1	p66 indep	D	D
NM_020265	Dkk2	p66 indep	D	D
NM_145614	Dlat	p66 indep	D	D
NM_015802	Dlc1	p66 indep	D	D
NM_007861	Dld	p66 indep	D	D
NR_028264 /// XM_001000367 /// XM_981454	Dleu2	p66 indep	D	D
NM_016747	Dlg3	p66 indep	D	D
NM_207666	Dlk2	p66 indep	UP	UP
NM_007868	Dmd	p66 indep	D	D
NM_032418	Dmpk	p66 indep	UP	UP
NM_001110327 /// NM_011806	Dmtf1	p66 indep	D	D
NM_001081371	Dmxl1	p66 indep	D	D
NM_172771 /// XM_358382 /// XM_917435	Dmxl2	p66 indep	D	D
NM_177372	Dna2	p66 dep	D	NC
NM_008298	Dnaja1	p66 indep	D	D
NM_001159883 /// NM_001159884 /// NM_001159885 /// NM_020266 /// NM_178055	Dnajb2	p66 indep	UP	UP
NM_025926 /// NM_027287	Dnajb4	p66 indep	D	D
NM_019874	Dnajb5	p66 dep	UP	NC
NM_001037940 /// NM_001037941 /// NM_001127367 /// NM_011847	Dnajb6	p66 indep	D	D
NM_007869	Dnajc1	p66 indep	D	D
NM_001163026 /// XM_001475053	Dnajc13	p66 indep	D	D
NM_028873	Dnajc14	p66 indep	D	D
NM_139139 /// XR_032501 /// XR_034743	Dnajc17 /// Gm6257	p66 indep	UP	UP
NM_009584	Dnajc2	p66 indep	D	D
NM_030046 /// XM_001473469 /// XM_001473643	Dnajc21	p66 indep	D	D
NM_001033165	Dnajc25	p66 indep	D	D
NM_008929	Dnajc3	p66 indep	D	D
NM_008929	DNAJC3	p66 indep	D	D
NM_020566	Dnajc4	p66 indep	UP	UP
NM_016775	Dnajc5	p66 indep	UP	UP
NM_019795	Dnajc7	p66 indep	D	D
NM_028821	Dnalc1	p66 dep	D	NC
NM_027109	Dnase1l1	p66 indep	UP	UP
NM_173383	Dnd1	p66 indep	UP	UP
NM_001139503 /// NM_001139504 /// NM_026828	Dnlz	p66 indep	UP	UP
NM_010065	Dnm1	p66 indep	UP	UP
NM_001025947 /// NM_152816	Dnm1l	p66 indep	D	D
NR_002870	Dnm3os	p66 indep	D	D
NM_007872 /// NM_153743	Dnmt3a	p66 dep	D	NC
NM_153806	Dnttip2	p66 indep	D	D
NM_001033420	Dock1	p66 indep	D	D
NM_001009947	Dock11	p66 indep	D	D
NM_172803	Dock4	p66 indep	D	D
NM_177780	Dock5	p66 indep	D	D
NM_026082	Dock7	p66 indep	D	D
NM_133964	Dohh	p66 indep	UP	UP
NM_177648	Dolk	p66 indep	UP	UP
NM_001163770 /// NM_033613	Dom3z	p66 indep	UP	UP
NM_021720	Donson	p66 indep	D	D
NM_177208	Dopey1	p66 indep	D	D
NM_172639	Dpcd	p66 indep	UP	UP
NM_011262	Dpf2	p66 indep	UP	UP
NM_011262	DPF2	p66 indep	UP	UP
NM_027193	Dph5	p66 indep	D	D
NM_133803	Dpp3	p66 indep	UP	UP
NM_028906	Dpp8	p66 indep	D	D
NM_172920	Dpy19l1	p66 indep	D	D
NM_178704	Dpy19l3	p66 indep	D	D
NM_001081201	Dpy19l4	p66 indep	D	D
NM_001136086 /// NM_009468	Dpysl3	p66 dep	UP	NC
NM_011993	Dpysl4	p66 indep	UP	UP
NM_024176	Drap1	p66 indep	UP	UP
NM_021354	Drg2	p66 dep	UP	NC
NM_001081270	Dscaml1	p66 dep	UP	NC
NM_172508	Dse	p66 indep	D	D
NM_001081316	Dsel	p66 indep	D	D
NM_029766	Dtl	p66 indep	D	D
NM_026981	Dtwd1	p66 indep	D	D
NM_026854	Dtwd2	p66 dep	D	NC
NM_023742	Dtx2	p66 indep	UP	UP
NM_001099297 /// XM_001480692 /// XM_130483	Duox1	p66 indep	UP	UP
NM_025518	Dus2l	p66 dep	UP	NC
NM_028002	Dus4l	p66 indep	D	D
NM_028099	Dusp11	p66 indep	D	D
NM_019819	Dusp14	p66 indep	UP	UP
NM_001048054 /// NM_130447	Dusp16	p66 indep	D	D
NM_026725 /// XM_001480680	Dusp23	p66 dep	UP	NC
NM_175118	Dusp28	p66 indep	UP	UP
NM_176933	Dusp4	p66 indep	D	D
NM_026268	Dusp6	p66 indep	D	D
NM_029352	Dusp9	p66 indep	UP	UP
NM_010064	Dync1i2	p66 indep	D	D
NM_001013380	Dync1li2	p66 indep	D	D
NM_025975	Dynlt3	p66 indep	D	D
NM_001113389 /// NM_007890	Dyrk1a	p66 indep	D	D
NM_001014390 /// XR_030576	Dyrk2 /// LOC100044376	p66 indep	D	D
NM_028258	Dzip1l	p66 indep	D	D
NM_001110017 /// NM_027341	Dzip3	p66 indep	D	D
XM_286230 /// XM_897935 /// XM_912802	E030030I06Rik	p66 indep	UP	UP
---	E130107B13Rik	p66 dep	UP	NC
NM_001145921 /// NM_001145922 /// NM_198249	E130112L23Rik	p66 dep	UP	NC
NM_001013377	E130306D19Rik	p66 dep	D	NC
NM_172726	E130309D02Rik	p66 indep	UP	UP
NM_001013784	E130309D14Rik	p66 dep	UP	NC
NM_007891	E2f1	p66 indep	UP	UP
NM_010093	E2f3	p66 indep	D	D
NM_007892	E2f5	p66 indep	D	D
NM_175528	E330009J07Rik	p66 indep	D	D
NM_173386	E330016A19Rik	p66 indep	D	D
---	E430010N07Rik	p66 indep	D	D
---	E430016P22Rik	p66 indep	D	D
NM_178668	E430028B21Rik	p66 indep	D	D
NM_028932	Eaf1	p66 indep	D	D
NM_019480	Ebag9	p66 indep	D	D
NM_007897	Ebf1	p66 indep	D	D
NM_001113414 /// NM_001113415 /// NM_010096	Ebf3	p66 indep	D	D
NM_001113414 /// NM_001113415 /// NM_010096	EBF3	p66 indep	D	D
NM_007898	Ebp	p66 indep	UP	UP
NM_016772	Ech1	p66 indep	UP	UP
NM_001110195 /// NM_025855	Echdc1	p66 indep	D	D
NM_026728	Echdc2	p66 indep	UP	UP
NM_007899	Ecm1	p66 indep	UP	UP
NM_012029	Ecsit	p66 indep	UP	UP
NM_007900	Ect2	p66 indep	D	D
NM_007900	ECT2	p66 indep	D	D
NM_138677	Edem1	p66 indep	D	D
NM_001039644	Edem3	p66 indep	D	D
NM_021519	Edf1	p66 indep	UP	UP
NM_001037987 /// NM_010103	Edil3	p66 indep	D	D
NM_001001932	Eea1	p66 indep	D	D
NM_021876	Eed	p66 dep	D	NC
NM_025380	Eef1e1	p66 indep	D	D
NM_007908	Eef2k	p66 indep	UP	UP
NM_023060	Eefsec	p66 indep	UP	UP
NM_145549	Efcab7	p66 dep	D	NC
NM_030110 /// XM_001473089 /// XM_357872	Efha2	p66 indep	D	D
NM_001162425 /// NM_010107	Efna1	p66 indep	UP	UP
NM_007909	Efna2	p66 indep	UP	UP
NM_010108 /// XM_001475429	Efna3 /// LOC100046031	p66 indep	UP	UP
NM_007910	Efna4	p66 indep	UP	UP
NM_010109 /// NM_207654	Efna5	p66 dep	D	NC
NM_010111	Efnb2	p66 indep	D	D
NM_007911	Efnb3	p66 dep	UP	NC
NM_010112	Efs	p66 indep	UP	UP
NM_010112	Efs	p66 indep	UP	UP
NM_053161 /// XM_001474657 /// XM_887457	EG622268 /// Mrpl27	p66 indep	UP	UP
NM_016966 /// XR_001608 /// XR_001871 /// XR_001935 /// XR_030502 /// XR_030672	EG627427 /// Gm13337 /// Gm5385 /// Gm7669 /// Gm7901 /// Gm8096 /// Gm8341 /// Gm9210 /// Gm9252 /// Gm9347 /// LOC630761 /// LOC630896 /// Phgdh	p66 dep	UP	NC
NR_003632 /// XR_035160	EG627782	p66 dep	UP	NC
NM_007912 /// NM_207655	Egfr	p66 indep	D	D
NM_053208	Egln2	p66 indep	UP	UP
NM_010118	Egr2	p66 indep	D	D
NM_018781	Egr3	p66 indep	D	D
NM_153078	Ehbp1	p66 indep	D	D
NM_001114595 /// NM_001114596 /// NM_001114597 /// NM_053252	Ehbp1l1	p66 indep	D	D
NM_007915	Ei24	p66 indep	UP	UP
NM_007915	EI24	p66 indep	UP	UP
NM_025613	Eid1	p66 indep	D	D
NM_010120	Eif1a	p66 indep	D	D
NM_010120	Eif1a	p66 indep	D	D
NM_027236	Eif1ad	p66 dep	UP	NC
NM_025437	Eif1ay	p66 indep	D	D
NM_026892	Eif1b	p66 indep	UP	UP
NM_001005509	Eif2a	p66 indep	D	D
NM_011163	Eif2ak2	p66 indep	D	D
NM_013719	Eif2ak4	p66 indep	D	D
NM_145445	Eif2b2	p66 indep	UP	UP
NM_172265	Eif2b5	p66 indep	UP	UP
NM_026114	Eif2s1	p66 indep	D	D
NM_026030 /// XM_001474251 /// XR_032566	Eif2s2 /// Gm9892 /// LOC100046208	p66 indep	D	D
NM_012010 /// XM_001481129	Eif2s3x /// LOC100048746	p66 indep	D	D
NM_010123	Eif3a	p66 indep	D	D
NM_008388	Eif3e	p66 indep	D	D
NM_144545	Eif3j	p66 indep	D	D
NM_145380	Eif3m	p66 indep	D	D
NM_001123037 /// NM_001123038 /// NM_013506	Eif4a2	p66 indep	D	D
NM_007917 /// XM_001004193	Eif4e	p66 indep	D	D
NM_010124	Eif4ebp2	p66 dep	UP	NC
NM_173363 /// NM_178041	Eif5	p66 indep	D	D
NM_177586	Eif5a2	p66 indep	D	D
NM_198303	Eif5b	p66 indep	D	D
NM_053255	Elac1	p66 indep	D	D
NM_010485	Elavl1	p66 indep	D	D
NM_023502	Elf2	p66 indep	D	D
NM_013508 /// NM_205536	Elk3	p66 indep	D	D
NM_007923	Elk4	p66 indep	D	D
NM_007924	Ell	p66 indep	UP	UP
NM_138953	Ell2	p66 indep	D	D
NM_080287 /// NM_207705 /// NM_207706	Elmo2	p66 indep	UP	UP
NM_178736	Elmod2	p66 indep	D	D
NM_144917 /// XM_001477967	Elmod3 /// LOC100047355	p66 indep	UP	UP
NM_134255	Elovl5	p66 dep	D	NC
NM_130450	Elovl6	p66 indep	D	D
NM_080595	Emid1	p66 indep	UP	UP
NM_001081191	Eml5	p66 indep	D	D
NM_010128	Emp1	p66 indep	D	D
NM_010132	Emx2	p66 indep	D	D
NM_001083120 /// NM_001083121 /// NM_008680 /// NM_010135	Enah	p66 indep	D	D
NM_007930	Enc1	p66 indep	D	D
NM_007931	Endog	p66 indep	UP	UP
NM_001146348 /// NM_001146350 /// NM_007932	Eng	p66 indep	UP	UP
NM_172573	Engase	p66 indep	UP	UP
NM_001136062 /// NM_007933 /// XM_001471607	Eno3	p66 indep	UP	UP
NM_199016	Enpp4	p66 indep	D	D
NM_008084 /// XM_001472189 /// XM_001472208 /// XM_001472228 /// XM_001472260 //	ENSMUSG00000073212 /// Gapdh /// Gm10284 /// Gm10291 /// Gm10358 /// Gm10566 /// Gm11557 /// Gm11953 /// Gm11960 /// Gm13882 /// Gm15593 /// Gm16374 /// Gm2308 /// Gm2451 /// Gm2606 /// Gm3200 /// Gm3222 /// Gm3695 /// Gm3839 /// Gm4609 /// Gm5507 /// Gm5732 /// Gm5976 /// Gm6322 /// Gm7293 /// Gm7507 /// Gm8349 /// Gm8927 /// Gm9061 /// Gm9522 /// LOC100039762 /// LOC100044981 /// LOC100045908 /…	p66 dep	UP	NC
NM_053103	Entpd7	p66 indep	D	D
NM_175009	Eny2	p66 indep	D	D
NM_177821	Ep300	p66 indep	D	D
NM_029337 /// NM_173066	Ep400	p66 dep	UP	NC
NM_010137	Epas1	p66 dep	D	NC
NM_013511	Epb4.1l2	p66 indep	D	D
NM_013514	Epb4.9	p66 indep	UP	UP
NM_007935 /// NM_027497	Epc1	p66 indep	D	D
NM_172663	Epc2	p66 indep	D	D
NM_010140	Epha3	p66 indep	D	D
NM_007936	Epha4	p66 indep	D	D
NM_010145	Ephx1	p66 indep	UP	UP
NM_007940	Ephx2	p66 indep	UP	UP
NM_175266	Epm2aip1	p66 indep	D	D
NM_010147	Epn1	p66 indep	UP	UP
NM_029735	Eprs	p66 indep	D	D
NM_007945	Eps8	p66 indep	D	D
NM_030711	Erap1	p66 indep	D	D
NM_001005868 /// NM_021563	Erbb2ip	p66 indep	D	D
NM_053204 /// NM_178085	Erc1	p66 indep	D	D
NM_146235	Ercc6l	p66 indep	D	D
NM_007950	Ereg	p66 indep	D	D
NM_026170	Ergic1	p66 indep	UP	UP
NM_026168 /// NM_026355	Ergic2	p66 indep	D	D
NM_025516	Ergic3	p66 indep	UP	UP
NM_026067	Eri1	p66 indep	D	D
NM_027698	Eri2	p66 indep	D	D
NM_080469	Eri3	p66 indep	UP	UP
NM_133753	Errfi1	p66 indep	D	D
NM_176838	Esrp2	p66 dep	D	NC
NM_007953	Esrra	p66 indep	UP	UP
NM_011843	Esyt1	p66 indep	UP	UP
NM_028731	Esyt2	p66 indep	D	D
NM_026576	Etaa1	p66 indep	D	D
NM_145615	Etfa	p66 indep	D	D
NM_026695	Etfb	p66 indep	UP	UP
NM_023154	Ethe1	p66 indep	UP	UP
NM_001081006	Etl4	p66 indep	D	D
NM_001038642 /// NM_011808	Ets1	p66 indep	D	D
NM_001083318 /// NM_012051 /// XM_001475093	Etv3	p66 indep	D	D
NM_023794	Etv5	p66 indep	D	D
NM_007961	Etv6	p66 indep	D	D
NM_021292	Evc	p66 indep	UP	UP
NM_007964	Evi5	p66 indep	D	D
NM_012012	Exo1	p66 indep	D	D
NM_027270	Exoc1	p66 indep	D	D
NM_207214	Exoc5	p66 indep	D	D
NM_177077 /// XM_001479977 /// XM_355790 /// XM_889280 /// XM_913967 /// XM_9229	Exoc6b	p66 dep	D	NC
NM_001162872 /// NM_016857	Exoc7	p66 indep	UP	UP
NM_025513	Exosc3	p66 indep	D	D
NM_138586	Exosc5	p66 indep	UP	UP
NM_019393	Exosc9	p66 indep	D	D
NM_010162	Ext1	p66 indep	D	D
NM_010167	Eya4	p66 indep	D	D
NM_001146689 /// NM_007971	Ezh2	p66 indep	D	D
NM_172647	F11r	p66 dep	UP	NC
NM_010169	F2r	p66 indep	D	D
NM_010171	F3	p66 indep	D	D
NM_198605	F630043A04Rik	p66 dep	D	NC
NM_028657	F630110N24Rik	p66 indep	UP	UP
NM_199467	F730047E07Rik	p66 dep	D	NC
NM_199467	F730047E07Rik	p66 dep	D	NC
NM_007978	F8a	p66 indep	UP	UP
NM_010174	Fabp3	p66 indep	UP	UP
NM_029629	Fahd2a	p66 dep	UP	NC
NM_001122851 /// NM_011810	Faim	p66 dep	D	NC
NM_145359 /// XM_622593 /// XM_974374	Fam100a	p66 indep	UP	UP
NM_176902	Fam100b	p66 indep	UP	UP
NM_153560	Fam102a	p66 indep	UP	UP
NM_025997	Fam103a1	p66 indep	D	D
NM_025626	Fam107b	p66 indep	D	D
NM_145421	Fam108a	p66 indep	UP	UP
NM_146096	Fam108b	p66 indep	D	D
NM_175474	Fam109a	p66 indep	UP	UP
NM_026640	Fam111a	p66 indep	D	D
NM_029930	Fam115a	p66 dep	D	NC
NM_001134465 /// NM_145969	Fam116a	p66 indep	D	D
NM_133750 /// NM_177067	Fam118a	p66 indep	D	D
NM_001033268	Fam120a	p66 indep	D	D
NM_024203	Fam120b	p66 indep	D	D
NM_198105	Fam120c	p66 indep	D	D
NM_028617	Fam125a	p66 indep	UP	UP
NM_028617	Fam125a	p66 indep	UP	UP
NM_053090	Fam126a	p66 indep	D	D
NM_029354	Fam128b	p66 indep	UP	UP
NM_133778	Fam131a	p66 indep	UP	UP
NM_170755	Fam134a	p66 indep	UP	UP
NM_026501 /// NM_028933	Fam134c	p66 indep	UP	UP
NM_026604	Fam135a	p66 indep	D	D
NM_146084	Fam13b	p66 indep	D	D
NM_153535	Fam149a	p66 indep	D	D
NM_033146	Fam158a	p66 indep	UP	UP
NM_199009	Fam160a2	p66 indep	UP	UP
NM_145505	Fam160b1	p66 indep	D	D
NM_173181	Fam164a	p66 dep	D	NC
NM_172414	Fam164c	p66 indep	UP	UP
NM_178764	Fam168a	p66 dep	D	NC
NM_199200 /// XR_032043	Fam171a2	p66 indep	UP	UP
NM_175514	Fam171b	p66 indep	D	D
NM_001163419 /// NM_001163420 /// NM_138312 /// NR_028109 /// XM_193728 /// XM_9	Fam172a	p66 indep	D	D
NM_145410	Fam173a	p66 indep	UP	UP
NM_001162532	Fam174b	p66 indep	UP	UP
NM_198017	Fam175b	p66 dep	D	NC
NM_145570	Fam176a	p66 indep	D	D
NM_001081225	Fam178a	p66 indep	D	D
NM_177805 /// XM_001478538 /// XM_896986 /// XM_922989 /// XM_923034	Fam179b	p66 indep	D	D
NM_021427	Fam181b	p66 indep	UP	UP
NM_024185	Fam188a	p66 indep	D	D
NM_001142781 /// NM_177883	Fam188b	p66 indep	UP	UP
NM_001114174 /// XM_355152 /// XM_912427	Fam189a2	p66 indep	UP	UP
NM_001014995	Fam189b	p66 indep	UP	UP
NM_026210	Fam18b	p66 indep	D	D
NM_145413	Fam20b	p66 dep	D	NC
NM_025377	Fam33a	p66 indep	D	D
NM_138587	Fam3c	p66 indep	D	D
NM_177632	Fam43a	p66 indep	UP	UP
NM_026437	Fam45a	p66 indep	D	D
NM_001160378 /// NM_001160379 /// XM_135029 /// XM_918327 /// XM_925654 /// XM_9	Fam46a	p66 indep	D	D
NM_019995	Fam48a	p66 indep	D	D
NM_144846	Fam49b	p66 indep	D	D
NM_172921	Fam55d	p66 indep	D	D
NM_019643	Fam60a	p66 indep	D	D
NM_133858	Fam63a	p66 indep	UP	UP
NM_001081241	Fam65a	p66 indep	UP	UP
NM_019833	Fam69b	p66 indep	UP	UP
NM_001162375 /// NM_174868	Fam73a	p66 indep	D	D
NM_175392	Fam73b	p66 dep	UP	NC
NM_176836	Fam76b	p66 indep	D	D
NM_201361	Fam82a1	p66 indep	D	D
NM_027975	Fam83d	p66 indep	UP	UP
NM_134087	Fam83h	p66 indep	UP	UP
NM_026558	Fam92a	p66 indep	D	D
NM_133747	Fam98a	p66 indep	D	D
NM_001146023 /// NM_028661	Fam98c	p66 indep	UP	UP
NM_001146081 /// NM_175027	Fancb	p66 indep	D	D
NM_007986	Fap	p66 indep	D	D
NM_026143 /// NM_027379	Far1	p66 indep	D	D
NM_145519	Farp2	p66 indep	D	D
NM_011811	Farsb	p66 dep	D	NC
NM_177244	Fastkd1	p66 indep	D	D
NM_172422	Fastkd2	p66 indep	D	D
NM_027123	Fastkd3	p66 indep	D	D
NM_001146084 /// NM_198176	Fastkd5	p66 indep	D	D
NM_007993	Fbn1	p66 indep	D	D
NM_007994	Fbp2	p66 indep	UP	UP
NM_133940	Fbxl14	p66 indep	D	D
NM_133694	Fbxl15	p66 indep	UP	UP
NM_028149	Fbxl20	p66 indep	UP	UP
NM_015822 /// XM_001473206	Fbxl3 /// LOC100044862	p66 indep	D	D
NM_172988	Fbxl4	p66 dep	D	NC
NM_001159963 /// NM_178729	Fbxl5	p66 dep	D	NC
NM_015821	Fbxl8	p66 dep	UP	NC
NM_001081034	Fbxo11	p66 indep	D	D
NM_176848	Fbxo2	p66 indep	UP	UP
NM_145564	Fbxo21	p66 indep	UP	UP
NM_175127	Fbxo28	p66 indep	D	D
NM_020593 /// NM_212433	Fbxo3	p66 indep	D	D
NM_027968	Fbxo30	p66 indep	D	D
NM_001033156	Fbxo33	p66 dep	D	NC
NM_001146085 /// NM_001146086 /// NM_030236 /// NR_027414	Fbxo34	p66 indep	UP	UP
NM_001161851 /// NM_001161852 /// NM_173401	Fbxo44	p66 dep	UP	NC
NM_173439	Fbxo45	p66 indep	D	D
NM_025995	Fbxo5	p66 indep	D	D
NM_001163704 /// NM_001163705 /// NM_001163706 /// NM_001163707 /// NM_015797	Fbxo6	p66 indep	UP	UP
NM_013890	Fbxw2	p66 indep	D	D
NM_172721	Fbxw8	p66 indep	UP	UP
NM_026791	Fbxw9	p66 indep	UP	UP
NM_001122603 /// XM_992139	Fcgbp	p66 indep	UP	UP
NM_028715 /// NR_028267	Fcho1	p66 dep	UP	NC
NM_172591	Fcho2	p66 indep	D	D
NM_007997	Fdxr	p66 indep	UP	UP
NM_173423	Fem1c	p66 indep	D	D
NM_146054	Fermt2	p66 indep	D	D
NM_153795	Fermt3	p66 indep	UP	UP
NM_001037997 /// NM_008000	Fert2	p66 indep	D	D
NM_010194	Fes	p66 indep	UP	UP
NM_001083904 /// NM_001083905 /// NM_021564	Fetub	p66 dep	UP	NC
NM_053072	Fgd6	p66 indep	D	D
NM_010198	Fgf11	p66 dep	UP	NC
NM_008004	Fgf17	p66 dep	UP	NC
NM_008005	Fgf18	p66 indep	UP	UP
NM_023304	Fgf22	p66 dep	UP	NC
NM_010202	Fgf4	p66 dep	UP	NC
NM_008008	Fgf7	p66 indep	D	D
NM_201230	Fgfr1op	p66 indep	D	D
NM_026218	Fgfr1op2	p66 indep	D	D
NM_175276	Fhod3	p66 indep	D	D
NM_021438	Fibp	p66 dep	UP	NC
NM_001163359 /// NM_001163360 /// NM_021891	Fignl1	p66 indep	D	D
NM_001040397 /// NM_030163	Filip1l	p66 indep	D	D
NM_001159573 /// NM_001159574 /// NM_024183	Fip1l1	p66 indep	D	D
NM_001110328 /// NM_001110329 /// NM_001110330 /// NM_011813	Fiz1	p66 indep	UP	UP
NM_153573	Fkbp14	p66 dep	D	NC
NM_013902	Fkbp3	p66 indep	D	D
NM_001111066 /// NM_010223	Fkbp8	p66 indep	UP	UP
NM_019873	Fkbpl	p66 indep	UP	UP
NM_139309	Fktn	p66 indep	D	D
NM_177041	Flad1	p66 indep	UP	UP
NM_146018	Flcn	p66 indep	UP	UP
NM_008026	Fli1	p66 indep	D	D
NM_022009	Flii	p66 dep	UP	NC
NM_134080 /// XM_001471989 /// XM_001472027 /// XM_001478129 /// XM_001478141 //	Flnb	p66 indep	D	D
NM_001040403 /// NM_008028	Flot2	p66 indep	UP	UP
NM_201518	Flrt2	p66 indep	D	D
NM_178382	Flrt3	p66 indep	D	D
NM_010228	Flt1	p66 indep	D	D
NM_025363	Fmc1	p66 indep	UP	UP
NM_001043322 /// NM_010230	Fmn1	p66 indep	D	D
NM_172409	Fmnl2	p66 indep	D	D
NM_008031	Fmr1	p66 indep	D	D
NM_010233	Fn1	p66 indep	D	D
NM_001114665 /// NM_153118	Fnbp1l	p66 indep	D	D
NM_018828	Fnbp4	p66 indep	D	D
NM_207636	Fndc3a	p66 indep	D	D
NM_173182	Fndc3b	p66 indep	D	D
NM_173753	Fnip1	p66 indep	D	D
NM_145927	Fntb	p66 dep	UP	NC
NM_008037 /// XM_909130	Fosl2 /// LOC634417	p66 indep	D	D
NM_013519	Foxc2	p66 indep	D	D
NM_021899	Foxj2	p66 dep	UP	NC
NM_172699	Foxj3	p66 indep	D	D
NM_180974	Foxn2	p66 indep	D	D
NM_183186 /// XM_001473733	Foxn3	p66 indep	D	D
NM_053202	Foxp1	p66 indep	D	D
NM_010226	Foxs1	p66 indep	D	D
NM_029330	Fpgt	p66 indep	D	D
NM_177603	Frat2	p66 indep	UP	UP
NM_001159544 /// NM_010237	Frk	p66 indep	D	D
NM_172475	Frmd4a	p66 indep	D	D
NM_145148	Frmd4b	p66 indep	D	D
NM_028127	Frmd6	p66 indep	D	D
NM_026169	Frmd8	p66 indep	UP	UP
NM_177798	Frs2	p66 indep	D	D
NM_028194 /// NM_177136	Fryl	p66 indep	D	D
NM_008046	Fst	p66 indep	D	D
NM_008049 /// NM_010240 /// XM_001471608 /// XM_001478411 /// XM_357312 /// XM_4	Ftl1 /// Ftl2 /// Gm10116 /// Gm12164 /// Gm5213 /// Gm5278 /// LOC434624 /// LOC630762	p66 indep	UP	UP
NM_133991 /// XM_001472680	Ftsj1 /// LOC100044636	p66 indep	UP	UP
NM_026510	Ftsj2	p66 indep	UP	UP
NM_025310	Ftsj3	p66 indep	D	D
NM_146215	Ftsjd1	p66 indep	D	D
NM_057172	Fubp1	p66 indep	D	D
NM_001033389	Fubp3	p66 indep	D	D
NM_024243	Fuca1	p66 indep	UP	UP
NM_172283 /// NM_181666	Fuk	p66 indep	UP	UP
NM_028058	Fundc1	p66 indep	D	D
NM_139149	Fus	p66 indep	D	D
NM_016893	Fut8	p66 indep	D	D
NM_008044	Fxn	p66 indep	UP	UP
NM_001113188 /// NM_001113189 /// NM_008053	Fxr1	p66 indep	D	D
NM_001110253 /// NM_148925	Fyco1	p66 indep	D	D
NM_001159349 /// NM_027226	Fyttd1	p66 indep	D	D
NM_020510	Fzd2	p66 indep	UP	UP
NM_008057	Fzd7	p66 indep	D	D
NM_008058	Fzd8	p66 indep	UP	UP
NM_008059	G0s2	p66 indep	UP	UP
NM_001015099	G2e3	p66 indep	D	D
NM_013716	G3bp1	p66 indep	D	D
NM_175935	G6pc3	p66 dep	UP	NC
NM_008062	G6pdx	p66 indep	UP	UP
NM_001159324 /// NM_008064	Gaa	p66 dep	UP	NC
NM_021356	Gab1	p66 dep	UP	NC
NM_020590	Gabarapl1	p66 indep	UP	UP
NM_008065	Gabpa	p66 indep	D	D
NM_029885 /// NM_172512	Gabpb2	p66 indep	D	D
NM_008655	Gadd45b	p66 indep	UP	UP
NM_153569	Gak	p66 indep	UP	UP
NM_001033416	Gal3st4	p66 indep	UP	UP
NM_016722	Galns	p66 indep	UP	UP
NM_001160404 /// NM_013814	Galnt1	p66 indep	D	D
NM_134189	Galnt10	p66 indep	UP	UP
NM_015737	Galnt4	p66 indep	D	D
NM_144731	Galnt7	p66 indep	D	D
NM_001081421	Galntl1	p66 indep	UP	UP
NM_016658	Galt	p66 indep	UP	UP
NM_010255	Gamt	p66 indep	UP	UP
NM_025709	Gapvd1	p66 indep	D	D
NM_001003719 /// NM_001112714 /// NM_019994	Garnl1	p66 indep	D	D
NM_001015046	Garnl4	p66 indep	D	D
NM_030228 /// NM_144560	Gas2l1	p66 indep	UP	UP
NM_001033331 /// NM_001079876	Gas2l3	p66 indep	D	D
NR_002840	Gas5	p66 indep	D	D
NM_139304	Gatad2b	p66 indep	D	D
NM_030719	Gatsl2	p66 indep	UP	UP
NM_028022	Gatsl3	p66 indep	UP	UP
NM_001077411 /// NM_008094	Gba	p66 indep	UP	UP
NM_001077411 /// NM_008094	Gba	p66 indep	UP	UP
NM_172692	Gba2	p66 indep	UP	UP
NM_027045 /// NM_028407	Gcap14	p66 indep	D	D
NM_028900	Gcc1	p66 indep	UP	UP
NM_027375	Gcc2	p66 indep	D	D
NM_001044744 /// NM_008097	Gcdh	p66 indep	UP	UP
NM_008102	Gch1	p66 indep	UP	UP
NM_010295	Gclc	p66 indep	UP	UP
NM_172719	Gcn1l1	p66 dep	UP	NC
NM_008105 /// NM_023887 /// NM_133219	Gcnt2	p66 indep	D	D
NM_011819	Gdf15	p66 indep	UP	UP
NM_008109	Gdf5	p66 indep	UP	UP
NM_008112	Gdi2	p66 indep	D	D
NM_172558	Gemin5	p66 dep	UP	NC
NM_026053	Gemin6	p66 indep	D	D
NM_023040	Gfer	p66 indep	UP	UP
NM_027469	Gfod2	p66 indep	UP	UP
NM_013528	Gfpt1	p66 indep	D	D
NM_153144	Ggnbp2	p66 indep	D	D
NM_010282	Ggps1	p66 indep	D	D
NM_031871	Ghdc	p66 dep	UP	NC
NM_078478	Ghitm	p66 indep	D	D
NM_001048147 /// NM_001048178 /// NM_010284	Ghr	p66 indep	D	D
NM_031408	Gigyf1	p66 dep	UP	NC
NM_001110212 /// NM_146112 /// XM_001475127	Gigyf2	p66 indep	D	D
NM_024240	Gins4	p66 indep	UP	UP
NM_029420	Giyd2	p66 dep	UP	NC
NM_010288	Gja1	p66 indep	D	D
NM_010291	Gjb5	p66 indep	UP	UP
NM_177352	Gk5	p66 indep	D	D
NM_019832	Gkap1	p66 indep	D	D
NM_025467	Gkn2	p66 dep	UP	NC
NM_013463	Gla	p66 indep	UP	UP
NM_033320	Glce	p66 indep	D	D
NM_010296	Gli1	p66 indep	UP	UP
NM_008130	Gli3	p66 indep	D	D
NM_175459	Glis3	p66 indep	D	D
NM_001161738 /// NM_001161739 /// NM_133248	Glmn	p66 indep	D	D
[truncated: 3,220 more rows]

## Sheet: DATASET3c n= 820 common H_D 
RefSeq Transcript ID	Gene Symbol	WT+ DOXO	p66-/-+ DOXO	category WT + Doxo	WT+ H2O2	p66-/-+H	p53-/-+H	category WT + H2O2
NM_026661	0610011L14Rik	UP	NC	p66 dep	D	D	D	p53-p66 indep
AK003491.1	1110006E14Rik	D	D	p66 indep	D	NC	D	p66 dep
NM_026787	1110012L19Rik	UP	UP	p66 indep	UP	NC	UP	p66 dep
XM_001479385	1110054M08Rik	UP	UP	p66 indep	UP	NC	UP	p66 dep
NM_173752	1110067D22Rik	D	D	p66 indep	D	NC	D	p66 dep
NM_173752	1110067D22Rik	D	D	p66 indep	D	NC	D	p66 dep
NM_001033145 /// XM_001472923	1190002N15Rik /// LOC100044725	D	D	p66 indep	D	NC	D	p66 dep
NM_025818	1200014J11Rik	D	D	p66 indep	D	NC	D	p66 dep
NM_027040	1700007K13Rik	UP	UP	p66 indep	UP	UP	UP	p53-p66 indep
NM_029368 /// XM_899759 /// XM_899774 /// XM_899782 /// XM_919059 /// XM_919077	1700029F09Rik	D	D	p66 indep	D	NC	D	p66 dep
NM_024261	1700052N19Rik	D	NC	p66 dep	D	NC	D	p66 dep
XM_897347	1810026B05Rik	D	D	p66 indep	UP	NC	NC	p53-p66 dep
NM_025560	1810049H13Rik	UP	UP	p66 indep	UP	NC	NC	p53-p66 dep
AI853118.1	2010004M13Rik	UP	UP	p66 indep	UP	NC	NC	p53-p66 dep
NM_001077661 /// NM_178623	2010005J08Rik	UP	NC	p66 dep	D	NC	NC	p53-p66 dep
NM_133677 /// NR_027965	2310061J03Rik	UP	UP	p66 indep	UP	NC	UP	p66 dep
AK010197	2310076G05Rik	D	D	p66 indep	D	NC	D	p66 dep
NM_025934.2	2410085M17Rik	D	D	p66 indep	D	NC	D	p66 dep
NM_001136270 /// XM_001476774 /// XM_001480001	2610014I16Rik	UP	UP	p66 indep	UP	NC	UP	p66 dep
NR_045289.1	2610019E17Rik	D	D	p66 indep	D	D	D	p53-p66 indep
XR_030795 /// XR_031644	2610021A01Rik	D	D	p66 indep	D	NC	D	p66 dep
NM_001033153 /// NR_015483	2610203C20Rik	D	D	p66 indep	D	NC	D	p66 dep
NM_145995 /// NM_178115	2700050L05Rik	D	D	p66 indep	D	NC	D	p66 dep
NM_028308	2700078K21Rik	UP	UP	p66 indep	UP	NC	UP	p66 dep
XR_105685.1	2810001A02Rik	UP	UP	p66 indep	UP	NC	UP	p66 dep
XM_925560 /// XM_986352	2810026P18Rik	D	D	p66 indep	UP	NC	UP	p66 dep
---	2810455D13Rik	D	D	p66 indep	D	NC	D	p66 dep
---	3110035C09Rik	D	D	p66 indep	D	NC	D	p66 dep
---	3110073H01Rik	D	D	p66 indep	D	NC	D	p66 dep
---	3300002P09Rik	UP	UP	p66 indep	UP	UP	UP	p53-p66 indep
NM_028883	4632415K11Rik	UP	UP	p66 indep	UP	NC	UP	p66 dep
NM_176987	4732471D19Rik	D	D	p66 indep	D	NC	D	p66 dep
---	4833408D11Rik	D	D	p66 indep	D	NC	D	p66 dep
---	4833438C02Rik	UP	UP	p66 indep	UP	NC	UP	p66 dep
---	4930431H11Rik	D	D	p66 indep	D	NC	D	p66 dep
NM_001025373 /// XM_001471514	4930432O21Rik	D	D	p66 indep	D	NC	D	p66 dep
NM_175675	4930471M23Rik	UP	UP	p66 indep	UP	NC	UP	p66 dep
NM_001162896 /// NR_028111 /// XR_035190 /// XR_035416	4930523C07Rik	D	D	p66 indep	D	D	D	p53-p66 indep
NR_015516 /// NR_027950	4930526I15Rik	UP	UP	p66 indep	UP	UP	UP	p53-p66 indep
NM_029249	4930547N16Rik	D	D	p66 indep	D	NC	D	p66 dep
---	4930558N01Rik	UP	UP	p66 indep	UP	NC	UP	p66 dep
NM_172679 /// XM_001475233 /// XM_001481300 /// XM_975194	4932438A13Rik	D	D	p66 indep	D	NC	D	p66 dep
NM_178935	4932441K18Rik	D	D	p66 indep	D	NC	D	p66 dep
---	4933407E14Rik	UP	NC	p66 dep	UP	NC	UP	p66 dep
NM_138757	4933424B01Rik	D	D	p66 indep	UP	NC	UP	p66 dep
NM_178682	4933426M11Rik	UP	UP	p66 indep	UP	UP	UP	p53-p66 indep
---	5730433N10Rik	UP	UP	p66 indep	UP	NC	UP	p66 dep
NM_001145924 /// NM_001145925 /// NM_028137	5730528L13Rik	D	D	p66 indep	D	NC	D	p66 dep
NM_026368	5830433M19Rik	D	D	p66 indep	D	NC	D	p66 dep
NM_001113424 /// XM_132975 /// XM_901291 /// XM_921354 /// XM_921360	5830467E07Rik /// Amn1	D	D	p66 indep	UP	NC	UP	p66 dep
NM_175265	6720463M24Rik	D	D	p66 indep	D	NC	D	p66 dep
XM_001474896 /// XM_001481296	6720475J19Rik	D	D	p66 indep	D	NC	D	p66 dep
---	6720477C19Rik	D	D	p66 indep	D	NC	D	p66 dep
---	7030402D04Rik	D	D	p66 indep	D	NC	D	p66 dep
---	7120426M23Rik	D	D	p66 indep	D	NC	D	p66 dep
---	8430420F16Rik	D	D	p66 indep	D	NC	D	p66 dep
---	8430436O14Rik	D	D	p66 indep	D	NC	D	p66 dep
NR_015537 /// XM_898562 /// XM_922685	9230114K14Rik	UP	UP	p66 indep	UP	UP	UP	p53-p66 indep
---	9330118A15Rik	D	D	p66 indep	D	NC	D	p66 dep
NR_015463 /// NR_027887 /// XM_001475889 /// XM_001475905 /// XM_001481174 /// X	9430008C03Rik	D	NC	p66 dep	UP	NC	UP	p66 dep
NM_001081963	9430020K01Rik	D	D	p66 indep	D	NC	D	p66 dep
---	A630072M18Rik	UP	UP	p66 indep	UP	NC	UP	p66 dep
---	A730054J21Rik	D	D	p66 indep	D	NC	D	p66 dep
XM_484524	A930007A09Rik	UP	UP	p66 indep	UP	NC	UP	p66 dep
XM_141626	AA414768	D	D	p66 indep	D	NC	D	p66 dep
NM_001040106 /// NM_177762	Aak1	D	D	p66 indep	D	NC	NC	p53-p66 dep
NM_009592 /// XM_907304 /// XM_920355	Abcb7	D	D	p66 indep	D	NC	NC	p53-p66 dep
NM_134076	Abhd4	UP	UP	p66 indep	UP	NC	NC	p53-p66 dep
NM_026179	Abhd5	UP	UP	p66 indep	UP	NC	NC	p53-p66 dep
NM_198127	Abi2	D	D	p66 indep	D	NC	D	p66 dep
NM_001112703 /// NM_009594	Abl1	D	D	p66 indep	D	NC	NC	p53-p66 dep
NM_007383	Acads	UP	UP	p66 indep	D	NC	D	p66 dep
NM_144784	Acat1	D	D	p66 indep	D	NC	NC	p53-p66 dep
NM_012006 /// XR_031056	Acot1 /// LOC100044830	UP	UP	p66 indep	UP	NC	UP	p66 dep
NM_134188	Acot2	UP	UP	p66 indep	UP	UP	NC	p53 dep
NM_007392	Acta2	D	D	p66 indep	D	NC	D	p66 dep
NM_009616 /// XM_001475019	Adam19 /// LOC100045780	D	D	p66 indep	D	D	D	p53-p66 indep
NM_009621	Adamts1	D	D	p66 indep	D	NC	D	p66 dep
NM_001038587 /// NM_001146296 /// NM_019655	Adar	UP	NC	p66 dep	UP	NC	UP	p66 dep
NM_009627	Adm	D	D	p66 indep	D	D	D	p53-p66 indep
NM_007420	Adrb2	UP	UP	p66 indep	UP	NC	NC	p53-p66 dep
NM_001005605 /// NM_009637 /// NM_178803	Aebp2	D	D	p66 indep	D	NC	D	p66 dep
NM_001162939 /// NM_026531	Aen	UP	UP	p66 indep	UP	NC	NC	p53-p66 dep
NM_181411	Aftph	D	D	p66 indep	UP	NC	UP	p66 dep
NM_025630	Aggf1	D	D	p66 indep	D	NC	D	p66 dep
NM_172715	Agpat9	UP	UP	p66 indep	UP	NC	UP	p66 dep
NM_026375	Ahctf1	D	D	p66 indep	D	NC	D	p66 dep
NM_001033476 /// XM_001475946	Ahnak2	UP	UP	p66 indep	UP	UP	NC	p53 dep
NM_021515	Ak1	UP	UP	p66 indep	UP	NC	NC	p53-p66 dep
NM_031185	Akap12	D	D	p66 indep	D	NC	D	p66 dep
NM_019774	Akap8	D	D	p66 indep	D	NC	NC	p53-p66 dep
NM_011785	Akt3	D	D	p66 indep	D	NC	D	p66 dep
NM_001159948 /// NM_028717 /// NM_146109	Als2	D	NC	p66 dep	D	NC	D	p66 dep
NM_009665	Amd1	D	D	p66 indep	D	NC	D	p66 dep
NM_001113424 /// XM_132975 /// XM_901291 /// XM_921354 /// XM_921360	Amn1	D	D	p66 indep	UP	NC	UP	p66 dep
NM_019764	Amotl2	D	D	p66 indep	D	NC	D	p66 dep
NM_026904	Anapc10	D	D	p66 indep	D	NC	NC	p53-p66 dep
NM_013468	Ankrd1	D	D	p66 indep	D	NC	D	p66 dep
NM_001081112	Ankrd26	D	D	p66 indep	D	NC	D	p66 dep
NM_001033198	Ankrd50	D	D	p66 indep	D	NC	D	p66 dep
NM_028390	Anln	D	D	p66 indep	D	NC	NC	p53-p66 dep
NM_001110211 /// NM_013472	Anxa6	D	D	p66 indep	D	NC	D	p66 dep
NM_172262	Aof1	D	D	p66 indep	D	NC	D	p66 dep
NM_007481	Arf6	D	D	p66 indep	D	NC	D	p66 dep
NM_023854	Arfgap2	UP	UP	p66 indep	D	NC	D	p66 dep
NM_176849	Arglu1	D	D	p66 indep	D	NC	D	p66 dep
NM_026577	Arl13b	D	D	p66 indep	UP	NC	UP	p66 dep
NM_028768	Armc8	D	D	p66 indep	D	NC	D	p66 dep
XM_905633 /// XM_974534	Armcx4	D	D	p66 indep	D	NC	D	p66 dep
NM_026369	Arpc5	D	D	p66 indep	D	NC	D	p66 dep
NM_009791	Aspm	D	D	p66 indep	D	NC	D	p66 dep
NM_007494	Ass1	UP	UP	p66 indep	UP	NC	UP	p66 dep
NM_001039939	Asxl1	D	D	p66 indep	D	NC	D	p66 dep
NM_172421	Asxl2	D	D	p66 indep	D	NC	D	p66 dep
NM_007498	Atf3	UP	UP	p66 indep	UP	UP	UP	p53-p66 indep
NM_007499	Atm	D	D	p66 indep	D	NC	D	p66 dep
NM_009728	Atp10a	D	D	p66 indep	D	D	D	p53-p66 indep
NM_001001488	Atp8b1	D	D	p66 indep	D	D	NC	p53-p66 dep
NM_009530	Atrx	D	D	p66 indep	D	NC	D	p66 dep
NM_011496	AURKB	D	D	p66 indep	D	NC	NC	p53-p66 dep
NM_019835	B4galt5	D	D	p66 indep	D	NC	D	p66 dep
NM_001037754 /// NM_001037755 /// NM_130862	Baiap2	UP	NC	p66 dep	UP	NC	UP	p66 dep
NM_013815 /// XM_885873 /// XM_915565	Baz1a	D	D	p66 indep	D	NC	D	p66 dep
NM_133234	Bbc3	UP	UP	p66 indep	UP	UP	UP	p53-p66 indep
NM_145591	BC003267	D	D	p66 indep	UP	UP	UP	p53-p66 indep
---	BC010981	D	D	p66 indep	D	NC	D	p66 dep
NM_144857	BC011248	UP	UP	p66 indep	UP	NC	UP	p66 dep
NM_134063 /// XM_622100 /// XM_896323 /// XM_896334 /// XM_896349 /// XM_896363	BC016423	D	D	p66 indep	D	NC	D	p66 dep
NM_145450	BC022687	UP	UP	p66 indep	UP	UP	UP	p53-p66 indep
NM_146159	BC023882	D	D	p66 indep	D	NC	D	p66 dep
---	BC028454	D	D	p66 indep	D	NC	D	p66 dep
NM_001113283 /// NM_153584	BC031353	UP	UP	p66 indep	UP	UP	UP	p53-p66 indep
NM_146261	BC031748	D	D	p66 indep	D	NC	D	p66 dep
NM_145943	BC031781	D	D	p66 indep	UP	NC	UP	p66 dep
NM_172295	BC037703	UP	UP	p66 indep	UP	NC	UP	p66 dep
XM_904244 /// XM_981031	BC049349	D	D	p66 indep	D	NC	D	p66 dep
NM_013867	Bcar3	D	D	p66 indep	D	NC	D	p66 dep
NM_009754 /// NM_207680 /// NM_207681	Bcl2l11	UP	UP	p66 indep	UP	UP	NC	p53-p66 dep
NM_199028	Bend3	D	D	p66 indep	D	NC	D	p66 dep
NM_018742	Bet1l	UP	UP	p66 indep	UP	NC	NC	p53-p66 dep
NM_001039179 /// NM_001039180 /// NM_029791	Bicd2	D	D	p66 indep	D	NC	D	p66 dep
NM_016916	Blcap	UP	UP	p66 indep	UP	NC	NC	p53-p66 dep
NM_028607 /// XM_193940 /// XM_619591 /// XM_901658 /// XM_925258	Bloc1s2	UP	UP	p66 indep	UP	NC	UP	p66 dep
NM_138313	Bmf	UP	UP	p66 indep	UP	UP	UP	p53-p66 indep
NM_009758	Bmpr1a	D	D	p66 indep	UP	NC	UP	p66 dep
NM_009764	Brca1	D	D	p66 indep	D	NC	D	p66 dep
NM_176954 /// XM_618789 /// XM_985040	Brunol5	UP	UP	p66 indep	UP	NC	UP	p66 dep
NM_001103179 /// NM_145125 /// NM_176928	Brwd1	D	D	p66 indep	D	NC	D	p66 dep
NM_133889	Bsdc1	UP	NC	p66 dep	UP	NC	UP	p66 dep
NM_007570	Btg2	UP	UP	p66 indep	UP	NC	NC	p53-p66 dep
NM_009773	BUB1B	D	D	p66 indep	D	NC	NC	p53-p66 dep
NM_009774	BUB3	D	D	p66 indep	D	NC	NC	p53-p66 dep
NM_026396	Bxdc2	D	D	p66 indep	UP	NC	UP	p66 dep
NM_172924	C230081A13Rik	D	D	p66 indep	D	NC	D	p66 dep
NM_001163793 /// XM_287460 /// XM_916109	C530008M17Rik	D	D	p66 indep	D	NC	D	p66 dep
NM_177351	C630028N24Rik	D	NC	p66 dep	D	NC	D	p66 dep
NM_177344	C730025P13Rik	UP	UP	p66 indep	UP	NC	UP	p66 dep
NM_172578	C79407	D	D	p66 indep	D	NC	D	p66 dep
---	C80998	D	D	p66 indep	D	NC	D	p66 dep
NM_027994 /// XM_125901 /// XM_904108	Cand1	D	D	p66 indep	D	D	D	p53-p66 indep
NM_175098	Ccdc126	D	D	p66 indep	D	NC	D	p66 dep
NM_024201	Ccdc127	D	D	p66 indep	D	NC	D	p66 dep
NM_177111	Ccdc66	D	D	p66 indep	D	NC	D	p66 dep
NM_027411	Ccdc99	D	D	p66 indep	D	NC	D	p66 dep
NM_009828	Ccna2	D	D	p66 indep	D	NC	NC	p53-p66 dep
NM_172301	Ccnb1	D	D	p66 indep	D	NC	NC	p53-p66 dep
NM_009831	Ccng1	D	D	p66 indep	UP	NC	NC	p53-p66 dep
NM_028399	Ccnt2	D	D	p66 indep	D	NC	D	p66 dep
NM_009847	Cd2ap	D	D	p66 indep	D	NC	D	p66 dep
NM_027986	Cdadc1	D	NC	p66 dep	UP	NC	UP	p66 dep
NM_178347	CDC23 (includes EG:8697)	D	D	p66 indep	D	NC	NC	p53-p66 dep
NM_001081058 /// NM_027118	Cdc2l5	D	D	p66 indep	D	NC	D	p66 dep
NM_025950	Cdc37l1	D	D	p66 indep	D	NC	D	p66 dep
NM_026514	Cdc42ep3	D	D	p66 indep	D	D	D	p53-p66 indep
NM_001025779 /// NM_011799	CDC6	D	D	p66 indep	D	NC	NC	p53-p66 dep
NM_009863	Cdc7	D	D	p66 indep	D	NC	D	p66 dep
NM_025866	Cdca7	D	D	p66 indep	D	D	D	p53 dep
NM_020260	Cdgap	D	D	p66 indep	D	NC	D	p66 dep
NM_007659	CDK1/Cdc2a	D	D	p66 indep	D	NC	NC	p53-p66 dep
NM_009871	Cdk5r1	UP	UP	p66 indep	UP	NC	NC	p53-p66 dep
NM_001111099 /// NM_007669	Cdkn1a	UP	UP	p66 indep	UP	UP	NC	p53 dep
NM_172407	Cdkn2aip	D	D	p66 indep	UP	NC	UP	p66 dep
NM_007672	Cdr2	D	D	p66 indep	D	NC	D	p66 dep
NM_027305 /// NM_029441	Cdyl2	D	D	p66 indep	D	NC	D	p66 dep
NM_009884	Cebpg	D	D	p66 indep	UP	UP	UP	p53-p66 indep
NM_007683	Cenpc1	D	D	p66 indep	D	NC	D	p66 dep
NM_173762	Cenpe	D	D	p66 indep	D	NC	NC	p53-p66 dep
NM_001081363	Cenpf	D	D	p66 indep	D	NC	D	p66 dep
NM_001014996	Cenpj	D	D	p66 indep	D	NC	D	p66 dep
NM_001159930 /// NM_027429	Cenpl	D	NC	p66 dep	D	NC	NC	p53-p66 dep
NM_001039184 /// XM_129509 /// XM_916986	Cep350	D	D	p66 indep	D	NC	D	p66 dep
NM_026665	Cep57	D	D	p66 indep	D	NC	D	p66 dep
NM_172260	Cep68	D	D	p66 indep	D	NC	D	p66 dep
NM_175329	Chchd10	UP	UP	p66 indep	UP	NC	UP	p66 dep
NM_025395	Chchd5	UP	UP	p66 indep	UP	NC	UP	p66 dep
NM_001081345 /// XM_001478970 /// XM_977302	Chd2	D	D	p66 indep	UP	UP	UP	p53-p66 indep
NM_177224	Chd9	D	D	p66 indep	D	NC	D	p66 dep
NM_172717	CHFR	D	D	p66 indep	D	NC	D	p66 dep
NM_028850	Chic2	D	D	p66 indep	UP	NC	UP	p66 dep
NM_024190	Chmp1b	D	D	p66 indep	UP	UP	UP	p53-p66 indep
NM_001081328	Chsy3	D	D	p66 indep	D	NC	D	p66 dep
NM_181589	Ckap2l	D	D	p66 indep	D	NC	NC	p53-p66 dep
NM_001081276 /// NM_029709 /// NM_177548	Clasp1	D	D	p66 indep	D	NC	NC	p53-p66 dep
NM_012000	Cln8	UP	UP	p66 indep	UP	NC	UP	p66 dep
NM_007715	Clock	D	D	p66 indep	D	NC	D	p66 dep
NM_175554	Clspn	D	D	p66 indep	D	NC	D	p66 dep
NM_007743	Col1a2	D	D	p66 indep	D	NC	D	p66 dep
NM_001164222 /// NM_023420	Col4a3bp	D	D	p66 indep	D	NC	D	p66 dep
NM_025536	Commd5	UP	UP	p66 indep	D	NC	D	p66 dep
NM_199008	Cox11	D	D	p66 indep	D	NC	D	p66 dep
NM_175937	Cpeb2	D	D	p66 indep	UP	NC	UP	p66 dep
NM_001037726 /// NM_009952 /// NM_133828	Creb1	D	D	p66 indep	D	NC	D	p66 dep
NM_001025432	CREBBP	D	D	p66 indep	D	NC	NC	p53-p66 dep
NM_145151	Crebzf	D	D	p66 indep	D	NC	D	p66 dep
NM_133656	Crk	D	D	p66 indep	D	NC	D	p66 dep
NM_001109626 /// NM_001109628 /// NM_026952	Crkrs	D	D	p66 indep	D	NC	D	p66 dep
NM_013767	Csnk1e	D	D	p66 indep	D	NC	D	p66 dep
NM_153407	Csrnp2	UP	UP	p66 indep	UP	NC	UP	p66 dep
NM_001037326 /// NM_145529 /// NM_177253	Cstf3	D	D	p66 indep	UP	NC	NC	p53-p66 dep
NM_010217	Ctgf	D	D	p66 indep	D	NC	D	p66 dep
NM_001085448 /// NM_001085449 /// NM_001085450 /// NM_001085453 /// NM_007615	Ctnnd1	D	D	p66 indep	D	NC	D	p66 dep
NM_019861	Ctsf	UP	UP	p66 indep	UP	NC	UP	p66 dep
NM_001163332 /// NM_001163333 /// NM_030249	Cttnbp2nl	D	D	p66 indep	D	NC	D	p66 dep
NM_027545	Cwf19l2	D	D	p66 indep	D	NC	D	p66 dep
NM_008176	Cxcl1	D	D	p66 indep	D	D	D	p53-p66 indep
NM_009141	Cxcl5	D	D	p66 indep	D	D	D	p53-p66 indep
NM_010516	Cyr61	D	D	p66 indep	D	NC	D	p66 dep
NM_001029936	Cytsb	D	D	p66 indep	D	NC	D	p66 dep
---	D030029J20Rik	D	D	p66 indep	D	NC	D	p66 dep
NM_025514	D10Ertd641e	UP	UP	p66 indep	UP	NC	UP	p66 dep
NM_177777	D11Wsu47e	UP	NC	p66 dep	UP	NC	UP	p66 dep
XM_921169	D130020L05Rik	UP	UP	p66 indep	UP	NC	UP	p66 dep
NM_172599	D14Ertd436e	UP	UP	p66 indep	UP	UP	UP	p53-p66 indep
NM_133825	D1Ertd622e	D	D	p66 indep	D	NC	D	p66 dep
NM_177899	D330038O06Rik	D	D	p66 indep	D	NC	D	p66 dep
NM_001162926 /// XR_035220 /// XR_035243	D330050I23Rik	D	D	p66 indep	D	NC	D	p66 dep
NM_026821	D4Bwg0951e	D	D	p66 indep	D	NC	D	p66 dep
---	D530037H12Rik	D	D	p66 indep	D	NC	D	p66 dep
NM_175518	D730040F13Rik	D	D	p66 indep	D	NC	D	p66 dep
NM_001008702 /// NM_001037905 /// NM_001102400 /// NM_023118	Dab2	D	D	p66 indep	D	NC	D	p66 dep
NM_019967	Dbc1	D	D	p66 indep	D	D	NC	p53-p66 dep
NM_031403	Dbr1	D	D	p66 indep	D	NC	D	p66 dep
NM_030246	Dcaf4	UP	UP	p66 indep	UP	UP	NC	p53-p66 dep
NM_030143	Ddit4l	UP	UP	p66 indep	UP	UP	NC	p53-p66 dep
NM_025860	Ddx18	D	D	p66 indep	D	NC	NC	p53-p66 dep
NM_017397	Ddx20	D	D	p66 indep	D	NC	NC	p53-p66 dep
NM_010028	Ddx3x	D	D	p66 indep	D	NC	D	p66 dep
NM_177857	Dennd2c	UP	UP	p66 indep	UP	UP	NC	p53 dep
NM_001081014	Dennd4c	D	D	p66 indep	D	NC	D	p66 dep
NM_029523	Depdc1a	D	D	p66 indep	D	NC	D	p66 dep
NM_178367	Dhx33	D	D	p66 indep	D	NC	NC	p53-p66 dep
NM_026191	Dhx40	D	D	p66 indep	UP	NC	UP	p66 dep
NM_153550	Dirc2	UP	UP	p66 indep	UP	NC	NC	p53-p66 dep
NM_020265	Dkk2	D	D	p66 indep	D	NC	D	p66 dep
NR_028264 /// XM_001000367 /// XM_981454	Dleu2	D	D	p66 indep	D	NC	D	p66 dep
NM_016747	Dlg3	D	D	p66 indep	D	NC	NC	p53-p66 dep
NM_177372	Dna2	D	NC	p66 dep	D	NC	D	p66 dep
NM_025926 /// NM_027287	Dnajb4	D	D	p66 indep	D	NC	D	p66 dep
NM_028873	Dnajc14	D	D	p66 indep	D	NC	D	p66 dep
NM_177780	Dock5	D	D	p66 indep	D	NC	D	p66 dep
NM_011262	Dpf2	UP	UP	p66 indep	UP	NC	UP	p66 dep
NM_172508	Dse	D	D	p66 indep	D	NC	D	p66 dep
NM_001081316	Dsel	D	D	p66 indep	D	NC	D	p66 dep
NM_026854	Dtwd2	D	NC	p66 dep	D	NC	D	p66 dep
NM_026268	Dusp6	D	D	p66 indep	D	NC	D	p66 dep
NM_001014390 /// XR_030576	Dyrk2 /// LOC100044376	D	D	p66 indep	D	NC	D	p66 dep
NM_028258	Dzip1l	D	D	p66 indep	D	NC	NC	p53-p66 dep
NM_007892	E2f5	D	D	p66 indep	D	NC	D	p66 dep
---	E430016P22Rik	D	D	p66 indep	D	NC	D	p66 dep
NM_178668	E430028B21Rik	D	D	p66 indep	D	NC	D	p66 dep
NM_025380	Eef1e1	D	D	p66 indep	D	NC	D	p66 dep
NM_010112	Efs	UP	UP	p66 indep	UP	NC	UP	p66 dep
NM_007912 /// NM_207655	Egfr	D	D	p66 indep	D	NC	D	p66 dep
NM_010118	Egr2	D	D	p66 indep	D	NC	D	p66 dep
NM_001114595 /// NM_001114596 /// NM_001114597 /// NM_053252	Ehbp1l1	D	D	p66 indep	D	NC	D	p66 dep
NM_007915	Ei24	UP	UP	p66 indep	UP	NC	UP	p66 dep
NM_013719	Eif2ak4	D	D	p66 indep	D	NC	D	p66 dep
NM_007924	Ell	UP	UP	p66 indep	UP	NC	NC	p53-p66 dep
NM_138953	Ell2	D	D	p66 indep	D	NC	D	p66 dep
NM_080287 /// NM_207705 /// NM_207706	Elmo2	UP	UP	p66 indep	UP	UP	UP	p53-p66 indep
NM_130450	Elovl6	D	D	p66 indep	D	NC	D	p66 dep
NM_010132	Emx2	D	D	p66 indep	D	NC	D	p66 dep
NM_010140	Epha3	D	D	p66 indep	D	NC	D	p66 dep
NM_146235	Ercc6l	D	D	p66 indep	D	NC	NC	p53-p66 dep
NM_133753	Errfi1	D	D	p66 indep	D	D	NC	p53-p66 dep
NM_026576	Etaa1	D	D	p66 indep	D	NC	D	p66 dep
NM_001081006	Etl4	D	D	p66 indep	D	NC	D	p66 dep
NM_023794	Etv5	D	D	p66 indep	D	D	D	p53-p66 indep
NM_012012	Exo1	D	D	p66 indep	D	NC	D	p66 dep
NM_199467	F730047E07Rik	D	NC	p66 dep	D	NC	D	p66 dep
NM_001134465 /// NM_145969	Fam116a	D	D	p66 indep	D	NC	D	p66 dep
NM_024203	Fam120b	D	D	p66 indep	D	NC	D	p66 dep
NM_026501 /// NM_028933	Fam134c	UP	UP	p66 indep	UP	NC	UP	p66 dep
NM_145570	Fam176a	D	D	p66 indep	D	NC	D	p66 dep
NM_001160378 /// NM_001160379 /// XM_135029 /// XM_918327 /// XM_925654 /// XM_9	Fam46a	D	D	p66 indep	D	NC	D	p66 dep
NM_144846	Fam49b	D	D	p66 indep	D	NC	D	p66 dep
NM_176836	Fam76b	D	D	p66 indep	D	NC	D	p66 dep
NM_027975	Fam83d	UP	UP	p66 indep	D	NC	D	p66 dep
NM_134087	Fam83h	UP	UP	p66 indep	UP	NC	NC	p53-p66 dep
NM_133747	Fam98a	D	D	p66 indep	D	NC	D	p66 dep
NM_001146081 /// NM_175027	Fancb	D	D	p66 indep	D	NC	D	p66 dep
NM_145519	Farp2	D	D	p66 indep	D	NC	D	p66 dep
NM_001146084 /// NM_198176	Fastkd5	D	D	p66 indep	D	NC	D	p66 dep
NM_133940	Fbxl14	D	D	p66 indep	D	NC	D	p66 dep
NM_133694	Fbxl15	UP	UP	p66 indep	D	NC	D	p66 dep
NM_028149	Fbxl20	UP	UP	p66 indep	UP	UP	UP	p53-p66 indep
NM_001146085 /// NM_001146086 /// NM_030236 /// NR_027414	Fbxo34	UP	UP	p66 indep	UP	NC	NC	p53-p66 dep
NM_025995	Fbxo5	D	D	p66 indep	D	NC	NC	p53-p66 dep
NM_008008	Fgf7	D	D	p66 indep	D	NC	D	p66 dep
NM_201230	Fgfr1op	D	D	p66 indep	D	NC	D	p66 dep
NM_175276	Fhod3	D	D	p66 indep	D	NC	D	p66 dep
NM_001163359 /// NM_001163360 /// NM_021891	Fignl1	D	D	p66 indep	D	NC	D	p66 dep
NM_001040397 /// NM_030163	Filip1l	D	D	p66 indep	D	NC	D	p66 dep
NM_008026	Fli1	D	D	p66 indep	D	D	D	p53-p66 indep
NM_134080 /// XM_001471989 /// XM_001472027 /// XM_001478129 /// XM_001478141 //	Flnb	D	D	p66 indep	D	NC	D	p66 dep
NM_201518	Flrt2	D	D	p66 indep	UP	UP	UP	p53-p66 indep
NM_010228	Flt1	D	D	p66 indep	D	D	D	p53-p66 indep
NM_001043322 /// NM_010230	Fmn1	D	D	p66 indep	D	NC	D	p66 dep
NM_173753	Fnip1	D	D	p66 indep	UP	UP	UP	p53-p66 indep
NM_013519	Foxc2	D	D	p66 indep	D	NC	D	p66 dep
NM_010226	Foxs1	D	D	p66 indep	D	D	D	p53-p66 indep
NM_177603	Frat2	UP	UP	p66 indep	UP	NC	UP	p66 dep
NM_172475	Frmd4a	D	D	p66 indep	D	NC	D	p66 dep
NM_028194 /// NM_177136	Fryl	D	D	p66 indep	D	NC	D	p66 dep
NM_026510	Ftsj2	UP	UP	p66 indep	D	NC	D	p66 dep
NM_001110253 /// NM_148925	Fyco1	D	D	p66 indep	D	NC	D	p66 dep
NM_008058	Fzd8	UP	UP	p66 indep	D	NC	D	p66 dep
NM_013716	G3bp1	D	D	p66 indep	D	NC	NC	p53-p66 dep
NM_020590	Gabarapl1	UP	UP	p66 indep	UP	UP	UP	p53-p66 indep
NM_008655	Gadd45b	UP	UP	p66 indep	UP	NC	UP	p66 dep
NM_144731	Galnt7	D	D	p66 indep	D	NC	D	p66 dep
NM_001033331 /// NM_001079876	Gas2l3	D	D	p66 indep	D	NC	D	p66 dep
NM_172692	Gba2	UP	UP	p66 indep	D	NC	D	p66 dep
NM_027375	Gcc2	D	D	p66 indep	D	NC	D	p66 dep
NM_008105 /// NM_023887 /// NM_133219	Gcnt2	D	D	p66 indep	D	D	D	p53-p66 indep
NM_011819	Gdf15	UP	UP	p66 indep	UP	UP	UP	p53-p66 indep
NM_010282	Ggps1	D	D	p66 indep	D	NC	D	p66 dep
NM_001110212 /// NM_146112 /// XM_001475127	Gigyf2	D	D	p66 indep	D	NC	D	p66 dep
NM_177352	Gk5	D	D	p66 indep	D	NC	NC	p53-p66 dep
NM_033320	Glce	D	D	p66 indep	UP	UP	NC	p53-p66 dep
NM_008130	Gli3	D	D	p66 indep	D	NC	D	p66 dep
NM_001033275	Glt8d3	D	D	p66 indep	D	NC	D	p66 dep
---	Gm10786	D	D	p66 indep	D	NC	D	p66 dep
XM_001475488 /// XM_001478289 /// XM_894675 /// XM_915795	Gm11517	UP	NC	p66 dep	UP	NC	NC	p53-p66 dep
NM_013762 /// XM_001475733 /// XM_001476804 /// XM_001479269 /// XM_001479275 //	Gm12816 /// Gm4959 /// Gm5850 /// Gm5879 /// Gm6035 /// Rpl3	D	D	p66 indep	D	NC	D	p66 dep
NM_001033302	Gm129	UP	NC	p66 dep	UP	NC	UP	p66 dep
XM_001474303 /// XM_001475330	Gm16039	D	D	p66 indep	D	NC	D	p66 dep
XM_001001798 /// XM_111398	Gm22	D	D	p66 indep	D	NC	D	p66 dep
NM_001163485 /// NM_009083 /// XM_001474827 /// XM_001475086 /// XM_001475319 //	Gm2648 /// Gm5481 /// Gm6109 /// Gm6570 /// Gm7429 /// Gm9703 /// Rpl30	D	D	p66 indep	D	NC	D	p66 dep
XM_001474679	Gm2769	UP	UP	p66 indep	UP	NC	UP	p66 dep
NM_001037746	Gm5081	D	D	p66 indep	D	NC	D	p66 dep
NM_001004191 /// XM_001479948 /// XM_917134	Gm5617	UP	UP	p66 indep	UP	NC	UP	p66 dep
NM_145441 /// XM_886036 /// XM_912755	Gm6245 /// Ubxn2a	D	D	p66 indep	D	NC	D	p66 dep
NM_031165 /// NR_015570 /// XM_918536 /// XM_925752 /// XR_030775 /// XR_033073	Gm7899 /// Hspa8 /// LOC624853 /// LOC641192	D	D	p66 indep	D	NC	D	p66 dep
NM_008774 /// XR_031813 /// XR_033930	Gm8276 /// Pabpc1	D	D	p66 indep	D	NC	D	p66 dep
NM_026494 /// XR_032140 /// XR_032922	Gm8465 /// Ppcs	UP	UP	p66 indep	D	NC	D	p66 dep
NM_001111142 /// XM_001478757 /// XM_001481057	Gm88	UP	UP	p66 indep	UP	NC	UP	p66 dep
NM_010353	Gsg2	D	D	p66 indep	D	D	D	p53-p66 indep
NR_027008 /// NR_027009 /// NR_027010	Gt(ROSA)26Sor	D	D	p66 indep	UP	NC	UP	p66 dep
NM_013882	Gtse1	UP	UP	p66 indep	UP	NC	UP	p66 dep
NM_001159551 /// NM_001159552 /// NM_001159553 /// NM_010376	H13	UP	NC	p66 dep	UP	NC	UP	p66 dep
NM_010385	H2-Ke2	UP	NC	p66 dep	D	NC	D	p66 dep
NM_177688 /// XM_906486	H2afj	UP	UP	p66 indep	UP	NC	NC	p53-p66 dep
NM_008216	Has2	D	D	p66 indep	D	NC	D	p66 dep
NM_153198 /// NM_177993	Hbp1	UP	UP	p66 indep	UP	UP	UP	p53-p66 indep
NM_001042593 /// NM_001145209 /// NM_019702	Hbs1l	D	D	p66 indep	D	D	D	p53-p66 indep
NM_008224	Hcfc1	D	NC	p66 dep	D	NC	NC	p53-p66 dep
NM_144919	Hdac11	UP	UP	p66 indep	UP	NC	UP	p66 dep
NM_008234	Hells	D	D	p66 indep	D	NC	D	p66 dep
XM_001477062 /// XM_918072	Herc1	D	D	p66 indep	D	NC	D	p66 dep
NM_001136065 /// NM_010433	Hipk2	D	D	p66 indep	D	NC	D	p66 dep
NM_010437	Hivep2	D	D	p66 indep	UP	NC	UP	p66 dep
NM_010441	Hmga2	D	D	p66 indep	D	NC	D	p66 dep
NM_008255	Hmgcr	D	D	p66 indep	D	NC	D	p66 dep
NM_145942	Hmgcs1	D	D	p66 indep	D	NC	D	p66 dep
NM_013552	Hmmr	D	D	p66 indep	D	NC	D	p66 dep
NM_010442	Hmox1	UP	NC	p66 dep	UP	NC	UP	p66 dep
NM_016690	Hnrpdl	D	D	p66 indep	D	NC	D	p66 dep
NM_134032	Hoxb2	D	D	p66 indep	D	NC	D	p66 dep
NM_010465	Hoxc6	UP	UP	p66 indep	UP	NC	NC	p53-p66 dep
NM_001002012 /// NM_008301	Hspa2	UP	UP	p66 indep	D	NC	D	p66 dep
NM_030704	Hspb8	UP	UP	p66 indep	UP	NC	NC	p53-p66 dep
NM_001146049 /// NM_001146050 /// NM_001146052 /// NM_001146053 /// NM_016865	Htatip2	UP	UP	p66 indep	UP	NC	UP	p66 dep
NM_008317 /// NM_019750	Hyal1 /// Nat6	UP	UP	p66 indep	UP	NC	NC	p53-p66 dep
NM_010493	Icam1	UP	UP	p66 indep	UP	NC	UP	p66 dep
NM_010495	Id1	D	D	p66 indep	D	D	D	p53-p66 indep
NM_008321	Id3	D	D	p66 indep	D	D	D	p53-p66 indep
NM_145360 /// NM_177960	Idi1	D	D	p66 indep	D	NC	D	p66 dep
NM_133662	Ier3	D	D	p66 indep	D	NC	D	p66 dep
NM_010500	Ier5	D	D	p66 indep	UP	NC	UP	p66 dep
NM_183148	Iffo2	D	D	p66 indep	D	NC	D	p66 dep
NM_001085528 /// NM_001085532 /// NM_001085533 /// NM_197889 /// XM_487805 /// X	IFNZ	UP	UP	p66 indep	UP	NC	UP	p66 dep
NM_013562	Ifrd1	D	D	p66 indep	UP	NC	UP	p66 dep
NM_009951	Igf2bp1	D	D	p66 indep	D	NC	D	p66 dep
NM_183029	Igf2bp2	D	D	p66 indep	D	NC	D	p66 dep
NM_010564	Inha	UP	NC	p66 dep	UP	NC	UP	p66 dep
NM_008715	Ints6	D	D	p66 indep	D	NC	D	p66 dep
XM_001002526 /// XM_284454	Irf2bp2	D	D	p66 indep	UP	NC	UP	p66 dep
NM_010570	Irs1	D	D	p66 indep	D	NC	D	p66 dep
NM_177663	Isg20l2	D	D	p66 indep	D	NC	D	p66 dep
NM_010577	Itga5	D	D	p66 indep	D	NC	D	p66 dep
NM_181593	Itpkc	UP	UP	p66 indep	UP	NC	UP	p66 dep
NM_013822	Jag1	D	D	p66 indep	UP	NC	UP	p66 dep
NM_029116 /// XM_486083 /// XM_921147	Kbtbd11	UP	NC	p66 dep	UP	NC	NC	p53-p66 dep
NM_001033525	Kcnk6	D	D	p66 indep	D	NC	D	p66 dep
NM_145997 /// XM_359326 /// XM_925213 /// XM_979596	Kdm5a	D	D	p66 indep	UP	UP	UP	p53-p66 indep
NM_139303	Kif18a	D	D	p66 indep	D	NC	D	p66 dep
NM_183046	Kif20b	D	D	p66 indep	D	NC	NC	p53-p66 dep
NM_011803	Klf6	D	D	p66 indep	D	NC	D	p66 dep
NM_010638 /// XM_001479552	Klf9	D	D	p66 indep	UP	NC	UP	p66 dep
NM_001033352	Klhl21	UP	NC	p66 dep	UP	NC	UP	p66 dep
NM_008466	Kpna3	D	D	p66 indep	D	NC	D	p66 dep
NM_021284	Kras	D	D	p66 indep	D	NC	D	p66 dep
NM_015771 /// NM_153382	Lats2	D	D	p66 indep	D	NC	D	p66 dep
NM_133815	Lbr	D	D	p66 indep	D	NC	D	p66 dep
NM_010700	Ldlr	D	D	p66 indep	D	D	D	p53-p66 indep
NM_145554	Ldlrap1	UP	UP	p66 indep	D	NC	D	p66 dep
NM_176953	Lig4	D	D	p66 indep	D	NC	D	p66 dep
NM_001113545 /// NM_023063	Lima1	D	D	p66 indep	D	NC	D	p66 dep
NM_001103182 /// NM_175186	Lin9	D	D	p66 indep	D	NC	D	p66 dep
NM_001037918	Lipt1	D	D	p66 indep	D	NC	D	p66 dep
NM_010721	Lmnb1	D	D	p66 indep	D	D	D	p53-p66 indep
NM_201529 /// XM_001472577 /// XM_001480973	Lmo7	D	D	p66 indep	D	D	D	p53-p66 indep
XM_001474574	LOC100040377	UP	NC	p66 dep	UP	NC	UP	p66 dep
XR_030576	LOC100044376	D	D	p66 indep	D	NC	D	p66 dep
NM_198664 /// XM_001474286 /// XM_001474309	LOC100045317 /// Tbc1d2	UP	UP	p66 indep	UP	NC	UP	p66 dep
NM_011896 /// XM_001476559 /// XM_001476572	LOC100046643 /// Spry1	D	D	p66 indep	D	NC	D	p66 dep
NM_011895 /// XM_001476786	LOC100046775 /// Slc35a1	D	D	p66 indep	D	NC	D	p66 dep
NM_001080924 /// XM_909696	LOC631806 /// Znrf3	D	D	p66 indep	D	D	D	p53-p66 indep
NM_173445 /// XR_034180	LOC675567 /// Rccd1	D	NC	p66 dep	D	NC	D	p66 dep
NM_175116	Lpar6	D	D	p66 indep	D	NC	D	p66 dep
NM_001130412 /// NM_015763 /// NM_172950	Lpin1	UP	UP	p66 indep	UP	UP	UP	p53-p66 indep
NM_134152	Lpxn	UP	UP	p66 indep	UP	NC	UP	p66 dep
NM_001081173	Lrch2	D	D	p66 indep	D	NC	D	p66 dep
NM_001081255	Lrch3	D	D	p66 indep	D	NC	D	p66 dep
NM_001080926 /// NM_053073	Lrp8	D	D	p66 indep	D	NC	D	p66 dep
NM_001162973 /// NM_001162974 /// NM_027053 /// XM_890234 /// XM_908231	Lrrc51	UP	UP	p66 indep	UP	UP	UP	p53-p66 indep
NM_030145	Lsm6	D	D	p66 indep	D	NC	D	p66 dep
NM_024452	Luzp1	D	D	p66 indep	D	NC	D	p66 dep
NM_001159354 /// NM_133853	Magi3	D	D	p66 indep	D	NC	NC	p53-p66 dep
NR_002847	Malat1	D	D	p66 indep	D	NC	D	p66 dep
NM_178907	Mapkapk3	UP	UP	p66 indep	UP	UP	UP	p53-p66 indep
XM_283179 /// XM_915307	Mast4	D	D	p66 indep	D	NC	D	p66 dep
NM_145569	Mat2a	D	D	p66 indep	D	NC	D	p66 dep
NM_029924 /// XM_001476481	Mbd5	D	D	p66 indep	D	NC	D	p66 dep
NM_134012	Mbtd1	D	D	p66 indep	UP	UP	UP	p53-p66 indep
NM_172307 /// NM_178266 /// XR_004851	Mbtps2	D	D	p66 indep	D	NC	D	p66 dep
NM_173189	Mcph1	D	D	p66 indep	D	NC	D	p66 dep
NM_001081392	Mdn1	D	D	p66 indep	D	NC	D	p66 dep
NM_001048208 /// NM_012005	Med14	D	D	p66 indep	D	NC	D	p66 dep
NM_001160400 /// XM_001478642 /// XM_194337 /// XM_902363 /// XM_924870	Megf8	UP	UP	p66 indep	D	NC	D	p66 dep
NM_008584	Meox2	D	NC	p66 dep	D	NC	D	p66 dep
NM_025907	Mettl6	UP	UP	p66 indep	UP	NC	NC	p53-p66 dep
NM_175366 /// XM_620516 /// XM_912460	Mex3b	D	D	p66 indep	UP	NC	UP	p66 dep
NM_178620	Mfsd11	UP	UP	p66 indep	UP	UP	UP	p53-p66 indep
NM_029662	Mfsd2	D	D	p66 indep	D	D	D	p53-p66 indep
NM_023799	Mgea5	D	D	p66 indep	UP	NC	UP	p66 dep
NR_028265 /// XM_001475138	Mirg	D	D	p66 indep	D	NC	D	p66 dep
---	Mirhg1	D	D	p66 indep	D	NC	D	p66 dep
NM_025993	Mis12	D	D	p66 indep	D	NC	NC	p53-p66 dep
NM_026913	Mitd1	D	D	p66 indep	D	NC	D	p66 dep
NM_001081117 /// XM_001000692 /// XM_001479849	Mki67	D	D	p66 indep	D	NC	D	p66 dep
NM_008613	Mns1	D	D	p66 indep	D	NC	D	p66 dep
NM_001163024 /// NM_001163025 /// NM_153395	Mon2	D	D	p66 indep	D	NC	D	p66 dep
NM_001045529	Morc3	D	D	p66 indep	D	NC	D	p66 dep
NM_001045529	Morc3	D	D	p66 indep	D	NC	D	p66 dep
NM_026483	Mphosph10	D	D	p66 indep	D	NC	D	p66 dep
NM_026758	Mphosph6	D	D	p66 indep	D	NC	D	p66 dep
NM_023773	Mphosph8	D	D	p66 indep	D	NC	NC	p53-p66 dep
NM_013602	Mt1	UP	UP	p66 indep	UP	UP	UP	p53-p66 indep
NM_028832	Mterfd3	D	D	p66 indep	D	NC	D	p66 dep
NM_172742	Mtmr10	D	D	p66 indep	D	NC	D	p66 dep
NM_001162945	Mtx3	D	D	p66 indep	D	NC	D	p66 dep
NM_016662	Mxd3	UP	UP	p66 indep	D	NC	D	p66 dep
NM_001008542 /// NM_001008543 /// NM_010847	Mxi1	UP	UP	p66 indep	UP	UP	UP	p53-p66 indep
NM_008654	Myd116	UP	NC	p66 dep	UP	UP	UP	p53-p66 indep
NM_153789 /// NM_181043	Mylip	D	NC	p66 dep	D	NC	D	p66 dep
NM_010874	Nat2	D	D	p66 indep	D	NC	D	p66 dep
NM_025400	Nat9	UP	UP	p66 indep	UP	NC	UP	p66 dep
NM_001081035	Nav3	D	D	p66 indep	D	NC	D	p66 dep
NM_019438 /// XM_485604	Ncapg	D	D	p66 indep	D	NC	D	p66 dep
NM_001114085 /// NM_023317	Nde1	D	D	p66 indep	D	NC	D	p66 dep
NM_008681	Ndrg1	UP	UP	p66 indep	UP	UP	UP	p53-p66 indep
NR_003513 /// XR_035481 /// XR_035482	Neat1	D	D	p66 indep	D	NC	D	p66 dep
NM_001111324 /// NM_017464	Nedd9	D	D	p66 indep	D	NC	D	p66 dep
NM_199465	Nexn	D	D	p66 indep	D	NC	D	p66 dep
NM_010907	Nfkbia	UP	NC	p66 dep	UP	NC	UP	p66 dep
NM_010909	Nfkbil1	UP	UP	p66 indep	UP	NC	UP	p66 dep
NM_001159394 /// NM_001159395 /// NM_030612	Nfkbiz	D	D	p66 indep	D	NC	D	p66 dep
NM_001081453 /// NM_008697	Nin	D	D	p66 indep	D	NC	D	p66 dep
NM_207204	Ninl	D	D	p66 indep	D	NC	D	p66 dep
NM_029891	Nkrf	D	D	p66 indep	D	NC	D	p66 dep
NM_008702	Nlk	D	D	p66 indep	D	NC	D	p66 dep
NM_024193	Nop56	D	D	p66 indep	D	NC	NC	p53-p66 dep
NM_008716	Notch3	UP	UP	p66 indep	UP	NC	NC	p53-p66 dep
NM_153553	Npas4	D	D	p66 indep	D	NC	D	p66 dep
NM_011584	Nr1d2	D	D	p66 indep	UP	UP	UP	p53-p66 indep
NM_001025586 /// NM_001025587	Nr2c2ap	UP	UP	p66 indep	UP	NC	NC	p53-p66 dep
NM_009697 /// NM_183261	Nr2f2	D	D	p66 indep	D	NC	D	p66 dep
NM_028142	Nsun4	UP	UP	p66 indep	D	NC	D	p66 dep
NM_001004363	Nuak1	D	D	p66 indep	D	NC	D	p66 dep
NM_025539	Nudt2	D	NC	p66 dep	D	NC	D	p66 dep
NM_023284	Nuf2	D	D	p66 indep	D	NC	NC	p53-p66 dep
NM_175749	Nup153	D	D	p66 indep	D	NC	D	p66 dep
NM_133227	Nup155	D	D	p66 indep	D	NC	NC	p53-p66 dep
NM_021512	Nup160	D	D	p66 indep	D	NC	D	p66 dep
NM_027950	Osgin1	UP	UP	p66 indep	UP	NC	NC	p53-p66 dep
NM_001101479 /// XM_884776 /// XM_912044	Pabpc4l	D	NC	p66 dep	D	NC	D	p66 dep
NM_025755	Pacrgl	D	NC	p66 dep	D	NC	D	p66 dep
NM_008778	Pak3	D	D	p66 indep	D	NC	D	p66 dep
NM_001114339 /// NM_023792	Pank1	D	NC	p66 dep	D	NC	D	p66 dep
NM_145962	Pank3	D	D	p66 indep	D	NC	D	p66 dep
NM_054056	Pawr	D	D	p66 indep	D	NC	D	p66 dep
NM_018878	Paxip1	D	D	p66 indep	D	NC	D	p66 dep
NM_178939	Pdrg1	UP	UP	p66 indep	UP	NC	NC	p53-p66 dep
NM_175310	Pds5b	D	D	p66 indep	D	NC	D	p66 dep
NM_013788	Peg12	D	D	p66 indep	D	D	D	p53-p66 indep
NM_033602	Peli2	UP	UP	p66 indep	UP	NC	UP	p66 dep
NM_134025	Pex12	D	D	p66 indep	UP	NC	UP	p66 dep
NM_028730	Pex26	UP	UP	p66 indep	D	NC	D	p66 dep
NM_133232	Pfkfb3	D	NC	p66 dep	D	NC	D	p66 dep
NM_001162989 /// NM_019996	Phax	D	D	p66 indep	D	NC	D	p66 dep
NM_153421	Phc3	D	D	p66 indep	D	NC	D	p66 dep
NM_027642	Phf6	D	D	p66 indep	D	NC	D	p66 dep
NM_013750	Phlda3	UP	UP	p66 indep	UP	NC	UP	p66 dep
NM_153412	Phldb2	D	D	p66 indep	D	NC	D	p66 dep
NM_133821 /// XM_001475839 /// XM_129968	Phlpp1	D	D	p66 indep	D	D	D	p53-p66 indep
NM_001122594 /// XM_146511 /// XM_916673	Phlpp2	D	D	p66 indep	D	NC	D	p66 dep
NM_172453	Pif1	D	D	p66 indep	D	NC	D	p66 dep
NM_029094	Pik3cb	D	D	p66 indep	D	NC	D	p66 dep
NM_026163	Pkp2	D	D	p66 indep	D	NC	D	p66 dep
NM_001001335 /// NM_001164361	Plekha8	D	D	p66 indep	D	NC	D	p66 dep
NM_001083912 /// NM_138752	Plekhg2	D	D	p66 indep	D	NC	D	p66 dep
NM_011636	Plscr1	D	D	p66 indep	D	NC	NC	p53-p66 dep
NM_008880	Plscr2	D	D	p66 indep	D	NC	NC	p53-p66 dep
NM_008891	Pnn	D	D	p66 indep	D	NC	D	p66 dep
NM_001033225	Pnrc1	UP	UP	p66 indep	UP	UP	UP	p53-p66 indep
NM_030715	Polh	D	D	p66 indep	D	D	D	p53-p66 indep
NM_183308	Pon2	D	D	p66 indep	D	NC	D	p66 dep
NM_145610	Ppan	D	D	p66 indep	D	NC	D	p66 dep
NM_172146 /// XM_001002879 /// XM_001002886 /// XM_896000 /// XM_924520 /// XM_9	Ppat	D	D	p66 indep	D	D	D	p53-p66 indep
NM_001081406	Ppil5	D	D	p66 indep	D	NC	NC	p53-p66 dep
NM_008910	Ppm1a	D	D	p66 indep	UP	NC	UP	p53-p66 dep
NM_001010836	Ppp1r13l	UP	UP	p66 indep	UP	NC	NC	p53-p66 dep
NM_023200	Ppp1r7	D	D	p66 indep	D	NC	NC	p53-p66 dep
NM_024209	Ppp6c	D	D	p66 indep	D	NC	D	p66 dep
NM_145384	Pqlc2	UP	UP	p66 indep	D	NC	D	p66 dep
NM_001081355	Prdm2	D	D	p66 indep	D	D	D	p53-p66 indep
NM_178891 /// NR_024139	Prmt6	D	D	p66 indep	D	D	D	p53-p66 indep
NM_001025570 /// NM_011127 /// NM_175686	Prrx1	D	D	p66 indep	D	NC	D	p66 dep
NM_019976	Psrc1	UP	UP	p66 indep	UP	NC	NC	p53-p66 dep
NM_008957	Ptch1	D	D	p66 indep	D	NC	NC	p53-p66 dep
NM_001136079 /// NM_008965	Ptger4	D	D	p66 indep	D	NC	D	p66 dep
NM_011200	Ptp4a1	D	D	p66 indep	UP	NC	UP	p66 dep
NM_172437	Pus7l	D	D	p66 indep	D	NC	D	p66 dep
NM_001164231 /// NM_027557 /// XM_001481283 /// XM_282969	Pwwp2a	D	D	p66 indep	D	NC	D	p66 dep
NM_139154	Rab40c	UP	UP	p66 indep	UP	UP	NC	p53-p66 dep
NM_145510	Rabif	D	D	p66 indep	D	NC	D	p66 dep
NM_001045513 /// XM_001474998 /// XM_001479477	Raph1	D	D	p66 indep	D	NC	D	p66 dep
NM_019713	Rassf1	D	D	p66 indep	D	NC	D	p66 dep
NM_027760	Rassf8	D	D	p66 indep	D	NC	NC	p53-p66 dep
NM_009029	Rb1	D	D	p66 indep	UP	NC	UP	p66 dep
NM_011247 /// NM_175023	Rbbp6	D	D	p66 indep	UP	NC	UP	p66 dep
NM_029397 /// NM_170598	Rbm12	D	D	p66 indep	D	D	D	p53-p66 indep
NM_028226	Rbm12b	D	D	p66 indep	UP	NC	UP	p66 dep
NM_134123 /// XM_619423 /// XM_918778	Rbm16	D	D	p66 indep	D	NC	D	p66 dep
NM_001159635 /// NM_026434 /// NR_027515	Rbm18	D	D	p66 indep	UP	NC	UP	p66 dep
NM_025930 /// NM_027349	Rbm25	D	D	p66 indep	D	NC	D	p66 dep
NM_172626 /// XM_001477419 /// XM_001479132 /// XM_128924 /// XM_922797	Rbm27	D	D	p66 indep	D	NC	NC	p53-p66 dep
NM_019547	Rbm38	UP	UP	p66 indep	UP	NC	NC	p53-p66 dep
NM_009032	Rbm4	UP	UP	p66 indep	UP	NC	UP	p66 dep
NM_001141931 /// NM_001141932 /// NM_020296	Rbms1	D	D	p66 indep	D	NC	D	p66 dep
NM_011252	Rbmx	D	D	p66 indep	D	NC	D	p66 dep
NM_001081549 /// NM_019466	Rcan1	UP	NC	p66 dep	UP	NC	UP	p66 dep
NM_019570	Rev1	D	D	p66 indep	UP	UP	UP	p53-p66 indep
NM_001131068 /// NM_001131069 /// NM_178916	Rfesd	D	D	p66 indep	UP	UP	UP	p53-p66 indep
NM_001007465 /// NM_026097	Rffl	D	D	p66 indep	D	D	D	p53-p66 indep
NM_181397	Rftn1	D	NC	p66 dep	D	NC	NC	p53-p66 dep
NM_011267	Rgs16	D	D	p66 indep	D	D	D	p53-p66 indep
NM_177370	Rhbdd3	UP	UP	p66 indep	UP	NC	UP	p66 dep
NM_172572	Rhbdf2	UP	UP	p66 indep	UP	NC	NC	p53-p66 dep
NM_026967	Rhebl1	UP	UP	p66 indep	UP	UP	UP	p53-p66 indep
NM_007483	Rhob	D	D	p66 indep	D	NC	D	p66 dep
NM_009068	Ripk1	D	D	p66 indep	D	NC	D	p66 dep
NM_024288	Rmnd5a	D	D	p66 indep	UP	UP	UP	p53-p66 indep
NM_009708	Rnd2	UP	UP	p66 indep	UP	NC	UP	p66 dep
NM_028810	Rnd3	D	D	p66 indep	D	NC	D	p66 dep
NM_028862	Rnf145	D	D	p66 indep	D	NC	D	p66 dep
NM_027445 /// XM_001471737	Rnf167	UP	UP	p66 indep	UP	NC	UP	p66 dep
NM_027355	Rnf168	D	D	p66 indep	D	NC	NC	p53-p66 dep
NM_028774	Rnf6	D	D	p66 indep	D	NC	D	p66 dep
NM_026440	Rnmt	D	D	p66 indep	UP	NC	UP	p66 dep
NM_001025371	RP23-433P19.11	UP	UP	p66 indep	UP	NC	UP	p66 dep
NM_001081293	Rprd2	D	D	p66 indep	D	NC	D	p66 dep
NM_023396	Rprm	UP	UP	p66 indep	UP	NC	NC	p53-p66 dep
NM_012052	Rps3	UP	UP	p66 indep	UP	NC	UP	p66 dep
NM_001114334 /// NM_028259	Rps6kb1	D	D	p66 indep	D	NC	D	p66 dep
NM_029767	Rps9	D	D	p66 indep	D	NC	D	p66 dep
NM_173450	Rpusd2	UP	UP	p66 indep	UP	NC	NC	p53-p66 dep
NM_025846	Rras2	D	D	p66 indep	D	NC	D	p66 dep
NM_025897	Rrp8	D	D	p66 indep	D	NC	D	p66 dep
NM_172809	Sacs	D	D	p66 indep	D	NC	D	p66 dep
NM_001037221 /// NM_001163433 /// NM_028966	Samd4	D	D	p66 indep	D	NC	D	p66 dep
NM_025436	Sc4mol	D	D	p66 indep	D	NC	NC	p53-p66 dep
NM_172769	Sc5d	D	D	p66 indep	D	NC	D	p66 dep
NM_172769	Sc5d	D	D	p66 indep	D	NC	D	p66 dep
NM_001040026	Sco1	D	D	p66 indep	UP	NC	UP	p66 dep
NM_029022	Scrn3	D	D	p66 indep	UP	NC	UP	p66 dep
NM_138741	Sdpr	D	D	p66 indep	D	NC	D	p66 dep
NM_029279	Secisbp2	D	NC	p66 dep	D	NC	D	p66 dep
NM_177608	Secisbp2l	D	D	p66 indep	D	NC	NC	p53-p66 dep
NM_001003971 /// NM_001003972 /// NM_001003973 /// NM_025483	Senp7	D	D	p66 indep	D	NC	D	p66 dep
NM_144907	Sesn2	UP	UP	p66 indep	UP	UP	UP	p53-p66 indep
NM_028385	Setd5	D	D	p66 indep	UP	UP	UP	p53-p66 indep
NM_001081024	Setdb2	D	D	p66 indep	D	NC	NC	p53-p66 dep
NM_172592	Sfrs12	D	D	p66 indep	D	NC	NC	p53-p66 dep
NM_199007	Sgol2	D	D	p66 indep	D	NC	NC	p53-p66 dep
NM_001161338 /// NM_024480	Sh3bp5l	UP	UP	p66 indep	D	NC	NC	p53-p66 dep
NM_013709	Sh3yl1	UP	UP	p66 indep	UP	NC	NC	p53-p66 dep
NM_013665	Shox2	D	D	p66 indep	D	NC	D	p66 dep
NM_001077707 /// NM_172937	Shprh	D	D	p66 indep	D	NC	D	p66 dep
NM_172441	Shroom2	D	D	p66 indep	D	NC	D	p66 dep
NM_025679	Sike1	D	NC	p66 dep	D	NC	D	p66 dep
NM_001081028	Sipa1l3	D	D	p66 indep	D	NC	D	p66 dep
NM_013787 /// NM_145468	Skp2	D	D	p66 indep	D	NC	D	p66 dep
NM_009193	Slbp	D	D	p66 indep	D	NC	D	p66 dep
NM_001114332 /// NM_028247	Slc16a10	UP	UP	p66 indep	UP	NC	UP	p66 dep
NM_054087	Slc19a2	UP	UP	p66 indep	UP	UP	NC	p53-p66 dep
NM_138756	Slc25a36	D	NC	p66 dep	UP	NC	UP	p66 dep
NM_009579	Slc30a1	D	D	p66 indep	UP	NC	UP	p66 dep
NM_144902	Slc35a3	D	D	p66 indep	D	NC	D	p66 dep
NM_001033270	Slc4a7	D	D	p66 indep	D	NC	D	p66 dep
NM_001038643 /// NM_023908	Slco3a1	D	D	p66 indep	D	NC	D	p66 dep
NM_001159284 /// NM_013870	Smtn	D	D	p66 indep	D	D	D	p53-p66 indep
NM_011415	Snai2	D	D	p66 indep	D	NC	D	p66 dep
NM_178392	Snapc1	D	D	p66 indep	D	NC	D	p66 dep
NR_002896	Snhg1	D	D	p66 indep	D	NC	D	p66 dep
NR_003270	Snhg3	D	D	p66 indep	D	NC	D	p66 dep
NR_024068	Snhg7	UP	NC	p66 dep	D	NC	D	p66 dep
---	Snora44	UP	UP	p66 indep	UP	UP	UP	p53-p66 indep
NM_130796	Snx18	D	D	p66 indep	D	NC	NC	p53-p66 dep
NM_029394	Snx24	D	D	p66 indep	D	NC	D	p66 dep
NM_007706	Socs2	D	D	p66 indep	D	D	D	p53-p66 indep
NM_019654	Socs5	D	D	p66 indep	D	NC	D	p66 dep
NM_018821	Socs6	D	D	p66 indep	D	NC	D	p66 dep
NM_146126	Sord	UP	UP	p66 indep	UP	NC	UP	p66 dep
NM_001033272 /// XM_901902 /// XM_923227	Spata13	D	D	p66 indep	D	NC	D	p66 dep
NM_033524	Spred1	D	D	p66 indep	D	NC	D	p66 dep
NM_182927	Spred3	D	D	p66 indep	D	NC	NC	p53-p66 dep
NM_011897	Spry2	D	D	p66 indep	D	D	D	p53-p66 indep
NM_011898	Spry4	D	D	p66 indep	D	NC	D	p66 dep
NM_175318	Spty2d1	D	D	p66 indep	UP	NC	UP	p66 dep
NM_011018	Sqstm1	UP	UP	p66 indep	UP	UP	UP	p53-p66 indep
NM_001081011	Srgap2	D	D	p66 indep	D	NC	D	p66 dep
NM_175229	Srrm2	D	NC	p66 dep	D	NC	D	p66 dep
NM_001161369 /// NM_001161370 /// NM_001161371 /// NM_009280	Ss18	D	D	p66 indep	D	NC	D	p66 dep
NM_138672	Stab1	UP	NC	p66 dep	UP	NC	UP	p66 dep
NM_133774	Stard4	D	D	p66 indep	D	NC	D	p66 dep
NM_001103156 /// NM_001103157 /// NM_028734	Steap2	D	D	p66 indep	D	NC	D	p66 dep
NM_029858 /// XM_891780 /// XM_918154 /// XM_925534 /// XM_925535 /// XM_925536	Ston1	D	D	p66 indep	D	NC	NC	p53-p66 dep
NM_001114311 /// NM_175162	Stox2	D	D	p66 indep	UP	NC	UP	p66 dep
NM_009298	Surf6	D	D	p66 indep	D	NC	D	p66 dep
NM_022724 /// NR_027509	Suv39h2	D	D	p66 indep	D	NC	D	p66 dep
NM_001163018 /// NM_199196	Suz12	D	D	p66 indep	D	NC	D	p66 dep
NM_009302	Swap70	D	D	p66 indep	D	NC	D	p66 dep
XM_001004384 /// XM_001479228	Syde2	D	D	p66 indep	D	D	D	p53-p66 indep
NM_019666 /// NM_019796	Syncrip	D	D	p66 indep	D	NC	D	p66 dep
NM_021441	Taf1c	UP	UP	p66 indep	D	NC	D	p66 dep
NM_001001176	Taf9b	D	D	p66 indep	D	NC	NC	p53-p66 dep
NM_001161730 /// NM_013683	Tap1	UP	UP	p66 indep	UP	UP	NC	p53-p66 dep
NM_025706	Tbc1d15	UP	UP	p66 indep	UP	UP	NC	p53-p66 dep
NM_001081499	Tbc1d8b	D	D	p66 indep	D	NC	D	p66 dep
NM_009323	Tbx15	D	D	p66 indep	D	NC	D	p66 dep
NM_001039474	Tcerg1	D	D	p66 indep	D	NC	NC	p53-p66 dep
NM_001114140 /// NM_013836	Tcf20	D	D	p66 indep	D	NC	D	p66 dep
NM_146008	Tcp11l2	UP	UP	p66 indep	UP	UP	UP	p53-p66 indep
NM_133986	Tcta	UP	UP	p66 indep	UP	NC	UP	p66 dep
NM_017376 /// NM_153484	Tef	UP	UP	p66 indep	UP	UP	UP	p53-p66 indep
NM_009352	Terf1	D	D	p66 indep	D	NC	D	p66 dep
NM_026909	Thap7	UP	UP	p66 indep	D	NC	D	p66 dep
NM_009383	Tial1	D	D	p66 indep	D	NC	NC	p53-p66 dep
NM_001145886 /// NM_001145887 /// NM_009384	Tiam1	D	D	p66 indep	D	NC	D	p66 dep
NM_001122998 /// NM_011878	Tiam2	D	D	p66 indep	D	NC	NC	p53-p66 dep
NM_001024853 /// NM_001024854 /// NM_013896 /// XM_001475684	Timm9	D	D	p66 indep	D	NC	D	p66 dep
NM_197986	Tmem140	UP	UP	p66 indep	UP	UP	NC	p53-p66 dep
NM_144534	Tmem38a	UP	UP	p66 indep	UP	NC	NC	p53-p66 dep
NM_028766	Tmem43	UP	UP	p66 indep	UP	NC	NC	p53-p66 dep
NM_026436	Tmem86a	UP	UP	p66 indep	UP	UP	UP	p53-p66 indep
NM_011607	Tnc	D	D	p66 indep	D	NC	D	p66 dep
NM_009396	Tnfaip2	UP	UP	p66 indep	D	NC	D	p66 dep
NM_134131	Tnfaip8	D	D	p66 indep	D	NC	D	p66 dep
NM_011613	Tnfsf11	D	D	p66 indep	D	D	D	p53-p66 indep
NM_009393	Tnnc1	UP	UP	p66 indep	UP	UP	NC	p53-p66 dep
NM_001112702 /// NM_021467	Tnni1	UP	UP	p66 indep	UP	UP	UP	p53-p66 indep
NM_020507	Tob2	D	D	p66 indep	D	NC	D	p66 dep
NM_026654	Toe1	D	D	p66 indep	D	NC	D	p66 dep
NM_138599	Tomm70a	D	D	p66 indep	D	NC	D	p66 dep
NM_134097	Topors	D	D	p66 indep	D	NC	D	p66 dep
NM_028718	Traf3ip1	D	NC	p66 dep	D	NC	D	p66 dep
NM_144551 /// XM_001474232 /// XM_001480364	Trib2	D	D	p66 indep	D	NC	D	p66 dep
NM_175093	Trib3	UP	UP	p66 indep	UP	UP	UP	p53-p66 indep
NM_053168	Trim11	UP	UP	p66 indep	UP	NC	UP	p66 dep
NM_053169	Trim16	D	D	p66 indep	D	NC	D	p66 dep
NM_145377 /// XM_001475465	Trim41	UP	UP	p66 indep	D	NC	NC	p53-p66 dep
NM_053166	Trim7	UP	UP	p66 indep	UP	NC	UP	p66 dep
NM_028446 /// XM_001001171 /// XM_912718	Trip11	D	D	p66 indep	D	NC	D	p66 dep
NM_028604	Trmt11	D	D	p66 indep	D	NC	NC	p53-p66 dep
NM_029580	Trmt5	D	D	p66 indep	D	NC	D	p66 dep
NM_032000	Trps1	D	D	p66 indep	D	NC	D	p66 dep
NM_028115 /// NM_029839	Trub1	D	NC	p66 dep	D	NC	D	p66 dep
NM_172298	Tshz3	D	D	p66 indep	D	NC	D	p66 dep
NM_030188	Ttc30a1	D	D	p66 indep	D	NC	D	p66 dep
NM_001033149	Ttc9	D	D	p66 indep	D	D	D	p53-p66 indep
NM_001014974	Ttll4	D	D	p66 indep	D	NC	D	p66 dep
NM_146190	Tubgcp5	D	D	p66 indep	D	NC	D	p66 dep
NR_002321 /// NR_002322	Tug1	D	D	p66 indep	UP	NC	UP	p66 dep
NM_172474	Tyw3	D	D	p66 indep	D	D	D	p53-p66 indep
NM_172712	Uba6	D	D	p66 indep	D	NC	D	p66 dep
NM_009458	Ube2b	D	NC	p66 dep	UP	NC	UP	p66 dep
NM_001081548 /// NM_177783	Ubr3	D	D	p66 indep	D	NC	D	p66 dep
NM_173784	Ubtd2	D	D	p66 indep	D	NC	D	p66 dep
NM_011673	Ugcg	D	D	p66 indep	D	NC	D	p66 dep
NM_029497 /// XM_489612 /// XM_904396	Urb1	D	D	p66 indep	D	D	D	p53-p66 indep
NM_001029876	Urb2	D	D	p66 indep	D	D	D	p53-p66 indep
NM_013918	Usp25	D	D	p66 indep	D	NC	D	p66 dep
NM_030132	Utp23	D	D	p66 indep	D	NC	D	p66 dep
NM_144826	Utp6	D	D	p66 indep	D	NC	D	p66 dep
NM_001025250 /// NM_001025257 /// NM_001110266 /// NM_001110267 /// NM_001110268	Vegfa	D	D	p66 indep	UP	NC	UP	p66 dep
NM_009190	Vps4b	D	D	p66 indep	D	NC	D	p66 dep
NM_027260	Vrk2	D	NC	p66 dep	D	NC	D	p66 dep
NM_172882	Wdfy3	D	D	p66 indep	D	NC	D	p66 dep
NM_031392	Wdr6	UP	UP	p66 indep	D	NC	D	p66 dep
NM_001081402	Wdr70	UP	UP	p66 indep	UP	NC	UP	p66 dep
NM_027432	Wdr77	D	D	p66 indep	D	D	D	p53-p66 indep
NM_021499	Wdr8	UP	UP	p66 indep	D	NC	D	p66 dep
NM_009516	Wee1	D	D	p66 indep	D	NC	D	p66 dep
NM_001100454 /// XM_128578 /// XM_914842	Wfikkn1	UP	UP	p66 indep	UP	NC	UP	p66 dep
NM_001001735 /// NM_001081269	Whsc1l1	D	D	p66 indep	UP	UP	UP	p53-p66 indep
NM_139298	Wnt9a	UP	UP	p66 indep	UP	UP	NC	p53-p66 dep
NM_013842	Xbp1	D	D	p66 indep	D	NC	NC	p53-p66 dep
NM_001035226 /// NM_134014	Xpo1	D	D	p66 indep	D	NC	D	p66 dep
NM_009534	Yap1	D	D	p66 indep	D	NC	D	p66 dep
NM_025347 /// NM_026875	Ypel3	UP	UP	p66 indep	UP	NC	NC	p53-p66 dep
NM_177680	Ythdc1	D	D	p66 indep	UP	UP	NC	p53-p66 dep
NM_178744	Zbtb1	D	D	p66 indep	D	NC	NC	p53-p66 dep
NM_001003916	Zc4h2	D	D	p66 indep	D	NC	NC	p53-p66 dep
NM_145453	Zcchc9	D	D	p66 indep	D	NC	D	p66 dep
NM_027476	Zdhhc24	UP	UP	p66 indep	UP	NC	UP	p66 dep
NM_011546	Zeb1	D	D	p66 indep	D	NC	NC	p53-p66 dep
NM_007496	Zfhx3	D	D	p66 indep	D	NC	D	p66 dep
NM_030708	Zfhx4	D	D	p66 indep	D	NC	D	p66 dep
NM_011749	Zfp148	D	D	p66 indep	D	NC	D	p66 dep
NM_145483	Zfp160	D	D	p66 indep	D	NC	D	p66 dep
NM_139141	Zfp192	D	D	p66 indep	D	NC	D	p66 dep
NM_001130169 /// NM_001130170 /// NM_001130171 /// NM_011751 /// XM_001480944	Zfp207	D	D	p66 indep	D	NC	NC	p53-p66 dep
NM_011753	Zfp26	D	D	p66 indep	D	NC	D	p66 dep
NM_001160251 /// NM_177643	Zfp281	D	D	p66 indep	D	NC	D	p66 dep
NM_021346 /// NM_207671	Zfp318	D	D	p66 indep	D	NC	D	p66 dep
NM_024467	Zfp319	UP	UP	p66 indep	UP	UP	UP	p53-p66 indep
NM_001111107 /// NM_172586	Zfp322a	D	D	p66 indep	D	NC	D	p66 dep
NM_178679 /// XM_980150	Zfp365	UP	UP	p66 indep	UP	UP	NC	p53-p66 dep
NM_175494	Zfp367	D	D	p66 indep	UP	NC	UP	p66 dep
NM_001004066 /// NM_019565	Zfp386	D	D	p66 indep	D	NC	D	p66 dep
NM_027007 /// XM_001475002	Zfp397	D	D	p66 indep	D	NC	D	p66 dep
NM_133817	Zfp451	D	D	p66 indep	D	NC	D	p66 dep
NM_172867	Zfp462	D	D	p66 indep	D	NC	D	p66 dep
NM_145459	Zfp503	D	D	p66 indep	D	NC	D	p66 dep
NM_001081144	Zfp518b	D	D	p66 indep	D	NC	D	p66 dep
NM_013843	Zfp53	D	D	p66 indep	D	NC	D	p66 dep
NM_001033355	Zfp568	D	D	p66 indep	D	NC	D	p66 dep
NM_001083958 /// NM_028298	Zfp655	D	D	p66 indep	UP	NC	UP	p66 dep
NM_026999	Zfp688	UP	UP	p66 indep	UP	NC	NC	p53-p66 dep
NM_172863	Zfp697	D	D	p66 indep	D	NC	D	p66 dep
NM_172482 /// XM_145574 /// XM_924581	Zfp719	D	D	p66 indep	D	NC	D	p66 dep
NM_178384	Zfp74	D	D	p66 indep	D	NC	D	p66 dep
NM_172763	Zfp809	D	NC	p66 dep	D	NC	D	p66 dep
NM_029281	Zfp820	D	NC	p66 dep	D	NC	D	p66 dep
NM_181854	Zfp828	D	D	p66 indep	D	NC	NC	p53-p66 dep
NM_172919	Zfp846	D	NC	p66 dep	D	NC	D	p66 dep
NM_011766	Zfpm2	D	D	p66 indep	D	NC	D	p66 dep
NM_183154	Zfyve1	UP	UP	p66 indep	UP	UP	UP	p53-p66 indep
NM_173392	Zfyve16	D	D	p66 indep	D	NC	D	p66 dep
NM_009577	Zik1	D	D	p66 indep	D	NC	D	p66 dep
NM_023322	Zkscan14	UP	UP	p66 indep	UP	UP	UP	p53-p66 indep
NM_026670	Zmym1	D	D	p66 indep	D	NC	D	p66 dep
NM_028028	Zswim1	UP	UP	p66 indep	D	NC	D	p66 dep
NM_001081473	Zxdb	UP	UP	p66 indep	UP	NC	NC	p53-p66 dep
NM_030260 /// NM_173002	Zxdc	UP	UP	p66 indep	UP	NC	UP	p66 dep
NM_001080129 /// NM_001080130 /// NM_001080131 /// NM_001080132 /// NM_001080134	TMPO	D	D	p66 indep	D	NC	NC	p53-p66 dep
NM_001112702 /// NM_021467	TNNI1	UP	UP	p66 indep	UP	UP	NC	p53 dep
NM_053166	TRIM7	UP	UP	p66 indep	UP	NC	NC	p53-p66 dep
NM_025864	TMEM206	UP	UP	p66 indep	UP	NC	NC	p53-p66 dep
NM_001039474	TCERG1	D	D	p66 indep	D	NC	NC	p53-p66 dep
NM_172478	TBC1D2	UP	UP	p66 indep	UP	NC	NC	p53-p66 dep
NM_052973	Strn3	D	D	p66 indep	D	NC	NC	p53-p66 dep
NM_175031	STK36	UP	UP	p66 indep	D	NC	NC	p53-p66 dep
NM_028232	SGOL1	D	D	p66 indep	D	NC	NC	p53-p66 dep
NM_013709	SH3YL1	UP	UP	p66 indep	UP	NC	NC	p53-p66 dep
NM_001163734 /// NM_028244	RRP1B	D	D	p66 indep	D	NC	NC	p53-p66 dep
NM_173445 /// XR_034180	RCCD1	D	NC	p66 dep	D	NC	NC	p53-p66 dep
NM_144535	MUDENG	D	D	p66 indep	D	NC	NC	p53-p66 dep
NM_018810	MKRN1	UP	UP	p66 indep	UP	NC	NC	p53-p66 dep
NM_030145 /// XM_001472857 /// XM_001476756 /// XM_001477766	LSM6	D	D	p66 indep	UP	NC	NC	p53-p66 dep
NM_030145	KIAA0247	D	D	p66 indep	UP	UP	NC	p53 dep
NM_053173	KIFC1	UP	UP	p66 indep	UP	NC	NC	p53-p66 dep
NM_007859	DFFB	UP	UP	p66 indep	UP	NC	NC	p53-p66 dep
NM_008929	DNAJC3	D	D	p66 indep	D	NC	D	p66 dep
NM_011262	DPF2	UP	UP	p66 indep	UP	NC	NC	p53-p66 dep
NM_001113414 /// NM_001113415 /// NM_010096	EBF3	D	D	p66 indep	D	NC	NC	p53-p66 dep
NM_007900	ECT2	D	D	p66 indep	D	NC	NC	p53-p66 dep
NM_007915	EI24	UP	UP	p66 indep	UP	NC	NC	p53-p66 dep
NM_177777	D11Wsu47e/C17ORF80	UP	NC	p66 dep	UP	NC	NC	p53-p66 dep
NM_172295	BC037703	UP	UP	p66 indep	UP	UP	NC	p53 dep
NM_144857	C6ORF153	UP	UP	p66 indep	UP	NC	NC	p53-p66 dep
NM_199467	F730047E07Rik	D	NC	p66 dep	D	NC	NC	p53-p66 dep
NM_024261	1700052N19Rik	D	NC	p66 dep	D	NC	NC	p53-p66 dep
NM_027040	1700007K13Rik	UP	UP	p66 indep	UP	UP	NC	p53 dep
NM_025821	CARHSP1	UP	UP	p66 indep	UP	NC	NC	p53-p66 dep
NM_194339	BMS1	D	D	p66 indep	D	NC	NC	p53-p66 dep
NM_028607 /// XM_193940 /// XM_619591 /// XM_901658 /// XM_925258	BLOC1S2	UP	UP	p66 indep	UP	NC	NC	p53-p66 dep
